# Supplementary material for: Identification of Vibrio parahaemolyticus and Vibrio spp. Specific Outer Membrane Proteins by Reverse Vaccinology and Surface Proteome
Source: Front Microbiol. 2021 Jan 28;11:625315. doi: 10.3389/fmicb.2020.625315 (PMC7901925; doi:10.3389/fmicb.2020.625315)
Supplement: Supplementary file 1 [file Table_1.XLSX]

## Sheet: Compare
Accession	Gene	Location	Description	Mw(kD)		Unused_Control	Unused_15min-2	Unused_30min-2	Peptide_CTRL-2	Peptide_15min-2	Peptide_30min-2	Spectra_CTRL-2	Spectra_15min-2	Spectra_30min-2
WP_001118870.1		Cytoplasm	MULTISPECIES: 30S ribosomal protein S11 [Gammaproteobacteria]	13.89	1.9802	NA	2.02	4	NA	1	2	NA	1	2
WP_001145625.1		Cytoplasm	MULTISPECIES: 30S ribosomal protein S21 [Gammaproteobacteria]	8.487	1.97044	NA	2.03	4	NA	1	2	NA	1	2
WP_004398471.1		Cytoplasm	MULTISPECIES: 50S ribosomal protein L23 [Vibrio]	11.128	1.9803	NA	2.03	4.02	NA	1	2	NA	1	2
WP_004399892.1		Cytoplasm	MULTISPECIES: 30S ribosomal protein S12 [Vibrionaceae]	13.709	1.0025	NA	4	4.01	NA	2	2	NA	2	2
WP_004410492.1		Cytoplasm	MULTISPECIES: 30S ribosomal protein S10 [Gammaproteobacteria]	11.721	0.952381	NA	2.1	2	NA	1	1	NA	1	2
WP_004727974.1		Cytoplasm	MULTISPECIES: 50S ribosomal protein L20 [Gammaproteobacteria]	13.384	0.9	NA	2	1.8	NA	1	1	NA	1	1
WP_005375625.1		Cytoplasm	MULTISPECIES: cold-shock protein [Vibrio]	7.548	#VALUE!	2	NA	NA	1	NA	NA	1	NA	NA
WP_005378825.1		Cytoplasm	MULTISPECIES: 50S ribosomal protein L34 [Gammaproteobacteria]	5.18	#VALUE!	NA	4	NA	NA	2	NA	NA	2	NA
WP_005379346.1		Unknown	MULTISPECIES: DNA-directed RNA polymerase subunit omega [Vibrio]	10.022	1	NA	4	4	NA	2	2	NA	2	3
WP_005379556.1		Cytoplasm	MULTISPECIES: 50S ribosomal protein L4 [Vibrio]	21.888	1.31625	NA	8	10.53	NA	5	5	NA	5	5
WP_005379576.1		Cytoplasm	MULTISPECIES: 50S ribosomal protein L29 [Gammaproteobacteria]	7.193	2.7047	NA	1.49	4.03	NA	1	2	NA	1	2
WP_005379577.1		Cytoplasm	MULTISPECIES: 50S ribosomal protein L16 [Vibrio]	15.525	#VALUE!	NA	NA	2	NA	NA	1	NA	NA	1
WP_005379962.1		Cytoplasm	MULTISPECIES: 30S ribosomal protein S16 [Gammaproteobacteria]	9.063	#VALUE!	2	NA	NA	1	NA	NA	1	NA	NA
WP_005381144.1		Cytoplasm	MULTISPECIES: rod shape-determining protein [Vibrio]	36.86	0.53	NA	4	2.12	NA	2	1	NA	2	1
WP_005381299.1		Cytoplasm	MULTISPECIES: 30S ribosomal protein S6 [Vibrio]	14.983	#VALUE!	NA	NA	1.46	NA	NA	1	NA	NA	1
WP_005381319.1		Cytoplasm	MULTISPECIES: shikimate kinase AroK [Vibrio]	19.472	#VALUE!	NA	2	NA	NA	1	NA	NA	1	NA
WP_005381738.1		Unknown	MULTISPECIES: peroxiredoxin C [Vibrio]	22.237	1	NA	2	2	NA	1	1	NA	1	1
WP_005383095.1		Cytoplasm	MULTISPECIES: 50S ribosomal protein L27 [Gammaproteobacteria]	9.208	1.27	2	4	5.08	1	2	2	1	2	2
WP_005383146.1		Cytoplasm	MULTISPECIES: 30S ribosomal protein S4 [Vibrio]	23.333	1.39559	NA	12.69	17.71	NA	7	11	NA	8	12
WP_005383161.1		Cytoplasm	MULTISPECIES: 30S ribosomal protein S3 [Vibrio]	25.581	1	NA	2	2	NA	1	1	NA	1	1
WP_005383164.1		Cytoplasm	MULTISPECIES: 50S ribosomal protein L22 [Vibrio]	12.085	1.43198	2.11	4.19	6	1	2	3	1	2	4
WP_005396465.1		Cytoplasm	MULTISPECIES: 50S ribosomal protein L13 [Gammaproteobacteria]	15.961	#VALUE!	1.82	NA	NA	1	NA	NA	1	NA	NA
WP_005396978.1		Cytoplasm	MULTISPECIES: 50S ribosomal protein L32 [Vibrio]	6.298	0.555	NA	4	2.22	NA	2	1	NA	2	1
WP_005435088.1		Cytoplasm	MULTISPECIES: 50S ribosomal protein L18 [Vibrio]	12.616	0.5275	2	4	2.11	1	2	1	1	2	1
WP_005450559.1		Cytoplasm	MULTISPECIES: 30S ribosomal protein S13 [Vibrio]	13.291	1	NA	2	2	NA	1	1	NA	1	2
WP_005450562.1		Cytoplasm	MULTISPECIES: 50S ribosomal protein L15 [Vibrio]	14.953	0.420408	NA	4.9	2.06	NA	2	1	NA	2	1
WP_005453795.1		Cytoplasm	MULTISPECIES: glutamine--fructose-6-phosphate transaminase (isomerizing) [Vibrio]	66.841	0.925926	NA	2.16	2	NA	1	1	NA	1	1
WP_005453945.1		Cytoplasm	chemotaxis protein CheV [Vibrio parahaemolyticus]	35.457	#VALUE!	NA	2	NA	NA	1	NA	NA	1	NA
WP_005454556.1		Cytoplasm	MULTISPECIES: adenylate kinase [Vibrio]	23.295	0.35	NA	8	2.8	NA	5	1	NA	5	1
WP_005454584.1		Membrane	MULTISPECIES: PTS transporter subunit EIIC [Vibrio]	54.578	1	NA	2	2	NA	1	1	NA	1	1
WP_005454899.1		Unknown	MULTISPECIES: dihydrodipicolinate synthase family protein [Vibrio]	33.957	#VALUE!	4	NA	2.46	2	NA	1	2	NA	1
WP_005455110.1		Cytoplasm	MULTISPECIES: UDP-N-acetylglucosamine 1-carboxyvinyltransferase [Vibrio]	44.11	1	NA	2	2	NA	1	1	NA	2	1
WP_005455363.1		Unknown	trans-2-enoyl-CoA reductase family protein [Vibrio parahaemolyticus]	44.023	1	NA	2	2	NA	1	1	NA	1	1
WP_005455464.1		Unknown	2-oxoglutarate dehydrogenase E1 component [Vibrio parahaemolyticus]	106.083	1	NA	2	2	NA	1	1	NA	1	1
WP_005455465.1		Cell inner membrane	MULTISPECIES: succinate dehydrogenase flavoprotein subunit [Vibrio]	64.248	#VALUE!	NA	2	NA	NA	1	NA	NA	1	NA
WP_005455487.1		Cytoplasm	MULTISPECIES: citrate synthase [Vibrio]	48.219	1.28571	NA	5.04	6.48	NA	3	3	NA	3	3
WP_005455492.1		Unknown	succinate--CoA ligase subunit alpha [Vibrio parahaemolyticus]	29.993	1.5	2	8	12	1	6	8	1	9	11
WP_005455579.1		extracellular region	MULTISPECIES: phosphopyruvate hydratase [Vibrio]	45.562	1.57692	NA	2.34	3.69	NA	1	2	NA	1	2
WP_005455654.1		Cytoplasm	MULTISPECIES: 50S ribosomal protein L6 [Vibrio]	18.779	#VALUE!	2	NA	2	1	NA	1	1	NA	1
WP_005455660.1		Cytoplasm	MULTISPECIES: 50S ribosomal protein L5 [Vibrio]	20.13	#VALUE!	2	NA	NA	1	NA	NA	1	NA	NA
WP_005455943.1		Cytoplasm	MULTISPECIES: molecular chaperone DnaK [Vibrio]	69.055	1.75481	NA	2.08	3.65	NA	1	2	NA	1	2
WP_005456025.1		Cytoplasm	bifunctional UDP-N-acetylglucosamine diphosphorylase/glucosamine-1-phosphate N-acetyltransferase GlmU [Vibrio parahaemolyticus]	48.724	0.795	NA	2	1.59	NA	1	1	NA	1	1
WP_005456086.1		Cytoplasm	MULTISPECIES: phosphopentomutase [Vibrio]	44.097	#VALUE!	NA	NA	2	NA	NA	1	NA	NA	1
WP_005456132.1		Cytoplasm	MULTISPECIES: 50S ribosomal protein L3 [Vibrio]	22.374	1.02676	NA	4.11	4.22	NA	2	2	NA	2	2
WP_005456486.1		Unknown	MULTISPECIES: DNA-directed RNA polymerase subunit beta [Vibrio]	149.553	1	NA	2	2	NA	1	1	NA	1	1
WP_005456550.1		Unknown	MULTISPECIES: lipoprotein [Vibrio]	20.739	#VALUE!	2.95	NA	NA	1	NA	NA	1	NA	NA
WP_005456577.1		Cytoplasm	MULTISPECIES: 2,3,4,5-tetrahydropyridine-2,6-dicarboxylate N-succinyltransferase [Vibrio]	35.64	#VALUE!	NA	2	NA	NA	1	NA	NA	1	NA
WP_005456578.1		Unknown	MULTISPECIES: glycerol kinase GlpK [Vibrio]	55.682	1	NA	6	6	NA	3	3	NA	3	3
WP_005456727.1		Unknown	MULTISPECIES: 30S ribosomal protein S2 [Vibrio]	26.808	2.75229	2.14	2.18	6	1	1	3	1	1	3
WP_005457195.1		Cell inner membrane	MULTISPECIES: 1,4-dihydroxy-2-naphthoate polyprenyltransferase [Vibrio]	32.731	#VALUE!	2	NA	NA	1	NA	NA	1	NA	NA
WP_005457203.1		Cytoplasm	MULTISPECIES: 50S ribosomal protein L31 [Vibrio]	8.055	0.942717	4.12	6.11	5.76	2	3	3	2	5	3
WP_005457301.1		Peripheral membrane protein	MULTISPECIES: F0F1 ATP synthase subunit alpha [Vibrio]	55.505	#VALUE!	NA	2	NA	NA	1	NA	NA	1	NA
WP_005457719.1		Unknown	MULTISPECIES: arsenate reductase (glutaredoxin) [Vibrio]	13.05	0.7	NA	2	1.4	NA	1	1	NA	1	2
WP_005458217.1		Cytoplasm	MULTISPECIES: 30S ribosomal protein S9 [Vibrio]	14.614	1.80995	NA	2.21	4	NA	1	2	NA	1	2
WP_005458880.1		Unknown	MULTISPECIES: class II fructose-bisphosphatase [Vibrio]	35.967	1	2	2	2	1	1	1	1	1	1
WP_005459053.1		Unknown	MULTISPECIES: autonomous glycyl radical cofactor GrcA [Vibrio]	13.929	#VALUE!	NA	2.05	NA	NA	1	NA	NA	1	NA
WP_005460107.1		Unknown	MULTISPECIES: LysR family transcriptional regulator [Vibrio]	33.165	#VALUE!	NA	NA	1.54	NA	NA	1	NA	NA	1
WP_005460300.1		Unknown	MULTISPECIES: 23S rRNA pseudouridine(1911/1915/1917) synthase RluD [Vibrio]	36.604	1	NA	2	2	NA	1	1	NA	1	1
WP_005460310.1		Cytoplasm	MULTISPECIES: ATP-dependent chaperone ClpB [Vibrio]	95.872	0.515	NA	8	4.12	NA	4	2	NA	4	2
WP_005460312.1		Cell outer membrane	MULTISPECIES: outer membrane protein assembly factor BamD [Vibrio]	27.849	#VALUE!	NA	NA	2	NA	NA	1	NA	NA	1
WP_005460467.1		Cytoplasm	MULTISPECIES: 6-phosphofructokinase [Vibrio]	34.583	#VALUE!	NA	NA	2	NA	NA	2	NA	NA	2
WP_005460612.1		Cytoplasm	MULTISPECIES: trigger factor [Vibrio]	48.255	1	NA	4	4	NA	2	2	NA	2	2
WP_005460845.1		Unknown	MULTISPECIES: transcriptional regulator [Vibrio]	9.325	#VALUE!	NA	2	NA	NA	1	NA	NA	1	NA
WP_005461594.1		Cytoplasm	ribonuclease E [Vibrio parahaemolyticus]	114.134	1	NA	4	4	NA	2	2	NA	2	2
WP_005461671.1		Cytoplasm	MULTISPECIES: 30S ribosomal protein S17 [Vibrio]	9.573	#VALUE!	NA	4	NA	NA	2	NA	NA	2	NA
WP_005461782.1		Unknown	MULTISPECIES: hypothetical protein [Vibrio]	7.642	#VALUE!	NA	2	NA	NA	1	NA	NA	1	NA
WP_005462412.1		Unknown	MULTISPECIES: trans-2-enoyl-CoA reductase family protein [Vibrio]	43.969	#VALUE!	NA	2	NA	NA	1	NA	NA	1	NA
WP_005462620.1		Cytoplasm	MULTISPECIES: 50S ribosomal protein L35 [Vibrio]	7.332	1	NA	2	2	NA	2	1	NA	3	1
WP_005465330.1		Cell inner membrane	MULTISPECIES: type II secretion system protein GspC [Vibrio]	33.532	#VALUE!	2	NA	NA	1	NA	NA	1	NA	NA
WP_005467453.1		Unknown	MULTISPECIES: PTS IIA-like nitrogen regulatory protein PtsN [Vibrio]	16.559	#VALUE!	NA	2	NA	NA	1	NA	NA	1	NA
WP_005467944.1		Cytoplasm	MULTISPECIES: 50S ribosomal protein L28 [Vibrio]	9.032	2.84	2	2	5.68	1	1	3	1	2	4
WP_005468590.1		Unknown	MULTISPECIES: ribosome-associated translation inhibitor RaiA [Vibrio]	12.385	#VALUE!	2	NA	2	1	NA	1	1	NA	1
WP_005477253.1		Unknown	transketolase [Vibrio parahaemolyticus]	72.024	0.664452	NA	6.02	4	NA	3	2	NA	3	2
WP_005477713.1		Unknown	phosphate/phosphite/phosphonate ABC transporter substrate-binding protein [Vibrio parahaemolyticus]	34.237	#VALUE!	NA	NA	1.74	NA	NA	1	NA	NA	1
WP_005478835.1		Unknown	MULTISPECIES: phospholipid-binding protein MlaC [Vibrio]	24.076	#VALUE!	2	NA	NA	1	NA	NA	1	NA	NA
WP_005478975.1		Cell inner membrane	hypothetical protein [Vibrio parahaemolyticus]	44.634	#VALUE!	NA	2	NA	NA	1	NA	NA	1	NA
WP_005479031.1		Unknown	YdiU family protein [Vibrio parahaemolyticus]	55.985	#VALUE!	2	NA	NA	1	NA	NA	1	NA	NA
WP_005479407.1		Unknown	MULTISPECIES: response regulator transcription factor [Vibrio]	24.873	#VALUE!	NA	NA	2	NA	NA	1	NA	NA	1
WP_005479820.1		Unknown	elongation factor G [Vibrio parahaemolyticus]	74.31	1	NA	2	2	NA	2	1	NA	2	2
WP_005480036.1		Unknown	succinylglutamate-semialdehyde dehydrogenase [Vibrio parahaemolyticus]	52.062	#VALUE!	2	NA	NA	1	NA	NA	1	NA	NA
WP_005480203.1		Cytoplasm	MULTISPECIES: bifunctional aconitate hydratase 2/2-methylisocitrate dehydratase [Vibrio]	94.072	#VALUE!	NA	2	NA	NA	1	NA	NA	1	NA
WP_005480442.1		Cytoplasm	MULTISPECIES: 50S ribosomal protein L9 [Vibrio]	15.709	#VALUE!	4.01	NA	2.88	2	NA	1	2	NA	1
WP_005480487.1		Cytoplasm	elongation factor Tu [Vibrio parahaemolyticus]	43.152	0.738085	2	22.87	16.88	1	11	8	1	17	14
WP_005481011.1		Unknown	type II secretion system protein [Vibrio parahaemolyticus]	16.806	#VALUE!	NA	NA	1.31	NA	NA	1	NA	NA	1
WP_005481598.1		Cytoplasm	MULTISPECIES: translation initiation factor IF-2 [Vibrio]	99.396	1.72249	NA	2.09	3.6	NA	1	2	NA	1	2
WP_005481749.1		Unknown	DNA-binding protein HU-alpha [Vibrio parahaemolyticus]	9.568	0.885	2	2	1.77	1	1	1	1	1	1
WP_005481772.1		Cytoplasm	MULTISPECIES: 50S ribosomal protein L10 [Vibrio]	17.344	0.952719	4	4.23	4.03	3	2	3	3	3	7
WP_005482180.1		Cytoplasm	MULTISPECIES: chaperonin GroEL [Vibrio]	57.573	#VALUE!	NA	NA	2	NA	NA	1	NA	NA	1
WP_005482432.1		Cytoplasm	MULTISPECIES: phosphoglycerate kinase [Vibrio]	40.733	1	NA	2	2	NA	1	1	NA	1	1
WP_005482586.1		Unknown	L-threonine dehydrogenase [Vibrio parahaemolyticus]	40.23	#VALUE!	NA	2	NA	NA	2	NA	NA	2	NA
WP_005483018.1		Unknown	MULTISPECIES: ribosome biogenesis GTPase Der [Vibrio]	55.815	#VALUE!	NA	NA	2	NA	NA	1	NA	NA	1
WP_005487368.1		Cytoplasm	serine--tRNA ligase [Vibrio parahaemolyticus]	48.798	#VALUE!	NA	NA	4	NA	NA	2	NA	NA	2
WP_005489425.1		Cytoplasm	MULTISPECIES: 50S ribosomal protein L14 [Vibrio]	13.573	0.686636	NA	2.17	1.49	NA	1	1	NA	1	1
WP_005489461.1		Cytoplasm	MULTISPECIES: 50S ribosomal protein L2 [Vibrio]	29.949	1.27256	NA	11.19	14.24	NA	6	8	NA	15	13
WP_005489780.1		Cytoplasm	MULTISPECIES: 50S ribosomal protein L1 [Vibrio]	24.691	2.07792	6	3.85	8	3	2	5	3	2	5
WP_005489833.1		Unknown	MULTISPECIES: cysteine synthase A [Vibrio]	34.133	1.04	2	2	2.08	1	1	1	1	1	1
WP_005494602.1		Unknown	MULTISPECIES: 30S ribosomal protein S1 [Vibrio]	60.943	#VALUE!	NA	2	NA	NA	1	NA	NA	1	NA
WP_005494976.1		Cytoplasm	MULTISPECIES: ribosome modulation factor [Vibrio]	6.721	1.65975	2.43	2.41	4	1	1	2	1	1	2
WP_005495889.1		Unknown	MULTISPECIES: ATP-dependent Clp protease ATP-binding subunit ClpA [Vibrio]	83.368	1.25	NA	2	2.5	NA	1	1	NA	1	1
WP_011106013.1		Unknown	3-oxoacyl-ACP reductase FabG [Vibrio parahaemolyticus]	25.517	0.457666	4.68	4.37	2	2	2	1	2	2	1
WP_011106014.1		Unknown	ACP S-malonyltransferase [Vibrio parahaemolyticus]	32.347	1	NA	2	2	NA	1	1	NA	1	1
WP_011106434.1		Unknown	hypothetical protein [Vibrio parahaemolyticus]	22.259	#VALUE!	NA	2	NA	NA	1	NA	NA	1	NA
WP_021451966.1		Cytoplasm	phospholipase D family protein [Vibrio parahaemolyticus]	55.844	#VALUE!	2	NA	NA	1	NA	NA	1	NA	NA

## Sheet: CTRL-2_Protein
N	Unused	%Cov(95)	Accession	Gene	Description	Mw(kD)	Equivalents	Others	Peptides(95%)	Spectra
1	6	14.59	WP_005489780.1		MULTISPECIES: 50S ribosomal protein L1 [Vibrio]	24.691			3	3
2	4.68	7.377	WP_011106013.1		3-oxoacyl-ACP reductase FabG [Vibrio parahaemolyticus]	25.517			2	2
3	4.12	21.92	WP_005457203.1		MULTISPECIES: 50S ribosomal protein L31 [Vibrio]	8.055			2	2
4	4.01	10.67	WP_005480442.1		MULTISPECIES: 50S ribosomal protein L9 [Vibrio]	15.709			2	2
5	4	12.35	WP_005481772.1		MULTISPECIES: 50S ribosomal protein L10 [Vibrio]	17.344			3	3
6	4	5.592	WP_005454899.1		MULTISPECIES: dihydrodipicolinate synthase family protein [Vibrio]	33.957			2	2
7	2.95	4.762	WP_005456550.1		MULTISPECIES: lipoprotein [Vibrio]	20.739			1	1
8	2.43	14.04	WP_005494976.1		MULTISPECIES: ribosome modulation factor [Vibrio]	6.721			1	1
9	2.14	2.893	WP_005456727.1		MULTISPECIES: 30S ribosomal protein S2 [Vibrio]	26.808			1	1
10	2.11	10	WP_005383164.1		MULTISPECIES: 50S ribosomal protein L22 [Vibrio]	12.085			1	1
11	2	2.062	WP_005480036.1		succinylglutamate-semialdehyde dehydrogenase [Vibrio parahaemolyticus]	52.062			1	1
12	2	1.84	WP_005479031.1		YdiU family protein [Vibrio parahaemolyticus]	55.985			1	1
13	2	3.302	WP_005478835.1		MULTISPECIES: phospholipid-binding protein MlaC [Vibrio]	24.076			1	1
14	2	2.84	WP_021451966.1		phospholipase D family protein [Vibrio parahaemolyticus]	55.844			1	1
15	2	12.82	WP_005467944.1		MULTISPECIES: 50S ribosomal protein L28 [Vibrio]	9.032			1	1
16	2	2.687	WP_005458880.1		MULTISPECIES: class II fructose-bisphosphatase [Vibrio]	35.967			1	1
17	2	6.78	WP_005455654.1		MULTISPECIES: 50S ribosomal protein L6 [Vibrio]	18.779			1	1
18	2	3.727	WP_005489833.1		MULTISPECIES: cysteine synthase A [Vibrio]	34.133			1	1
19	2	2.538	WP_005480487.1		elongation factor Tu [Vibrio parahaemolyticus]	43.152			1	1
20	2	5.028	WP_005455660.1		MULTISPECIES: 50S ribosomal protein L5 [Vibrio]	20.13			1	1
21	2	4.235	WP_005465330.1		MULTISPECIES: type II secretion system protein GspC [Vibrio]	33.532			1	1
22	2	3.607	WP_005457195.1		MULTISPECIES: 1,4-dihydroxy-2-naphthoate polyprenyltransferase [Vibrio]	32.731			1	1
23	2	4.138	WP_005455492.1		succinate--CoA ligase subunit alpha [Vibrio parahaemolyticus]	29.993			1	1
24	2	7.692	WP_005435088.1		MULTISPECIES: 50S ribosomal protein L18 [Vibrio]	12.616			1	1
25	2	7.059	WP_005383095.1		MULTISPECIES: 50S ribosomal protein L27 [Gammaproteobacteria]	9.208			1	1
26	2	14.63	WP_005379962.1		MULTISPECIES: 30S ribosomal protein S16 [Gammaproteobacteria]	9.063			1	1
27	2	14.49	WP_005375625.1		MULTISPECIES: cold-shock protein [Vibrio]	7.548			1	1
28	2	10.99	WP_005481749.1		DNA-binding protein HU-alpha [Vibrio parahaemolyticus]	9.568			1	1
29	2	8.333	WP_005468590.1		MULTISPECIES: ribosome-associated translation inhibitor RaiA [Vibrio]	12.385			1	1
30	1.82	6.338	WP_005396465.1		MULTISPECIES: 50S ribosomal protein L13 [Gammaproteobacteria]	15.961			1	1

## Sheet: CTRL-2_Peptide
N	Unused	%Cov(95)	Accession	Gene	Description	Mw(kD)	Equivalents	Others	Conf	Sequence	Modifications	Cleavages	dMass	Prec MW	Prec m/z	Theor MW	Theor m/z	Theor z	Spectrum	Time	PrecursorSignal	PrecursorElution
1	6	14.59	WP_005489780.1		MULTISPECIES: 50S ribosomal protein L1 [Vibrio]	24.691			99	GATVLPHGTGR			-0.0161993	1064.56	533.285	1064.57	533.294	2	1.1.1.302.35	4.7036	363.484	4.7137
1	6	14.59	WP_005489780.1		MULTISPECIES: 50S ribosomal protein L1 [Vibrio]	24.691			99	NDKNGIIHTTIGK	Deamidated(N)@4	missed K-N@3	-0.00890887	1410.74	471.253	1410.75	471.256	3	1.1.1.330.20	5.8764	1455.06	5.899
1	6	14.59	WP_005489780.1		MULTISPECIES: 50S ribosomal protein L1 [Vibrio]	24.691			99	VIREKVDVTK		missed R-E@3; missed K-V@5	-0.0126359	1185.7	396.239	1185.71	396.243	3	1.1.1.288.12	4.0931	665.282	4.0799
2	4.68	7.377	WP_011106013.1		3-oxoacyl-ACP reductase FabG [Vibrio parahaemolyticus]	25.517			99	AIAELLVER			-0.00523514	1012.59	507.3	1012.59	507.303	2	1.1.1.419.9	9.616	808.24	9.6061
2	4.68	7.377	WP_011106013.1		3-oxoacyl-ACP reductase FabG [Vibrio parahaemolyticus]	25.517			99	IALVTGASR			-0.0123509	886.511	444.263	886.524	444.269	2	1.1.1.351.16	6.7598	1968.23	6.7857
3	4.12	21.92	WP_005457203.1		MULTISPECIES: 50S ribosomal protein L31 [Vibrio]	8.055			99	FGALSSGK			-0.00845351	765.394	383.704	765.402	383.708	2	1.1.1.328.8	5.7815	5803.99	5.8141
3	4.12	21.92	WP_005457203.1		MULTISPECIES: 50S ribosomal protein L31 [Vibrio]	8.055			98.67	AGIHPEYK			-0.0108981	913.455	457.735	913.466	457.74	2	1.1.1.296.19	4.4364	1952.48	4.4599
4	4.01	10.67	WP_005480442.1		MULTISPECIES: 50S ribosomal protein L9 [Vibrio]	15.709			99	MQVILLDK			-0.0115159	958.541	480.278	958.552	480.283	2	1.1.1.415.8	9.4477	923.025	9.4383
4	4.01	10.67	WP_005480442.1		MULTISPECIES: 50S ribosomal protein L9 [Vibrio]	15.709			99	NFLIPQGK			-0.011359	915.506	458.76	915.518	458.766	2	1.1.1.396.9	8.6504	5783.47	8.6822
5	4	12.35	WP_005481772.1		MULTISPECIES: 50S ribosomal protein L10 [Vibrio]	17.344			99	GVEVGAMTSLR	Oxidation(M)@7		-0.00844495	1134.56	568.288	1134.57	568.292	2	1.1.1.342.32	6.3932	1011.3	6.4058
5	4	12.35	WP_005481772.1		MULTISPECIES: 50S ribosomal protein L10 [Vibrio]	17.344			99	TIAAIRDQK		missed R-D@6	-0.0105646	1014.57	508.293	1014.58	508.298	2	1.1.1.297.32	4.4896	810.459	4.4599
5	4	12.35	WP_005481772.1		MULTISPECIES: 50S ribosomal protein L10 [Vibrio]	17.344			99	GVEVGAMTSLR			-0.00754889	1118.57	560.291	1118.58	560.295	2	1.1.1.388.17	8.3206	3977.71	8.2615
6	4	5.592	WP_005454899.1		MULTISPECIES: dihydrodipicolinate synthase family protein [Vibrio]	33.957			99	LDLSKYNL		missed K-Y@5	-0.0138794	964.509	483.262	964.523	483.269	2	1.1.1.430.7	10.075	337.731	10.0666
6	4	5.592	WP_005454899.1		MULTISPECIES: dihydrodipicolinate synthase family protein [Vibrio]	33.957			99	YAEALEIYR			-0.00962672	1126.56	564.285	1126.57	564.29	2	1.1.1.399.22	8.787	1920.45	8.766
7	2.95	4.762	WP_005456550.1		MULTISPECIES: lipoprotein [Vibrio]	20.739			99	IALEEALEK			-0.0134885	1014.55	508.28	1014.56	508.287	2	1.1.1.398.16	8.74	725.722	8.724
8	2.43	14.04	WP_005494976.1		MULTISPECIES: ribosome modulation factor [Vibrio]	6.721			99	SYWLGGWR			-0.010621	1023.48	512.748	1023.49	512.754	2	1.1.1.445.8	10.7031	568.4	10.6939
9	2.14	2.893	WP_005456727.1		MULTISPECIES: 30S ribosomal protein S2 [Vibrio]	26.808			99	VLFVGTK			-0.0113045	762.453	382.234	762.464	382.239	2	1.1.1.378.4	7.8887	2748.39	7.8827
10	2.11	10	WP_005383164.1		MULTISPECIES: 50S ribosomal protein L22 [Vibrio]	12.085			99	SSHITVVVADR			-0.0110783	1182.62	592.32	1182.64	592.325	2	1.1.1.330.37	5.8905	964.898	5.899
11	2	2.062	WP_005480036.1		succinylglutamate-semialdehyde dehydrogenase [Vibrio parahaemolyticus]	52.062			99	ETGIALADAK			-0.00685626	987.517	494.766	987.524	494.769	2	1.1.1.491.2	12.572	186.408	12.568
12	2	1.84	WP_005479031.1		YdiU family protein [Vibrio parahaemolyticus]	55.985			99	TEFGAMLIR	Oxidation(M)@6		-0.026389	1052.51	527.26	1052.53	527.273	2	1.1.1.464.10	11.4932	332.261	11.4824
13	2	3.302	WP_005478835.1		MULTISPECIES: phospholipid-binding protein MlaC [Vibrio]	24.076			99	LAAEPIR			-0.00153884	768.448	385.231	768.449	385.232	2	1.1.1.308.6	4.9334	288.307	4.9677
14	2	2.84	WP_021451966.1		phospholipase D family protein [Vibrio parahaemolyticus]	55.844			99	SLIADSVSAIVGGR			-0.0662228	1343.67	672.845	1343.74	672.878	2	1.1.1.465.27	11.5492	316.747	11.566
15	2	12.82	WP_005467944.1		MULTISPECIES: 50S ribosomal protein L28 [Vibrio]	9.032			99	GIDTVLADIR			-0.0907413	1071.5	536.758	1071.59	536.803	2	1.1.1.444.14	10.6663	693.305	10.6521
16	2	2.687	WP_005458880.1		MULTISPECIES: class II fructose-bisphosphatase [Vibrio]	35.967			99	DPEVRDIIL		missed R-D@5	-0.0174643	1068.56	535.289	1068.58	535.298	2	1.1.1.441.14	10.5408	1573.3	10.5267
17	2	6.78	WP_005455654.1		MULTISPECIES: 50S ribosomal protein L6 [Vibrio]	18.779			99	APVAIPAGVEVK			-0.0069627	1149.67	575.842	1149.68	575.845	2	1.1.1.385.22	8.1986	1156.8	8.1774
18	2	3.727	WP_005489833.1		MULTISPECIES: cysteine synthase A [Vibrio]	34.133			99	TIVTILPSSGER			-0.0122536	1271.7	636.855	1271.71	636.862	2	1.1.1.401.28	8.8762	778.101	8.85
19	2	2.538	WP_005480487.1		elongation factor Tu [Vibrio parahaemolyticus]	43.152			99	AGENVGALLR			0.000776994	998.552	500.283	998.551	500.283	2	1.1.1.390.16	8.4039	469.921	8.3878
20	2	5.028	WP_005455660.1		MULTISPECIES: 50S ribosomal protein L5 [Vibrio]	20.13			99	SSVVAELTK			-0.0140431	932.504	467.259	932.518	467.266	2	1.1.1.376.11	7.8104	698.155	7.7984
21	2	4.235	WP_005465330.1		MULTISPECIES: type II secretion system protein GspC [Vibrio]	33.532			99	WRPSAGNVIASNK	Deamidated(N)@7		-0.0337049	1399.69	700.851	1399.72	700.868	2	1.1.1.335.40	6.1039	1126.27	6.0678
22	2	3.607	WP_005457195.1		MULTISPECIES: 1,4-dihydroxy-2-naphthoate polyprenyltransferase [Vibrio]	32.731			99	RTVAVRLGQHK		missed R-T@1; missed R-L@6	-0.0779751	1263.67	632.845	1263.75	632.883	2	1.1.1.391.30	8.4576	598.401	8.4298
23	2	4.138	WP_005455492.1		succinate--CoA ligase subunit alpha [Vibrio parahaemolyticus]	29.993			99	MGHAGAIISGGK			-0.0098918	1097.56	549.785	1097.57	549.79	2	1.1.1.310.34	5.0411	494.698	5.0099
24	2	7.692	WP_005435088.1		MULTISPECIES: 50S ribosomal protein L18 [Vibrio]	12.616			99	VAALAESAR			-0.0149668	886.472	444.243	886.487	444.251	2	1.1.1.314.16	5.1956	545.878	5.179
25	2	7.059	WP_005383095.1		MULTISPECIES: 50S ribosomal protein L27 [Gammaproteobacteria]	9.208			99	VKFEVK		missed K-F@2	-0.0136598	748.435	375.225	748.448	375.231	2	1.1.1.318.4	5.355	495.484	5.391
26	2	14.63	WP_005379962.1		MULTISPECIES: 30S ribosomal protein S16 [Gammaproteobacteria]	9.063			99	RPFYQIVVADSR			-0.0104364	1449.76	484.261	1449.77	484.265	3	1.1.1.401.9	8.8604	1419.05	8.8921
27	2	14.49	WP_005375625.1		MULTISPECIES: cold-shock protein [Vibrio]	7.548			99	GPQAEQIKVL		missed K-V@8	-0.013088	1081.6	541.807	1081.61	541.814	2	1.1.1.384.24	8.1581	5696.53	8.135
28	2	10.99	WP_005481749.1		DNA-binding protein HU-alpha [Vibrio parahaemolyticus]	9.568			99	TQLIDFIAEK			-0.013944	1176.63	589.32	1176.64	589.327	2	1.1.1.448.18	10.8369	1139.56	10.8194
29	2	8.333	WP_005468590.1		MULTISPECIES: ribosome-associated translation inhibitor RaiA [Vibrio]	12.385			99	NIEITSAIR			-0.0123414	1015.55	508.784	1015.57	508.79	2	1.1.1.385.11	8.1894	5426.72	8.2195
30	1.82	6.338	WP_005396465.1		MULTISPECIES: 50S ribosomal protein L13 [Gammaproteobacteria]	15.961			99	HSEFPGGLK			-0.00556743	970.482	486.248	970.487	486.251	2	1.1.1.337.25	6.1758	717.223	6.1519

## Sheet: 15min-2_Protein
N	Unused	%Cov(95)	Accession	Gene	Description	Mw(kD)	Equivalents	Others	Peptides(95%)	Spectra
1	22.87	30.2	WP_005480487.1		elongation factor Tu [Vibrio parahaemolyticus]	43.152			11	17
2	12.69	30.58	WP_005383146.1		MULTISPECIES: 30S ribosomal protein S4 [Vibrio]	23.333			7	8
3	11.19	17.52	WP_005489461.1		MULTISPECIES: 50S ribosomal protein L2 [Vibrio]	29.949			6	15
4	8	5.018	WP_005460310.1		MULTISPECIES: ATP-dependent chaperone ClpB [Vibrio]	95.872			4	4
5	8	15.5	WP_005379556.1		MULTISPECIES: 50S ribosomal protein L4 [Vibrio]	21.888			5	5
6	8	11.38	WP_005455492.1		succinate--CoA ligase subunit alpha [Vibrio parahaemolyticus]	29.993			6	9
7	8	15.42	WP_005454556.1		MULTISPECIES: adenylate kinase [Vibrio]	23.295			5	5
8	6.11	23.29	WP_005457203.1		MULTISPECIES: 50S ribosomal protein L31 [Vibrio]	8.055			3	5
9	6.02	3.167	WP_005477253.1		transketolase [Vibrio parahaemolyticus]	72.024			3	3
10	6	7.525	WP_005456578.1		MULTISPECIES: glycerol kinase GlpK [Vibrio]	55.682			3	3
11	5.04	4.196	WP_005455487.1		MULTISPECIES: citrate synthase [Vibrio]	48.219			3	3
12	4.9	14.58	WP_005450562.1		MULTISPECIES: 50S ribosomal protein L15 [Vibrio]	14.953			2	2
13	4.37	7.377	WP_011106013.1		3-oxoacyl-ACP reductase FabG [Vibrio parahaemolyticus]	25.517			2	2
14	4.23	12.35	WP_005481772.1		MULTISPECIES: 50S ribosomal protein L10 [Vibrio]	17.344			2	3
15	4.19	16.36	WP_005383164.1		MULTISPECIES: 50S ribosomal protein L22 [Vibrio]	12.085			2	2
16	4.11	6.22	WP_005456132.1		MULTISPECIES: 50S ribosomal protein L3 [Vibrio]	22.374			2	2
17	4	6.682	WP_005460612.1		MULTISPECIES: trigger factor [Vibrio]	48.255			2	2
18	4	29.41	WP_005383095.1		MULTISPECIES: 50S ribosomal protein L27 [Gammaproteobacteria]	9.208			2	2
19	4	8.871	WP_004399892.1		MULTISPECIES: 30S ribosomal protein S12 [Vibrionaceae]	13.709			2	2
20	4	1.271	WP_005461594.1		ribonuclease E [Vibrio parahaemolyticus]	114.134			2	2
21	4	57.14	WP_005396978.1		MULTISPECIES: 50S ribosomal protein L32 [Vibrio]	6.298			2	2
22	4	6.916	WP_005381144.1		MULTISPECIES: rod shape-determining protein [Vibrio]	36.86			2	2
23	4	20.45	WP_005378825.1		MULTISPECIES: 50S ribosomal protein L34 [Gammaproteobacteria]	5.18			2	2
24	4	16.67	WP_005461671.1		MULTISPECIES: 30S ribosomal protein S17 [Vibrio]	9.573			2	2
25	4	15.38	WP_005435088.1		MULTISPECIES: 50S ribosomal protein L18 [Vibrio]	12.616			2	2
26	4	24.44	WP_005379346.1		MULTISPECIES: DNA-directed RNA polymerase subunit omega [Vibrio]	10.022			2	2
27	3.85	9.013	WP_005489780.1		MULTISPECIES: 50S ribosomal protein L1 [Vibrio]	24.691			2	2
28	2.41	14.04	WP_005494976.1		MULTISPECIES: ribosome modulation factor [Vibrio]	6.721			1	1
29	2.34	5.081	WP_005455579.1		MULTISPECIES: phosphopyruvate hydratase [Vibrio]	45.562			1	1
30	2.21	9.231	WP_005458217.1		MULTISPECIES: 30S ribosomal protein S9 [Vibrio]	14.614			1	1
31	2.18	4.132	WP_005456727.1		MULTISPECIES: 30S ribosomal protein S2 [Vibrio]	26.808			1	1
32	2.17	13.82	WP_005489425.1		MULTISPECIES: 50S ribosomal protein L14 [Vibrio]	13.573			1	1
33	2.16	1.803	WP_005453795.1		MULTISPECIES: glutamine--fructose-6-phosphate transaminase (isomerizing) [Vibrio]	66.841			1	1
34	2.1	7.767	WP_004410492.1		MULTISPECIES: 30S ribosomal protein S10 [Gammaproteobacteria]	11.721			1	1
35	2.09	1.215	WP_005481598.1		MULTISPECIES: translation initiation factor IF-2 [Vibrio]	99.396			1	1
36	2.08	1.099	WP_005455943.1		MULTISPECIES: molecular chaperone DnaK [Vibrio]	69.055			1	1
37	2.05	8.8	WP_005459053.1		MULTISPECIES: autonomous glycyl radical cofactor GrcA [Vibrio]	13.929			1	1
38	2.03	16.9	WP_001145625.1		MULTISPECIES: 30S ribosomal protein S21 [Gammaproteobacteria]	8.487			1	1
39	2.03	9	WP_004398471.1		MULTISPECIES: 50S ribosomal protein L23 [Vibrio]	11.128			1	1
40	2.02	6.202	WP_001118870.1		MULTISPECIES: 30S ribosomal protein S11 [Gammaproteobacteria]	13.89			1	1
41	2	1.72	WP_005495889.1		MULTISPECIES: ATP-dependent Clp protease ATP-binding subunit ClpA [Vibrio]	83.368			1	1
42	2	1.19	WP_005455465.1		MULTISPECIES: succinate dehydrogenase flavoprotein subunit [Vibrio]	64.248			1	1
43	2	1.503	WP_005480203.1		MULTISPECIES: bifunctional aconitate hydratase 2/2-methylisocitrate dehydratase [Vibrio]	94.072			1	1
44	2	1.632	WP_005479820.1		elongation factor G [Vibrio parahaemolyticus]	74.31			2	2
45	2	12.82	WP_005467944.1		MULTISPECIES: 50S ribosomal protein L28 [Vibrio]	9.032			1	2
46	2	15.63	WP_005462620.1		MULTISPECIES: 50S ribosomal protein L35 [Vibrio]	7.332			2	3
47	2	3.207	WP_005456577.1		MULTISPECIES: 2,3,4,5-tetrahydropyridine-2,6-dicarboxylate N-succinyltransferase [Vibrio]	35.64			1	1
48	2	8.475	WP_005450559.1		MULTISPECIES: 30S ribosomal protein S13 [Vibrio]	13.291			1	1
49	2	6.034	WP_005383161.1		MULTISPECIES: 30S ribosomal protein S3 [Vibrio]	25.581			1	1
50	2	3.727	WP_005489833.1		MULTISPECIES: cysteine synthase A [Vibrio]	34.133			1	1
51	2	2.036	WP_005478975.1		hypothetical protein [Vibrio parahaemolyticus]	44.634			1	1
52	2	2.25	WP_005462412.1		MULTISPECIES: trans-2-enoyl-CoA reductase family protein [Vibrio]	43.969			1	1
53	2	2.687	WP_005458880.1		MULTISPECIES: class II fructose-bisphosphatase [Vibrio]	35.967			1	1
54	2	2.534	WP_005457301.1		MULTISPECIES: F0F1 ATP synthase subunit alpha [Vibrio]	55.505			1	1
55	2	0.8197	WP_005456486.1		MULTISPECIES: DNA-directed RNA polymerase subunit beta [Vibrio]	149.553			1	1
56	2	3.311	WP_005456025.1		bifunctional UDP-N-acetylglucosamine diphosphorylase/glucosamine-1-phosphate N-acetyltransferase GlmU [Vibrio parahaemolyticus]	48.724			1	1
57	2	1.594	WP_005455464.1		2-oxoglutarate dehydrogenase E1 component [Vibrio parahaemolyticus]	106.083			1	1
58	2	2.871	WP_005455110.1		MULTISPECIES: UDP-N-acetylglucosamine 1-carboxyvinyltransferase [Vibrio]	44.11			1	2
59	2	6.838	WP_004727974.1		MULTISPECIES: 50S ribosomal protein L20 [Gammaproteobacteria]	13.384			1	1
60	2	5.729	WP_011106434.1		hypothetical protein [Vibrio parahaemolyticus]	22.259			1	1
61	2	5.537	WP_011106014.1		ACP S-malonyltransferase [Vibrio parahaemolyticus]	32.347			1	1
62	2	2.698	WP_005494602.1		MULTISPECIES: 30S ribosomal protein S1 [Vibrio]	60.943			1	1
63	2	3.927	WP_005482586.1		L-threonine dehydrogenase [Vibrio parahaemolyticus]	40.23			2	2
64	2	2.85	WP_005482432.1		MULTISPECIES: phosphoglycerate kinase [Vibrio]	40.733			1	1
65	2	20.88	WP_005481749.1		DNA-binding protein HU-alpha [Vibrio parahaemolyticus]	9.568			1	1
66	2	10.14	WP_005467453.1		MULTISPECIES: PTS IIA-like nitrogen regulatory protein PtsN [Vibrio]	16.559			1	1
67	2	16.18	WP_005461782.1		MULTISPECIES: hypothetical protein [Vibrio]	7.642			1	1
68	2	17.28	WP_005460845.1		MULTISPECIES: transcriptional regulator [Vibrio]	9.325			1	1
69	2	4.308	WP_005460300.1		MULTISPECIES: 23S rRNA pseudouridine(1911/1915/1917) synthase RluD [Vibrio]	36.604			1	1
70	2	10.34	WP_005457719.1		MULTISPECIES: arsenate reductase (glutaredoxin) [Vibrio]	13.05			1	1
71	2	2.757	WP_005455363.1		trans-2-enoyl-CoA reductase family protein [Vibrio parahaemolyticus]	44.023			1	1
72	2	2.677	WP_005454584.1		MULTISPECIES: PTS transporter subunit EIIC [Vibrio]	54.578			1	1
73	2	3.785	WP_005453945.1		chemotaxis protein CheV [Vibrio parahaemolyticus]	35.457			1	1
74	2	7.389	WP_005381738.1		MULTISPECIES: peroxiredoxin C [Vibrio]	22.237			1	1
75	2	6.977	WP_005381319.1		MULTISPECIES: shikimate kinase AroK [Vibrio]	19.472			1	1
76	1.49	14.29	WP_005379576.1		MULTISPECIES: 50S ribosomal protein L29 [Gammaproteobacteria]	7.193			1	1

## Sheet: 15min-2_Peptide
N	Unused	%Cov(95)	Accession	Gene	Description	Mw(kD)	Equivalents	Others	Conf	Sequence	Modifications	Cleavages	dMass	Prec MW	Prec m/z	Theor MW	Theor m/z	Theor z	Spectrum	Time	PrecursorSignal	PrecursorElution
1	22.87	30.2	WP_005480487.1		elongation factor Tu [Vibrio parahaemolyticus]	43.152			99	AGENVGALLR			-0.000305009	998.551	500.283	998.551	500.283	2	1.1.1.438.11	8.3112	21878.5	8.3413
1	22.87	30.2	WP_005480487.1		elongation factor Tu [Vibrio parahaemolyticus]	43.152			99	FESEVYVLSKEEGGR		missed K-E@10	0.00543588	1727.84	576.955	1727.84	576.953	3	1.1.1.434.27	8.1566	4312.49	8.1312
1	22.87	30.2	WP_005480487.1		elongation factor Tu [Vibrio parahaemolyticus]	43.152			99	GITIATSHVEYDTPSR			-0.00266262	1745.86	873.935	1745.86	873.936	2	1.1.1.410.41	7.1598	926.372	7.1229
1	22.87	30.2	WP_005480487.1		elongation factor Tu [Vibrio parahaemolyticus]	43.152			99	GQVLAKPGSITPHTK			0.00349773	1532.87	511.964	1532.87	511.963	3	1.1.1.356.30	4.8827	1587.92	4.939
1	22.87	30.2	WP_005480487.1		elongation factor Tu [Vibrio parahaemolyticus]	43.152			99	GTVVTGRIER		missed R-I@7	-0.000749165	1086.61	544.314	1086.61	544.315	2	1.1.1.354.35	4.8026	1147.93	4.8127
1	22.87	30.2	WP_005480487.1		elongation factor Tu [Vibrio parahaemolyticus]	43.152			99	IVELAEALDTYIPEPER			-0.00636158	1957	979.506	1957	979.509	2	1.1.1.528.39	12.0955	437.667	12.0605
1	22.87	30.2	WP_005480487.1		elongation factor Tu [Vibrio parahaemolyticus]	43.152			99	KLLDEGR		missed K-L@1	0.00128441	829.467	415.741	829.466	415.74	2	1.1.1.349.10	4.5714	2427.49	4.6024
1	22.87	30.2	WP_005480487.1		elongation factor Tu [Vibrio parahaemolyticus]	43.152			99	LLDEGRAGENVGALLR	Deamidated(N)@10	missed R-A@6	0.0200838	1682.92	561.979	1682.9	561.972	3	1.1.1.455.19	9.0312	803.156	8.9706
1	22.87	30.2	WP_005480487.1		elongation factor Tu [Vibrio parahaemolyticus]	43.152			99	TKPHVNVGTIGHVDHGK			0.00696133	1794.96	449.746	1794.95	449.745	4	1.1.1.341.18	4.2423	5916.04	4.2666
1	22.87	30.2	WP_005480487.1		elongation factor Tu [Vibrio parahaemolyticus]	43.152			99	TVGAGVVAK			0.000786454	800.477	401.245	800.476	401.245	2	1.1.1.356.8	4.8644	18736.8	4.8127
1	22.87	30.2	WP_005480487.1		elongation factor Tu [Vibrio parahaemolyticus]	43.152			99	TVGAGVVAKIFE		missed K-I@9	-0.00084089	1189.67	595.842	1189.67	595.843	2	1.1.1.503.13	11.0341	105910	10.854
1	22.87	30.2	WP_005480487.1		elongation factor Tu [Vibrio parahaemolyticus]	43.152			99	GITIATSHVEYDTPSR			0.00287908	1745.86	582.961	1745.86	582.96	3	1.1.1.409.35	7.1128	8571.53	7.1649
1	22.87	30.2	WP_005480487.1		elongation factor Tu [Vibrio parahaemolyticus]	43.152			99	GITIATSHVEYDTPSR			0.00287908	1745.86	582.961	1745.86	582.96	3	1.1.1.412.33	7.2371	8571.53	7.1649
1	22.87	30.2	WP_005480487.1		elongation factor Tu [Vibrio parahaemolyticus]	43.152			99	TKPHVNVGTIGHVDHGK			0.00696133	1794.96	449.746	1794.95	449.745	4	1.1.1.344.15	4.3653	5916.04	4.2666
1	22.87	30.2	WP_005480487.1		elongation factor Tu [Vibrio parahaemolyticus]	43.152			96.7	TVGAGVVAK			0.000786454	800.477	401.245	800.476	401.245	2	1.1.1.353.11	4.7407	18736.8	4.8127
1	22.87	30.2	WP_005480487.1		elongation factor Tu [Vibrio parahaemolyticus]	43.152			99	TVGAGVVAKIFE		missed K-I@9	-0.00084089	1189.67	595.842	1189.67	595.843	2	1.1.1.497.13	10.7838	105910	10.854
1	22.87	30.2	WP_005480487.1		elongation factor Tu [Vibrio parahaemolyticus]	43.152			99	TVGAGVVAKIFE		missed K-I@9	-0.00084089	1189.67	595.842	1189.67	595.843	2	1.1.1.500.11	10.9074	105910	10.854
2	12.69	30.58	WP_005383146.1		MULTISPECIES: 30S ribosomal protein S4 [Vibrio]	23.333			99	EGTDLFLKSGVR		missed K-S@8	0.00499197	1320.71	441.243	1320.7	441.242	3	1.1.1.429.3	7.9266	5699.6	7.9633
2	12.69	30.58	WP_005383146.1		MULTISPECIES: 30S ribosomal protein S4 [Vibrio]	23.333			99	IKAALEVAEQR		missed K-A@2	0.000633049	1226.7	409.907	1226.7	409.907	3	1.1.1.385.10	6.0803	1563.85	6.0691
2	12.69	30.58	WP_005383146.1		MULTISPECIES: 30S ribosomal protein S4 [Vibrio]	23.333			99	MPERSDLSADINEQLIVELYSK		missed R-S@4	0.0111421	2549.28	850.767	2549.27	850.763	3	1.1.1.512.35	11.4249	1981.41	11.435
2	12.69	30.58	WP_005383146.1		MULTISPECIES: 30S ribosomal protein S4 [Vibrio]	23.333			99	REGTDLFLK		missed R-E@1	-0.00215241	1077.58	539.797	1077.58	539.798	2	1.1.1.419.25	7.5246	4559.48	7.543
2	12.69	30.58	WP_005383146.1		MULTISPECIES: 30S ribosomal protein S4 [Vibrio]	23.333			99	VAANDVVSIR			-0.00369172	1042.57	522.294	1042.58	522.296	2	1.1.1.410.15	7.1381	894.024	7.1229
2	12.69	30.58	WP_005383146.1		MULTISPECIES: 30S ribosomal protein S4 [Vibrio]	23.333			99	YLGPKLK		missed K-L@5	-4.56371e-05	817.506	409.76	817.506	409.76	2	1.1.1.377.9	5.7425	12321.5	5.69
2	12.69	30.58	WP_005383146.1		MULTISPECIES: 30S ribosomal protein S4 [Vibrio]	23.333			99	MPERSDLSADINEQLIVELYSK	Oxidation(M)@1	missed R-S@4	0.00285147	2565.27	856.096	2565.26	856.095	3	1.1.1.510.36	11.3426	723.646	11.31
2	12.69	30.58	WP_005383146.1		MULTISPECIES: 30S ribosomal protein S4 [Vibrio]	23.333			99	YLGPKLK		missed K-L@5	-4.56371e-05	817.506	409.76	817.506	409.76	2	1.1.1.374.9	5.6162	12321.5	5.69
3	11.19	17.52	WP_005489461.1		MULTISPECIES: 50S ribosomal protein L2 [Vibrio]	29.949			99	GVVMNPVDHPHGGGEGR			0.00735778	1713.81	572.277	1713.8	572.274	3	1.1.1.363.25	5.1692	46609.2	4.981
3	11.19	17.52	WP_005489461.1		MULTISPECIES: 50S ribosomal protein L2 [Vibrio]	29.949			99	HPVSPWGMPTK			0.000791608	1235.61	618.814	1235.61	618.813	2	1.1.1.413.30	7.2768	3684.03	7.291
3	11.19	17.52	WP_005489461.1		MULTISPECIES: 50S ribosomal protein L2 [Vibrio]	29.949			99	HVVKVVNADLHK		missed K-V@4	0.00121817	1357.78	453.602	1357.78	453.602	3	1.1.1.341.20	4.2439	1887.11	4.2244
3	11.19	17.52	WP_005489461.1		MULTISPECIES: 50S ribosomal protein L2 [Vibrio]	29.949			99	RTDKYIVR		missed R-T@1; missed K-Y@4	0.0072552	1049.61	350.876	1049.6	350.873	3	1.1.1.337.2	4.0606	146.773	4.0562
3	11.19	17.52	WP_005489461.1		MULTISPECIES: 50S ribosomal protein L2 [Vibrio]	29.949			99	VVNADLHK			-0.000318207	894.492	448.253	894.492	448.253	2	1.1.1.329.14	3.7343	1099.62	3.7619
3	11.19	17.52	WP_005489461.1		MULTISPECIES: 50S ribosomal protein L2 [Vibrio]	29.949			99	GVVMNPVDHPHGGGEGR	Oxidation(M)@4		0.0052762	1729.8	577.607	1729.8	577.606	3	1.1.1.340.38	4.2168	8034.82	4.3084
3	11.19	17.52	WP_005489461.1		MULTISPECIES: 50S ribosomal protein L2 [Vibrio]	29.949			99	GVVMNPVDHPHGGGEGR	Oxidation(M)@4		0.0052762	1729.8	577.607	1729.8	577.606	3	1.1.1.343.38	4.3424	8034.82	4.3084
3	11.19	17.52	WP_005489461.1		MULTISPECIES: 50S ribosomal protein L2 [Vibrio]	29.949			99	GVVMNPVDHPHGGGEGR	Oxidation(M)@4		0.00817363	1729.8	433.458	1729.8	433.456	4	1.1.1.345.14	4.4064	4953.97	4.3084
3	11.19	17.52	WP_005489461.1		MULTISPECIES: 50S ribosomal protein L2 [Vibrio]	29.949			99	GVVMNPVDHPHGGGEGR			0.00735778	1713.81	572.277	1713.8	572.274	3	1.1.1.357.33	4.9272	46609.2	4.981
3	11.19	17.52	WP_005489461.1		MULTISPECIES: 50S ribosomal protein L2 [Vibrio]	29.949			99	GVVMNPVDHPHGGGEGR	Oxidation(M)@4		0.00582551	1729.8	577.608	1729.8	577.606	3	1.1.1.358.36	4.9717	7402.1	5.0232
3	11.19	17.52	WP_005489461.1		MULTISPECIES: 50S ribosomal protein L2 [Vibrio]	29.949			99	GVVMNPVDHPHGGGEGR	Oxidation(M)@4		0.00976053	1729.81	433.459	1729.8	433.456	4	1.1.1.360.10	5.0332	3164.37	4.981
3	11.19	17.52	WP_005489461.1		MULTISPECIES: 50S ribosomal protein L2 [Vibrio]	29.949			99	GVVMNPVDHPHGGGEGR			0.00735778	1713.81	572.277	1713.8	572.274	3	1.1.1.360.27	5.0557	46609.2	4.981
3	11.19	17.52	WP_005489461.1		MULTISPECIES: 50S ribosomal protein L2 [Vibrio]	29.949			99	GVVMNPVDHPHGGGEGR			0.0119864	1713.81	429.46	1713.8	429.457	4	1.1.1.362.10	5.1157	25638.1	4.981
3	11.19	17.52	WP_005489461.1		MULTISPECIES: 50S ribosomal protein L2 [Vibrio]	29.949			99	GVVMNPVDHPHGGGEGR			0.00735778	1713.81	572.277	1713.8	572.274	3	1.1.1.366.34	5.3006	46609.2	4.981
3	11.19	17.52	WP_005489461.1		MULTISPECIES: 50S ribosomal protein L2 [Vibrio]	29.949			99	GVVMNPVDHPHGGGEGR	Oxidation(M)@4		0.00976053	1729.81	433.459	1729.8	433.456	4	1.1.1.358.16	4.9551	3164.37	4.981
4	8	5.018	WP_005460310.1		MULTISPECIES: ATP-dependent chaperone ClpB [Vibrio]	95.872			99	SILAGEIVPDKK		missed K-K@11	0.000277988	1268.73	635.374	1268.73	635.374	2	1.1.1.418.33	7.4893	1100.84	7.501
4	8	5.018	WP_005460310.1		MULTISPECIES: ATP-dependent chaperone ClpB [Vibrio]	95.872			99	TAIVEGLAQR			-0.0126253	1056.58	529.297	1056.59	529.304	2	1.1.1.415.19	7.3519	8460.89	7.3754
4	8	5.018	WP_005460310.1		MULTISPECIES: ATP-dependent chaperone ClpB [Vibrio]	95.872			99	TIQVLQR			-0.0065676	856.506	429.26	856.513	429.264	2	1.1.1.401.8	6.753	1388.58	6.7434
4	8	5.018	WP_005460310.1		MULTISPECIES: ATP-dependent chaperone ClpB [Vibrio]	95.872			99	VQLIVTNDQILAHQ			0.000960092	1590.87	796.444	1590.87	796.444	2	1.1.1.474.35	9.8405	2162.52	9.8088
5	8	15.5	WP_005379556.1		MULTISPECIES: 50S ribosomal protein L4 [Vibrio]	21.888			99	NLYKVDAR		missed K-V@4	-9.58754e-05	977.529	489.772	977.529	489.772	2	1.1.1.362.24	5.1274	1665.66	5.1467
5	8	15.5	WP_005379556.1		MULTISPECIES: 50S ribosomal protein L4 [Vibrio]	21.888			99	SEVSGGGAKPWR			-0.0129407	1229.6	615.808	1229.62	615.815	2	1.1.1.358.41	4.9759	3509.19	4.981
5	8	15.5	WP_005379556.1		MULTISPECIES: 50S ribosomal protein L4 [Vibrio]	21.888			99	SILSELVR			0.000357618	915.539	458.777	915.539	458.777	2	1.1.1.503.5	11.0274	3115.95	11.021
5	8	15.5	WP_005379556.1		MULTISPECIES: 50S ribosomal protein L4 [Vibrio]	21.888			99	SILSELVRQER		missed R-Q@8	-0.000464527	1328.74	665.378	1328.74	665.378	2	1.1.1.476.21	9.9125	5379.51	9.9342
5	8	15.5	WP_005379556.1		MULTISPECIES: 50S ribosomal protein L4 [Vibrio]	21.888			99	SILSELVRQER	Deamidated(Q)@9	missed R-Q@8	0.0133054	1329.74	665.876	1329.73	665.87	2	1.1.1.477.23	9.956	2537.22	9.9342
6	8	11.38	WP_005455492.1		succinate--CoA ligase subunit alpha [Vibrio parahaemolyticus]	29.993			99	MGHAGAIISGGK			-0.000769497	1097.56	549.789	1097.57	549.79	2	1.1.1.358.34	4.9701	4041.26	4.939
6	8	11.38	WP_005455492.1		succinate--CoA ligase subunit alpha [Vibrio parahaemolyticus]	29.993			99	MGHAGAIISGGKGTAEDK		missed K-G@12	0.00324067	1698.84	567.287	1698.84	567.286	3	1.1.1.347.36	4.5088	3872.86	4.518
6	8	11.38	WP_005455492.1		succinate--CoA ligase subunit alpha [Vibrio parahaemolyticus]	29.993			99	SLADIGQGLR			0.00245061	1028.56	515.289	1028.56	515.288	2	1.1.1.447.15	8.6922	49470.8	8.719
6	8	11.38	WP_005455492.1		succinate--CoA ligase subunit alpha [Vibrio parahaemolyticus]	29.993			99	SLADIGQGLREVTGW		missed R-E@10	-0.0103042	1600.81	801.413	1600.82	801.418	2	1.1.1.540.31	12.5858	1374.21	12.5993
6	8	11.38	WP_005455492.1		succinate--CoA ligase subunit alpha [Vibrio parahaemolyticus]	29.993			99	MGHAGAIISGGK	Oxidation(M)@1		0.0035835	1113.56	372.195	1113.56	372.194	3	1.1.1.340.5	4.1893	874.281	4.2244
6	8	11.38	WP_005455492.1		succinate--CoA ligase subunit alpha [Vibrio parahaemolyticus]	29.993			99	MGHAGAIISGGK	Oxidation(M)@1		-0.00300826	1113.56	372.193	1113.56	372.194	3	1.1.1.359.2	4.9856	453.804	4.981
6	8	11.38	WP_005455492.1		succinate--CoA ligase subunit alpha [Vibrio parahaemolyticus]	29.993			99	MGHAGAIISGGKGTAEDK	Oxidation(M)@1	missed K-G@12	0.0072026	1714.84	572.62	1714.83	572.618	3	1.1.1.334.35	3.962	629.497	3.9721
6	8	11.38	WP_005455492.1		succinate--CoA ligase subunit alpha [Vibrio parahaemolyticus]	29.993			99	MGHAGAIISGGKGTAEDK	Oxidation(M)@1	missed K-G@12	0.0072026	1714.84	572.62	1714.83	572.618	3	1.1.1.335.38	4.0066	629.497	3.9721
6	8	11.38	WP_005455492.1		succinate--CoA ligase subunit alpha [Vibrio parahaemolyticus]	29.993			99	SLADIGQGLR			0.00245061	1028.56	515.289	1028.56	515.288	2	1.1.1.450.13	8.8164	49470.8	8.719
7	8	15.42	WP_005454556.1		MULTISPECIES: adenylate kinase [Vibrio]	23.295			99	FDGTKQVAEVSADIEKALA		missed K-Q@5; missed K-A@16	0.000789682	1991.02	664.681	1991.02	664.681	3	1.1.1.527.17	12.0354	521.869	12.0191
7	8	15.42	WP_005454556.1		MULTISPECIES: adenylate kinase [Vibrio]	23.295			99	IILLGAPGAGK			0.0010366	1008.63	505.324	1008.63	505.324	2	1.1.1.454.15	8.9859	3585.46	8.9706
7	8	15.42	WP_005454556.1		MULTISPECIES: adenylate kinase [Vibrio]	23.295			99	QVAEVSADIEKALA		missed K-A@11	-0.00219247	1442.76	722.387	1442.76	722.388	2	1.1.1.490.34	10.509	8706.15	10.4781
7	8	15.42	WP_005454556.1		MULTISPECIES: adenylate kinase [Vibrio]	23.295			99	YLKFDGTK		missed K-F@3	-0.0123511	970.5	486.257	970.512	486.263	2	1.1.1.385.23	6.0912	1326.23	6.1113
7	8	15.42	WP_005454556.1		MULTISPECIES: adenylate kinase [Vibrio]	23.295			99	FDGTKQVAEVSADIEKALA	Deamidated(Q)@6	missed K-Q@5; missed K-A@16	0.0133999	1992.02	665.014	1992.01	665.009	3	1.1.1.526.17	11.994	305.354	12.0191
8	6.11	23.29	WP_005457203.1		MULTISPECIES: 50S ribosomal protein L31 [Vibrio]	8.055			99	AGIHPEYK			-0.0011285	913.465	457.74	913.466	457.74	2	1.1.1.344.20	4.3694	1181.98	4.392
8	6.11	23.29	WP_005457203.1		MULTISPECIES: 50S ribosomal protein L31 [Vibrio]	8.055			99	FGALSSGK			-0.00149464	765.401	383.708	765.402	383.708	2	1.1.1.376.2	5.6945	11564.4	5.7743
8	6.11	23.29	WP_005457203.1		MULTISPECIES: 50S ribosomal protein L31 [Vibrio]	8.055			99	FGALSSGKK		missed K-K@8	0.00073623	893.498	447.756	893.497	447.756	2	1.1.1.344.14	4.3644	4176.72	4.392
8	6.11	23.29	WP_005457203.1		MULTISPECIES: 50S ribosomal protein L31 [Vibrio]	8.055			99	FGALSSGK			-0.00149464	765.401	383.708	765.402	383.708	2	1.1.1.382.3	5.948	11564.4	5.7743
8	6.11	23.29	WP_005457203.1		MULTISPECIES: 50S ribosomal protein L31 [Vibrio]	8.055			99	FGALSSGKK		missed K-K@8	0.00073623	893.498	447.756	893.497	447.756	2	1.1.1.347.15	4.4913	4176.72	4.392
9	6.02	3.167	WP_005477253.1		transketolase [Vibrio parahaemolyticus]	72.024			99	DAPTALIFSR			-0.00164455	1089.58	545.797	1089.58	545.798	2	1.1.1.482.11	10.1553	5537.94	10.1854
9	6.02	3.167	WP_005477253.1		transketolase [Vibrio parahaemolyticus]	72.024			99	MDRKYLANAIR		missed R-K@3; missed K-Y@4	-0.00583918	1349.72	450.913	1349.72	450.915	3	1.1.1.386.12	6.1242	741.763	6.1113
9	6.02	3.167	WP_005477253.1		transketolase [Vibrio parahaemolyticus]	72.024			99	YLANAIR			-0.00098447	819.459	410.737	819.46	410.737	2	1.1.1.393.8	6.4156	4471.87	6.4061
10	6	7.525	WP_005456578.1		MULTISPECIES: glycerol kinase GlpK [Vibrio]	55.682			99	AVILDHDANIVSVAQR			0.00300319	1719.93	574.317	1719.93	574.316	3	1.1.1.434.25	8.1549	5078.73	8.1734
10	6	7.525	WP_005456578.1		MULTISPECIES: glycerol kinase GlpK [Vibrio]	55.682			99	GVNSNHIIR			-0.00335513	1008.54	505.279	1008.55	505.281	2	1.1.1.346.33	4.4643	566.303	4.434
10	6	7.525	WP_005456578.1		MULTISPECIES: glycerol kinase GlpK [Vibrio]	55.682			99	YIVALDQGTTSSR			0.00298446	1409.72	705.866	1409.72	705.865	2	1.1.1.428.37	7.9129	7632.17	7.9214
11	5.04	4.196	WP_005455487.1		MULTISPECIES: citrate synthase [Vibrio]	48.219			99	GETQREFSPLHERE		missed R-E@5; missed R-E@13	0.00650886	1713.81	572.278	1713.81	572.276	3	1.1.1.373.32	5.5932	2353.44	5.6058
11	5.04	4.196	WP_005455487.1		MULTISPECIES: citrate synthase [Vibrio]	48.219			99	QLYKGETQR	Gln->pyro-Glu@N-term	missed K-G@4	-0.0030276	1104.55	553.284	1104.56	553.285	2	1.1.1.382.32	5.9722	1588.29	5.9848
11	5.04	4.196	WP_005455487.1		MULTISPECIES: citrate synthase [Vibrio]	48.219			99	QLYKGETQR		missed K-G@4	0.0200328	1121.6	374.875	1121.58	374.868	3	1.1.1.329.5	3.7268	220.304	3.7197
12	4.9	14.58	WP_005450562.1		MULTISPECIES: 50S ribosomal protein L15 [Vibrio]	14.953			99	SLVSAEVR			0.00809835	859.484	430.75	859.476	430.745	2	1.1.1.395.11	6.5025	6013.98	6.5326
12	4.9	14.58	WP_005450562.1		MULTISPECIES: 50S ribosomal protein L15 [Vibrio]	14.953			99	VRPGFEGGQMPLK			0.00149454	1414.74	472.587	1414.74	472.587	3	1.1.1.407.10	7.0076	4323.49	6.9966
13	4.37	7.377	WP_011106013.1		3-oxoacyl-ACP reductase FabG [Vibrio parahaemolyticus]	25.517			99	AIAELLVER			0.0126655	1012.6	507.309	1012.59	507.303	2	1.1.1.468.9	9.5677	1137.52	9.474
13	4.37	7.377	WP_011106013.1		3-oxoacyl-ACP reductase FabG [Vibrio parahaemolyticus]	25.517			99	IALVTGASR			-0.00794089	886.516	444.265	886.524	444.269	2	1.1.1.401.11	6.7555	1155.81	6.7434
14	4.23	12.35	WP_005481772.1		MULTISPECIES: 50S ribosomal protein L10 [Vibrio]	17.344			99	GVEVGAMTSLR			0.00651185	1118.58	560.298	1118.58	560.295	2	1.1.1.435.21	8.1937	4902.36	8.2155
14	4.23	12.35	WP_005481772.1		MULTISPECIES: 50S ribosomal protein L10 [Vibrio]	17.344			99	TIAAIRDQK		missed R-D@6	0.00244333	1014.58	508.3	1014.58	508.298	2	1.1.1.343.31	4.3366	13022.2	4.392
14	4.23	12.35	WP_005481772.1		MULTISPECIES: 50S ribosomal protein L10 [Vibrio]	17.344			99	TIAAIRDQK		missed R-D@6	0.00244333	1014.58	508.3	1014.58	508.298	2	1.1.1.346.34	4.4651	13022.2	4.392
15	4.19	16.36	WP_005383164.1		MULTISPECIES: 50S ribosomal protein L22 [Vibrio]	12.085			99	LVADLIR			0.00441181	798.501	400.258	798.496	400.255	2	1.1.1.444.4	8.5574	2011.13	8.5933
15	4.19	16.36	WP_005383164.1		MULTISPECIES: 50S ribosomal protein L22 [Vibrio]	12.085			99	SSHITVVVADR			-0.000184514	1182.64	395.219	1182.64	395.219	3	1.1.1.379.6	5.8243	5909.19	5.8165
16	4.11	6.22	WP_005456132.1		MULTISPECIES: 50S ribosomal protein L3 [Vibrio]	22.374			99	MIGLIGR			0.000874085	758.448	380.231	758.447	380.231	2	1.1.1.450.3	8.808	5173.62	8.7608
16	4.11	6.22	WP_005456132.1		MULTISPECIES: 50S ribosomal protein L3 [Vibrio]	22.374			99	NLLLIK			0.003711	712.488	357.252	712.485	357.25	2	1.1.1.461.2	9.2683	785.585	9.2641
17	4	6.682	WP_005460612.1		MULTISPECIES: trigger factor [Vibrio]	48.255			99	MQVTVETLEGLERR		missed R-R@13	0.00138686	1659.86	554.295	1659.86	554.294	3	1.1.1.468.13	9.571	756.573	9.5576
17	4	6.682	WP_005460612.1		MULTISPECIES: trigger factor [Vibrio]	48.255			99	NVALEEQAIDAIIAK			-0.000804838	1596.87	799.443	1596.87	799.443	2	1.1.1.518.23	11.6667	551.457	11.6852
18	4	29.41	WP_005383095.1		MULTISPECIES: 50S ribosomal protein L27 [Gammaproteobacteria]	9.208			99	FGGESVLAGNIIVR			-0.000389502	1430.79	716.401	1430.79	716.401	2	1.1.1.484.28	10.2531	6397.48	10.2691
18	4	29.41	WP_005383095.1		MULTISPECIES: 50S ribosomal protein L27 [Gammaproteobacteria]	9.208			99	FHAGNNVGIGK			0.00194395	1112.57	557.295	1112.57	557.294	2	1.1.1.361.27	5.0886	757.451	5.1053
19	4	8.871	WP_004399892.1		MULTISPECIES: 30S ribosomal protein S12 [Vibrionaceae]	13.709			99	GGRVKDLPGVR		missed R-V@3; missed K-D@5	0.00230531	1152.68	385.232	1152.67	385.232	3	1.1.1.350.10	4.6134	1174.37	4.6444
19	4	8.871	WP_004399892.1		MULTISPECIES: 30S ribosomal protein S12 [Vibrionaceae]	13.709			99	VKDLPGVR		missed K-D@2	2.38576e-06	882.529	442.272	882.529	442.272	2	1.1.1.362.13	5.1182	4502.18	5.1467
20	4	1.271	WP_005461594.1		ribonuclease E [Vibrio parahaemolyticus]	114.134			99	GLQLAAEAR			-0.00102777	927.513	464.764	927.514	464.764	2	1.1.1.403.14	6.8421	1130.79	6.8278
20	4	1.271	WP_005461594.1		ribonuclease E [Vibrio parahaemolyticus]	114.134			99	VAEKGLQLAAEAR		missed K-G@4	0.00130279	1354.76	452.593	1354.76	452.593	3	1.1.1.395.14	6.505	1678.23	6.4904
21	4	57.14	WP_005396978.1		MULTISPECIES: 50S ribosomal protein L32 [Vibrio]	6.298			99	HNVTAEGYYR			-0.000175135	1208.56	605.286	1208.56	605.286	2	1.1.1.362.37	5.1382	379.513	5.1053
21	4	57.14	WP_005396978.1		MULTISPECIES: 50S ribosomal protein L32 [Vibrio]	6.298			99	SHDALTTAALSVDATSGETHLR			0.00789202	2252.11	751.711	2252.1	751.708	3	1.1.1.440.38	8.4179	3600.96	8.3833
22	4	6.916	WP_005381144.1		MULTISPECIES: rod shape-determining protein [Vibrio]	36.86			99	ALEMIDMHGGDLFSEE			0.00361007	1792.77	897.391	1792.76	897.39	2	1.1.1.516.40	11.5962	3376.67	11.5603
22	4	6.916	WP_005381144.1		MULTISPECIES: rod shape-determining protein [Vibrio]	36.86			99	NLAEGVPR			0.00165856	854.463	428.239	854.461	428.238	2	1.1.1.384.10	6.0382	1269.07	6.1113
23	4	20.45	WP_005378825.1		MULTISPECIES: 50S ribosomal protein L34 [Gammaproteobacteria]	5.18			99	TFQPTVLK			-0.000201268	932.533	467.274	932.533	467.274	2	1.1.1.421.9	7.5954	4394.86	7.543
23	4	20.45	WP_005378825.1		MULTISPECIES: 50S ribosomal protein L34 [Gammaproteobacteria]	5.18			99	TFQPTVLKR		missed K-R@8	0.000121555	1088.63	363.885	1088.63	363.885	3	1.1.1.392.2	6.3685	2997.57	6.3641
24	4	16.67	WP_005461671.1		MULTISPECIES: 30S ribosomal protein S17 [Vibrio]	9.573			99	SITVAIER			-0.0024005	887.505	444.76	887.508	444.761	2	1.1.1.413.10	7.2601	2431.02	7.2489
24	4	16.67	WP_005461671.1		MULTISPECIES: 30S ribosomal protein S17 [Vibrio]	9.573			99	SWTLVK			0.00116048	732.418	367.216	732.417	367.216	2	1.1.1.439.2	8.3457	787.336	8.3413
25	4	15.38	WP_005435088.1		MULTISPECIES: 50S ribosomal protein L18 [Vibrio]	12.616			99	KIAELGATR		missed K-I@1	-0.000416507	957.56	479.787	957.561	479.788	2	1.1.1.357.22	4.9181	810.806	4.897
25	4	15.38	WP_005435088.1		MULTISPECIES: 50S ribosomal protein L18 [Vibrio]	12.616			99	VAALAESAR			-0.00018067	886.487	444.251	886.487	444.251	2	1.1.1.362.14	5.1191	832.959	5.1053
26	4	24.44	WP_005379346.1		MULTISPECIES: DNA-directed RNA polymerase subunit omega [Vibrio]	10.022			99	FDLVLIAAR			-0.00256748	1016.6	509.307	1016.6	509.308	2	1.1.1.512.7	11.4016	857.065	11.3935
26	4	24.44	WP_005379346.1		MULTISPECIES: DNA-directed RNA polymerase subunit omega [Vibrio]	10.022			99	VTVQDAVEKVGNR		missed K-V@9	0.00504887	1413.76	472.262	1413.76	472.26	3	1.1.1.410.6	7.1306	2129.85	7.1229
27	3.85	9.013	WP_005489780.1		MULTISPECIES: 50S ribosomal protein L1 [Vibrio]	24.691			99	GATVLPHGTGR			-0.0034917	1064.57	533.292	1064.57	533.294	2	1.1.1.350.32	4.6318	883.521	4.6444
27	3.85	9.013	WP_005489780.1		MULTISPECIES: 50S ribosomal protein L1 [Vibrio]	24.691			99	VIREKVDVTK		missed R-E@3; missed K-V@5	0.00325753	1185.71	396.244	1185.71	396.243	3	1.1.1.336.7	4.0228	449.039	4.0562
28	2.41	14.04	WP_005494976.1		MULTISPECIES: ribosome modulation factor [Vibrio]	6.721			99	SYWLGGWR			-0.000811622	1023.49	512.753	1023.49	512.754	2	1.1.1.495.5	10.6936	2597.64	10.687
29	2.34	5.081	WP_005455579.1		MULTISPECIES: phosphopyruvate hydratase [Vibrio]	45.562			99	SGETEDATIADLAVGTAAGQIK			0.00823909	2117.06	1059.54	2117.05	1059.53	2	1.1.1.502.41	11.0159	508.966	10.9794
30	2.21	9.231	WP_005458217.1		MULTISPECIES: 30S ribosomal protein S9 [Vibrio]	14.614			99	GGGISGQAGAIR			0.00510311	1042.56	522.286	1042.55	522.283	2	1.1.1.371.28	5.5059	347.353	5.4795
31	2.18	4.132	WP_005456727.1		MULTISPECIES: 30S ribosomal protein S2 [Vibrio]	26.808			99	AGVHFGHQTR			0.00431933	1108.56	370.526	1108.55	370.525	3	1.1.1.328.3	3.6846	211.16	3.6778
32	2.17	13.82	WP_005489425.1		MULTISPECIES: 50S ribosomal protein L14 [Vibrio]	13.573			99	MIQMQSMLDAADNSGAR			0.0080097	1837.82	919.917	1837.81	919.913	2	1.1.1.483.41	10.2221	986.444	10.1854
33	2.16	1.803	WP_005453795.1		MULTISPECIES: glutamine--fructose-6-phosphate transaminase (isomerizing) [Vibrio]	66.841			99	DVAEILVEGLR			-0.00108819	1212.67	607.342	1212.67	607.343	2	1.1.1.529.14	12.1165	1196.83	12.1023
34	2.1	7.767	WP_004410492.1		MULTISPECIES: 30S ribosomal protein S10 [Gammaproteobacteria]	11.721			99	GPIPLPTR			-0.000340557	849.507	425.761	849.507	425.761	2	1.1.1.426.10	7.8064	19291.4	7.7532
35	2.09	1.215	WP_005481598.1		MULTISPECIES: translation initiation factor IF-2 [Vibrio]	99.396			99	STLSVNAGGGK			-0.00269669	989.511	495.763	989.514	495.764	2	1.1.1.359.24	5.0039	1032.55	4.981
36	2.08	1.099	WP_005455943.1		MULTISPECIES: molecular chaperone DnaK [Vibrio]	69.055			99	IAGLEVK			-0.000619246	728.443	365.229	728.443	365.229	2	1.1.1.407.3	7.0018	1358.98	6.9966
37	2.05	8.8	WP_005459053.1		MULTISPECIES: autonomous glycyl radical cofactor GrcA [Vibrio]	13.929			99	DVIARTFTETL		missed R-T@5	-0.00492064	1264.66	633.338	1264.67	633.34	2	1.1.1.496.26	10.7529	863.527	10.7287
38	2.03	16.9	WP_001145625.1		MULTISPECIES: 30S ribosomal protein S21 [Gammaproteobacteria]	8.487			99	VRENEPFDVALR		missed R-E@2	-0.000822598	1443.75	482.256	1443.75	482.256	3	1.1.1.437.10	8.2686	5510.83	8.2575
39	2.03	9	WP_004398471.1		MULTISPECIES: 50S ribosomal protein L23 [Vibrio]	11.128			99	MITEERILK		missed R-I@6	-0.00632595	1131.63	566.82	1131.63	566.823	2	1.1.1.402.28	6.8118	1585.42	6.7856
40	2.02	6.202	WP_001118870.1		MULTISPECIES: 30S ribosomal protein S11 [Gammaproteobacteria]	13.89			99	ALNAAGFR			-0.000413319	818.439	410.227	818.44	410.227	2	1.1.1.400.8	6.7108	5242.52	6.7434
41	2	1.72	WP_005495889.1		MULTISPECIES: ATP-dependent Clp protease ATP-binding subunit ClpA [Vibrio]	83.368			99	TVGVADIEAMVAK			-0.00236871	1302.68	652.349	1302.69	652.35	2	1.1.1.500.17	10.9124	2175.02	10.9375
42	2	1.19	WP_005455465.1		MULTISPECIES: succinate dehydrogenase flavoprotein subunit [Vibrio]	64.248			99	SMMIEIR			0.0101952	878.446	440.23	878.435	440.225	2	1.1.1.450.5	8.8097	1362.12	8.8028
43	2	1.503	WP_005480203.1		MULTISPECIES: bifunctional aconitate hydratase 2/2-methylisocitrate dehydratase [Vibrio]	94.072			99	VADKSTVMSTSTR		missed K-S@4	0.00428086	1381.69	461.571	1381.69	461.57	3	1.1.1.343.22	4.3291	410.522	4.3084
44	2	1.632	WP_005479820.1		elongation factor G [Vibrio parahaemolyticus]	74.31			99	SPVNELQDYAR			0.00108173	1290.62	646.318	1290.62	646.318	2	1.1.1.435.29	8.2004	10734	8.2575
44	2	1.632	WP_005479820.1		elongation factor G [Vibrio parahaemolyticus]	74.31			99	SPVNELQDYAR	Deamidated(Q)@7		0.0182767	1291.62	646.819	1291.6	646.81	2	1.1.1.434.35	8.1632	5758.19	8.2575
45	2	12.82	WP_005467944.1		MULTISPECIES: 50S ribosomal protein L28 [Vibrio]	9.032			99	GIDTVLADIR			-0.00156201	1071.59	536.803	1071.59	536.803	2	1.1.1.496.12	10.7413	14837.2	10.6452
45	2	12.82	WP_005467944.1		MULTISPECIES: 50S ribosomal protein L28 [Vibrio]	9.032			99	GIDTVLADIR			-0.00156201	1071.59	536.803	1071.59	536.803	2	1.1.1.493.5	10.6101	14837.2	10.6452
46	2	15.63	WP_005462620.1		MULTISPECIES: 50S ribosomal protein L35 [Vibrio]	7.332			99	QLRPNAILPR			-0.00034659	1176.71	393.243	1176.71	393.244	3	1.1.1.406.4	6.9606	5649.38	6.9966
46	2	15.63	WP_005462620.1		MULTISPECIES: 50S ribosomal protein L35 [Vibrio]	7.332			99	QLRPNAILPR	Gln->pyro-Glu@N-term		0.000310003	1159.68	580.849	1159.68	580.849	2	1.1.1.452.22	8.9077	18265.2	8.9706
46	2	15.63	WP_005462620.1		MULTISPECIES: 50S ribosomal protein L35 [Vibrio]	7.332			99	QLRPNAILPR	Gln->pyro-Glu@N-term		0.000310003	1159.68	580.849	1159.68	580.849	2	1.1.1.455.21	9.0329	18265.2	8.9706
47	2	3.207	WP_005456577.1		MULTISPECIES: 2,3,4,5-tetrahydropyridine-2,6-dicarboxylate N-succinyltransferase [Vibrio]	35.64			99	DLAGVSDLLFR			-0.0067249	1204.64	603.327	1204.65	603.33	2	1.1.1.536.5	12.3978	685.656	12.3916
48	2	8.475	WP_005450559.1		MULTISPECIES: 30S ribosomal protein S13 [Vibrio]	13.291			99	IAGINIPDQK			0.000961198	1067.6	534.807	1067.6	534.806	2	1.1.1.434.19	8.1499	2423.38	8.1312
49	2	6.034	WP_005383161.1		MULTISPECIES: 30S ribosomal protein S3 [Vibrio]	25.581			99	IAGVPAQINIAEVR			0.00284308	1449.83	725.924	1449.83	725.922	2	1.1.1.469.34	9.6305	1164.09	9.5994
50	2	3.727	WP_005489833.1		MULTISPECIES: cysteine synthase A [Vibrio]	34.133			99	TIVTILPSSGER			-0.00341498	1271.71	636.86	1271.71	636.862	2	1.1.1.449.27	8.786	3365.8	8.8448
51	2	2.036	WP_005478975.1		hypothetical protein [Vibrio parahaemolyticus]	44.634			99	ALMLVQHD			0.00200352	925.471	463.743	925.469	463.742	2	1.1.1.431.8	8.0146	2418.34	8.0052
52	2	2.25	WP_005462412.1		MULTISPECIES: trans-2-enoyl-CoA reductase family protein [Vibrio]	43.969			99	MPETGELIR			0.00158548	1044.53	523.272	1044.53	523.271	2	1.1.1.423.20	7.6886	1279.39	7.7112
53	2	2.687	WP_005458880.1		MULTISPECIES: class II fructose-bisphosphatase [Vibrio]	35.967			99	DPEVRDIIL		missed R-D@5	-0.0063649	1068.58	535.295	1068.58	535.298	2	1.1.1.490.12	10.4906	1296.94	10.4781
54	2	2.534	WP_005457301.1		MULTISPECIES: F0F1 ATP synthase subunit alpha [Vibrio]	55.505			99	MQLNSTEISDLIK			-0.00778303	1490.76	746.386	1490.77	746.39	2	1.1.1.498.32	10.8414	1617.67	10.854
55	2	0.8197	WP_005456486.1		MULTISPECIES: DNA-directed RNA polymerase subunit beta [Vibrio]	149.553			99	ISALGPGGLTR			3.63216e-06	1040.6	521.306	1040.6	521.306	2	1.1.1.424.19	7.7298	1184.43	7.7112
56	2	3.311	WP_005456025.1		bifunctional UDP-N-acetylglucosamine diphosphorylase/glucosamine-1-phosphate N-acetyltransferase GlmU [Vibrio parahaemolyticus]	48.724			99	NDAHVGNFVEVKNAR		missed K-N@12	-0.00678539	1668.83	557.283	1668.83	557.285	3	1.1.1.378.32	5.8039	1119.93	5.8586
57	2	1.594	WP_005455464.1		2-oxoglutarate dehydrogenase E1 component [Vibrio parahaemolyticus]	106.083			99	ALVEDALNVNSKTSD		missed K-T@12	-0.000936984	1574.78	788.396	1574.78	788.397	2	1.1.1.440.40	8.4196	773.837	8.3833
58	2	2.871	WP_005455110.1		MULTISPECIES: UDP-N-acetylglucosamine 1-carboxyvinyltransferase [Vibrio]	44.11			99	LGGGKHSVVADR		missed K-H@5	-0.0131091	1194.63	598.324	1194.65	598.331	2	1.1.1.387.36	6.1865	49381.8	6.2379
58	2	2.871	WP_005455110.1		MULTISPECIES: UDP-N-acetylglucosamine 1-carboxyvinyltransferase [Vibrio]	44.11			99	LGGGKHSVVADR		missed K-H@5	-0.0131091	1194.63	598.324	1194.65	598.331	2	1.1.1.390.36	6.3128	49381.8	6.2379
59	2	6.838	WP_004727974.1		MULTISPECIES: 50S ribosomal protein L20 [Gammaproteobacteria]	13.384			99	VAFQAVTK			-0.00226629	862.489	432.252	862.491	432.253	2	1.1.1.393.11	6.4181	1714.88	6.4061
60	2	5.729	WP_011106434.1		hypothetical protein [Vibrio parahaemolyticus]	22.259			99	QTLSELILNLR			-0.00135333	1298.75	650.385	1298.76	650.385	2	1.1.1.468.30	9.5852	4756.42	9.5576
61	2	5.537	WP_011106014.1		ACP S-malonyltransferase [Vibrio parahaemolyticus]	32.347			99	TLSAAAVNDVASLEAAK			0.00262025	1629.86	815.937	1629.86	815.936	2	1.1.1.474.37	9.8422	7414.48	9.8506
62	2	2.698	WP_005494602.1		MULTISPECIES: 30S ribosomal protein S1 [Vibrio]	60.943			99	GATVEIAEGVEGYIR			0.00680297	1562.8	782.408	1562.79	782.404	2	1.1.1.488.33	10.4245	819.02	10.3944
63	2	3.927	WP_005482586.1		L-threonine dehydrogenase [Vibrio parahaemolyticus]	40.23			99	QATHEEISAIFEAAM			-0.00255918	1646.76	824.386	1646.76	824.388	2	1.1.1.519.33	11.7149	2322.61	11.7267
63	2	3.927	WP_005482586.1		L-threonine dehydrogenase [Vibrio parahaemolyticus]	40.23			99	QATHEEISAIFEAAM	Oxidation(M)@15		0.00587778	1662.76	832.388	1662.76	832.385	2	1.1.1.489.39	10.4713	798.285	10.4781
64	2	2.85	WP_005482432.1		MULTISPECIES: phosphoglycerate kinase [Vibrio]	40.733			99	VLPAVEMLEAR			0.00115687	1226.67	614.342	1226.67	614.342	2	1.1.1.508.13	11.2399	1207.59	11.2683
65	2	20.88	WP_005481749.1		DNA-binding protein HU-alpha [Vibrio parahaemolyticus]	9.568			99	TGDEIQIAAANVPAFVAGK			-0.0144366	1870.96	936.49	1870.98	936.497	2	1.1.1.504.32	11.0969	261.503	11.0625
66	2	10.14	WP_005467453.1		MULTISPECIES: PTS IIA-like nitrogen regulatory protein PtsN [Vibrio]	16.559			99	NAQSDEELYDIMIHQ			-0.00621486	1804.79	903.401	1804.79	903.404	2	1.1.1.504.29	11.0919	350.142	11.0625
67	2	16.18	WP_005461782.1		MULTISPECIES: hypothetical protein [Vibrio]	7.642			99	GAIQNHGDLFE			0.00549478	1199.56	600.789	1199.56	600.786	2	1.1.1.435.24	8.1962	1588.18	8.2155
68	2	17.28	WP_005460845.1		MULTISPECIES: transcriptional regulator [Vibrio]	9.325			99	ALKANPHFDEVTFE		missed K-A@3	0.021692	1616.81	539.942	1616.78	539.935	3	1.1.1.440.19	8.4021	1169.57	8.3833
69	2	4.308	WP_005460300.1		MULTISPECIES: 23S rRNA pseudouridine(1911/1915/1917) synthase RluD [Vibrio]	36.604			99	IPTGASQELTDMIR			-0.00307678	1530.77	766.391	1530.77	766.393	2	1.1.1.479.36	10.0505	1296.82	10.0179
70	2	10.34	WP_005457719.1		MULTISPECIES: arsenate reductase (glutaredoxin) [Vibrio]	13.05			99	IGRPPEQVLDIL			-0.00102058	1348.77	675.393	1348.77	675.393	2	1.1.1.510.22	11.3309	11000.5	11.3935
71	2	2.757	WP_005455363.1		trans-2-enoyl-CoA reductase family protein [Vibrio parahaemolyticus]	44.023			99	IEPLIQGVVAR			0.00160418	1193.71	597.865	1193.71	597.864	2	1.1.1.464.14	9.4043	1825.85	9.3899
72	2	2.677	WP_005454584.1		MULTISPECIES: PTS transporter subunit EIIC [Vibrio]	54.578			99	AIGANEDLSNVKLP		missed K-L@12	0.0131522	1439.78	720.895	1439.76	720.888	2	1.1.1.469.32	9.6288	587.197	9.5994
73	2	3.785	WP_005453945.1		chemotaxis protein CheV [Vibrio parahaemolyticus]	35.457			99	NVLIVDDSSTAR			-0.00633933	1288.66	645.335	1288.66	645.338	2	1.1.1.420.33	7.5733	446.785	7.5851
74	2	7.389	WP_005381738.1		MULTISPECIES: peroxiredoxin C [Vibrio]	22.237			99	GVAAFLSEHAADLGK			0.00411969	1484.77	495.929	1484.76	495.928	3	1.1.1.470.9	9.6515	3958.34	9.6414
75	2	6.977	WP_005381319.1		MULTISPECIES: shikimate kinase AroK [Vibrio]	19.472			99	NIFLVGPMGAGK			-0.0111341	1202.64	602.326	1202.65	602.331	2	1.1.1.495.16	10.7028	846.931	10.6452
76	1.49	14.29	WP_005379576.1		MULTISPECIES: 50S ribosomal protein L29 [Gammaproteobacteria]	7.193			98.92	TVLTEKAGA		missed K-A@6	-0.00143772	888.49	445.252	888.492	445.253	2	1.1.1.363.6	5.1534	1971.55	5.1877

## Sheet: 30min-2_Protein
N	Unused	%Cov(95)	Accession	Gene	Description	Mw(kD)	Equivalents	Others	Peptides(95%)	Spectra
1	17.71	43.2	WP_005383146.1		MULTISPECIES: 30S ribosomal protein S4 [Vibrio]	23.333			11	12
2	16.88	23.35	WP_005480487.1		elongation factor Tu [Vibrio parahaemolyticus]	43.152			8	14
3	14.24	25.55	WP_005489461.1		MULTISPECIES: 50S ribosomal protein L2 [Vibrio]	29.949			8	13
4	12	15.86	WP_005455492.1		succinate--CoA ligase subunit alpha [Vibrio parahaemolyticus]	29.993			8	11
5	10.53	23.5	WP_005379556.1		MULTISPECIES: 50S ribosomal protein L4 [Vibrio]	21.888			5	5
6	8	19.74	WP_005489780.1		MULTISPECIES: 50S ribosomal protein L1 [Vibrio]	24.691			5	5
7	6.48	5.594	WP_005455487.1		MULTISPECIES: citrate synthase [Vibrio]	48.219			3	3
8	6	10.74	WP_005456727.1		MULTISPECIES: 30S ribosomal protein S2 [Vibrio]	26.808			3	3
9	6	7.525	WP_005456578.1		MULTISPECIES: glycerol kinase GlpK [Vibrio]	55.682			3	3
10	6	25.45	WP_005383164.1		MULTISPECIES: 50S ribosomal protein L22 [Vibrio]	12.085			3	4
11	5.76	23.29	WP_005457203.1		MULTISPECIES: 50S ribosomal protein L31 [Vibrio]	8.055			3	3
12	5.68	30.77	WP_005467944.1		MULTISPECIES: 50S ribosomal protein L28 [Vibrio]	9.032			3	4
13	5.08	29.41	WP_005383095.1		MULTISPECIES: 50S ribosomal protein L27 [Gammaproteobacteria]	9.208			2	2
14	4.22	9.569	WP_005456132.1		MULTISPECIES: 50S ribosomal protein L3 [Vibrio]	22.374			2	2
15	4.12	2.567	WP_005460310.1		MULTISPECIES: ATP-dependent chaperone ClpB [Vibrio]	95.872			2	2
16	4.03	36.51	WP_005379576.1		MULTISPECIES: 50S ribosomal protein L29 [Gammaproteobacteria]	7.193			2	2
17	4.03	12.35	WP_005481772.1		MULTISPECIES: 50S ribosomal protein L10 [Vibrio]	17.344			3	7
18	4.02	12	WP_004398471.1		MULTISPECIES: 50S ribosomal protein L23 [Vibrio]	11.128			2	2
19	4.01	8.871	WP_004399892.1		MULTISPECIES: 30S ribosomal protein S12 [Vibrionaceae]	13.709			2	2
20	4	1.271	WP_005461594.1		ribonuclease E [Vibrio parahaemolyticus]	114.134			2	2
21	4	3.167	WP_005477253.1		transketolase [Vibrio parahaemolyticus]	72.024		WP_005482487.1	2	2
22	4	35.09	WP_005494976.1		MULTISPECIES: ribosome modulation factor [Vibrio]	6.721			2	2
23	4	6.682	WP_005460612.1		MULTISPECIES: trigger factor [Vibrio]	48.255			2	2
24	4	18.46	WP_005458217.1		MULTISPECIES: 30S ribosomal protein S9 [Vibrio]	14.614			2	2
25	4	24.44	WP_005379346.1		MULTISPECIES: DNA-directed RNA polymerase subunit omega [Vibrio]	10.022			2	3
26	4	32.39	WP_001145625.1		MULTISPECIES: 30S ribosomal protein S21 [Gammaproteobacteria]	8.487			2	2
27	4	15.5	WP_001118870.1		MULTISPECIES: 30S ribosomal protein S11 [Gammaproteobacteria]	13.89			2	2
28	4	5.747	WP_005487368.1		serine--tRNA ligase [Vibrio parahaemolyticus]	48.798			2	2
29	3.69	6.697	WP_005455579.1		MULTISPECIES: phosphopyruvate hydratase [Vibrio]	45.562			2	2
30	3.65	2.983	WP_005455943.1		MULTISPECIES: molecular chaperone DnaK [Vibrio]	69.055			2	2
31	3.6	2.099	WP_005481598.1		MULTISPECIES: translation initiation factor IF-2 [Vibrio]	99.396			2	2
32	2.88	5.333	WP_005480442.1		MULTISPECIES: 50S ribosomal protein L9 [Vibrio]	15.709			1	1
33	2.8	6.542	WP_005454556.1		MULTISPECIES: adenylate kinase [Vibrio]	23.295			1	1
34	2.5	1.72	WP_005495889.1		MULTISPECIES: ATP-dependent Clp protease ATP-binding subunit ClpA [Vibrio]	83.368			1	1
35	2.46	4.605	WP_005454899.1		MULTISPECIES: dihydrodipicolinate synthase family protein [Vibrio]	33.957			1	1
36	2.22	39.29	WP_005396978.1		MULTISPECIES: 50S ribosomal protein L32 [Vibrio]	6.298			1	1
37	2.12	4.611	WP_005381144.1		MULTISPECIES: rod shape-determining protein [Vibrio]	36.86			1	1
38	2.11	7.692	WP_005435088.1		MULTISPECIES: 50S ribosomal protein L18 [Vibrio]	12.616			1	1
39	2.08	3.727	WP_005489833.1		MULTISPECIES: cysteine synthase A [Vibrio]	34.133			1	1
40	2.06	9.028	WP_005450562.1		MULTISPECIES: 50S ribosomal protein L15 [Vibrio]	14.953			1	1
41	2	0.8197	WP_005456486.1		MULTISPECIES: DNA-directed RNA polymerase subunit beta [Vibrio]	149.553			1	1
42	2	6.034	WP_005383161.1		MULTISPECIES: 30S ribosomal protein S3 [Vibrio]	25.581			1	1
43	2	2.41	WP_005483018.1		MULTISPECIES: ribosome biogenesis GTPase Der [Vibrio]	55.815			1	1
44	2	2.377	WP_005482180.1		MULTISPECIES: chaperonin GroEL [Vibrio]	57.573			1	1
45	2	1.632	WP_005479820.1		elongation factor G [Vibrio parahaemolyticus]	74.31			1	2
46	2	3.438	WP_005460467.1		MULTISPECIES: 6-phosphofructokinase [Vibrio]	34.583			2	2
47	2	8.475	WP_005450559.1		MULTISPECIES: 30S ribosomal protein S13 [Vibrio]	13.291			1	2
48	2	8.824	WP_005379577.1		MULTISPECIES: 50S ribosomal protein L16 [Vibrio]	15.525			1	1
49	2	7.767	WP_004410492.1		MULTISPECIES: 30S ribosomal protein S10 [Gammaproteobacteria]	11.721			1	2
50	2	2.687	WP_005458880.1		MULTISPECIES: class II fructose-bisphosphatase [Vibrio]	35.967			1	1
51	2	1.594	WP_005455464.1		2-oxoglutarate dehydrogenase E1 component [Vibrio parahaemolyticus]	106.083			1	1
52	2	5.537	WP_011106014.1		ACP S-malonyltransferase [Vibrio parahaemolyticus]	32.347			1	1
53	2	3.689	WP_011106013.1		3-oxoacyl-ACP reductase FabG [Vibrio parahaemolyticus]	25.517			1	1
54	2	2.85	WP_005482432.1		MULTISPECIES: phosphoglycerate kinase [Vibrio]	40.733			1	1
55	2	4.545	WP_005479407.1		MULTISPECIES: response regulator transcription factor [Vibrio]	24.873			1	1
56	2	15.63	WP_005462620.1		MULTISPECIES: 50S ribosomal protein L35 [Vibrio]	7.332			1	1
57	2	5.372	WP_005460312.1		MULTISPECIES: outer membrane protein assembly factor BamD [Vibrio]	27.849			1	1
58	2	3.448	WP_005456086.1		MULTISPECIES: phosphopentomutase [Vibrio]	44.097			1	1
59	2	6.78	WP_005455654.1		MULTISPECIES: 50S ribosomal protein L6 [Vibrio]	18.779			1	1
60	2	2.757	WP_005455363.1		trans-2-enoyl-CoA reductase family protein [Vibrio parahaemolyticus]	44.023			1	1
61	2	2.871	WP_005455110.1		MULTISPECIES: UDP-N-acetylglucosamine 1-carboxyvinyltransferase [Vibrio]	44.11			1	1
62	2	8.333	WP_005468590.1		MULTISPECIES: ribosome-associated translation inhibitor RaiA [Vibrio]	12.385			1	1
63	2	4.308	WP_005460300.1		MULTISPECIES: 23S rRNA pseudouridine(1911/1915/1917) synthase RluD [Vibrio]	36.604			1	1
64	2	2.677	WP_005454584.1		MULTISPECIES: PTS transporter subunit EIIC [Vibrio]	54.578			1	1
65	2	1.803	WP_005453795.1		MULTISPECIES: glutamine--fructose-6-phosphate transaminase (isomerizing) [Vibrio]	66.841			1	1
66	2	7.389	WP_005381738.1		MULTISPECIES: peroxiredoxin C [Vibrio]	22.237			1	1
67	1.8	6.838	WP_004727974.1		MULTISPECIES: 50S ribosomal protein L20 [Gammaproteobacteria]	13.384			1	1
68	1.77	24.18	WP_005481749.1		DNA-binding protein HU-alpha [Vibrio parahaemolyticus]	9.568			1	1
69	1.74	3.236	WP_005477713.1		phosphate/phosphite/phosphonate ABC transporter substrate-binding protein [Vibrio parahaemolyticus]	34.237			1	1
70	1.59	3.311	WP_005456025.1		bifunctional UDP-N-acetylglucosamine diphosphorylase/glucosamine-1-phosphate N-acetyltransferase GlmU [Vibrio parahaemolyticus]	48.724			1	1
71	1.54	3.78	WP_005460107.1		MULTISPECIES: LysR family transcriptional regulator [Vibrio]	33.165			1	1
72	1.49	6.504	WP_005489425.1		MULTISPECIES: 50S ribosomal protein L14 [Vibrio]	13.573			1	1
73	1.46	6.202	WP_005381299.1		MULTISPECIES: 30S ribosomal protein S6 [Vibrio]	14.983			1	1
74	1.4	10.34	WP_005457719.1		MULTISPECIES: arsenate reductase (glutaredoxin) [Vibrio]	13.05			1	2
75	1.31	7.879	WP_005481011.1		type II secretion system protein [Vibrio parahaemolyticus]	16.806			1	1

## Sheet: 30min-2_Peptide
N	Unused	%Cov(95)	Accession	Gene	Description	Mw(kD)	Equivalents	Others	Conf	Sequence	Modifications	Cleavages	dMass	Prec MW	Prec m/z	Theor MW	Theor m/z	Theor z	Spectrum	Time	PrecursorSignal	PrecursorElution
1	17.71	43.2	WP_005383146.1		MULTISPECIES: 30S ribosomal protein S4 [Vibrio]	23.333			99	EGTDLFLKSGVR		missed K-S@8	0.00245924	1320.71	441.243	1320.7	441.242	3	1.1.1.448.7	7.9926	7949.95	8.026
1	17.71	43.2	WP_005383146.1		MULTISPECIES: 30S ribosomal protein S4 [Vibrio]	23.333			99	EKPTWIEVDGGK			-0.0012099	1357.69	679.851	1357.69	679.851	2	1.1.1.435.38	7.4723	1661.54	7.4799
1	17.71	43.2	WP_005383146.1		MULTISPECIES: 30S ribosomal protein S4 [Vibrio]	23.333			99	GNTGENLLQLLEGR			-0.000809655	1512.79	757.402	1512.79	757.402	2	1.1.1.552.22	12.3578	1991.46	12.3375
1	17.71	43.2	WP_005383146.1		MULTISPECIES: 30S ribosomal protein S4 [Vibrio]	23.333			99	IKAALEVAEQR		missed K-A@2	0.00264666	1226.7	409.908	1226.7	409.907	3	1.1.1.403.13	6.1057	3231.55	6.1341
1	17.71	43.2	WP_005383146.1		MULTISPECIES: 30S ribosomal protein S4 [Vibrio]	23.333			99	MPERSDLSADINEQLIVELYSK		missed R-S@4	0.0084354	2549.28	850.766	2549.27	850.763	3	1.1.1.531.39	11.4954	5558.16	11.4603
1	17.71	43.2	WP_005383146.1		MULTISPECIES: 30S ribosomal protein S4 [Vibrio]	23.333			99	REGTDLFLK		missed R-E@1	-0.00357363	1077.58	539.796	1077.58	539.798	2	1.1.1.438.23	7.5854	7336.72	7.6055
1	17.71	43.2	WP_005383146.1		MULTISPECIES: 30S ribosomal protein S4 [Vibrio]	23.333			99	VAANDVVSIR			-0.00366488	1042.57	522.294	1042.58	522.296	2	1.1.1.429.21	7.2059	4410.51	7.1856
1	17.71	43.2	WP_005383146.1		MULTISPECIES: 30S ribosomal protein S4 [Vibrio]	23.333			99	YLGPKLK		missed K-L@5	-0.000778501	817.505	409.76	817.506	409.76	2	1.1.1.392.8	5.64	33178	5.7566
1	17.71	43.2	WP_005383146.1		MULTISPECIES: 30S ribosomal protein S4 [Vibrio]	23.333			97.01	EGTDLFLK			-0.00408072	921.477	461.746	921.481	461.748	2	1.1.1.472.5	8.9982	19186.4	9.0333
1	17.71	43.2	WP_005383146.1		MULTISPECIES: 30S ribosomal protein S4 [Vibrio]	23.333			99	EGTDLFLKSGVR	Glu->pyro-Glu@N-term	missed K-S@8	-0.0149961	1302.68	652.346	1302.69	652.354	2	1.1.1.482.24	9.4335	2283.65	9.4528
1	17.71	43.2	WP_005383146.1		MULTISPECIES: 30S ribosomal protein S4 [Vibrio]	23.333			99	MPERSDLSADINEQLIVELYSK	Oxidation(M)@1	missed R-S@4	0.00567303	2565.27	856.097	2565.26	856.095	3	1.1.1.527.35	11.3246	1381.47	11.293
1	17.71	43.2	WP_005383146.1		MULTISPECIES: 30S ribosomal protein S4 [Vibrio]	23.333			99	YLGPKLK		missed K-L@5	-0.000778501	817.505	409.76	817.506	409.76	2	1.1.1.395.9	5.7668	33178	5.7566
2	16.88	23.35	WP_005480487.1		elongation factor Tu [Vibrio parahaemolyticus]	43.152			99	AGENVGALLR			-0.000725458	998.55	500.282	998.551	500.283	2	1.1.1.457.17	8.379	30536.2	8.4042
2	16.88	23.35	WP_005480487.1		elongation factor Tu [Vibrio parahaemolyticus]	43.152			99	FESEVYVLSKEEGGR		missed K-E@10	0.0101358	1727.85	576.956	1727.84	576.953	3	1.1.1.452.31	8.1807	7663.18	8.1942
2	16.88	23.35	WP_005480487.1		elongation factor Tu [Vibrio parahaemolyticus]	43.152			99	GITIATSHVEYDTPSR			-0.00193284	1745.86	582.959	1745.86	582.96	3	1.1.1.428.34	7.1746	12649.5	7.2277
2	16.88	23.35	WP_005480487.1		elongation factor Tu [Vibrio parahaemolyticus]	43.152			99	GQVLAKPGSITPHTK			0.00709417	1532.87	511.966	1532.87	511.963	3	1.1.1.375.33	4.9506	1875.39	5.0043
2	16.88	23.35	WP_005480487.1		elongation factor Tu [Vibrio parahaemolyticus]	43.152			99	KLLDEGR		missed K-L@1	0.000372169	829.466	415.74	829.466	415.74	2	1.1.1.369.12	4.6809	4593.35	4.6682
2	16.88	23.35	WP_005480487.1		elongation factor Tu [Vibrio parahaemolyticus]	43.152			99	TKPHVNVGTIGHVDHGK			0.00567193	1794.95	449.746	1794.95	449.745	4	1.1.1.360.19	4.3089	11549.7	4.3745
2	16.88	23.35	WP_005480487.1		elongation factor Tu [Vibrio parahaemolyticus]	43.152			99	TVGAGVVAK			0.00206265	800.478	401.246	800.476	401.245	2	1.1.1.372.14	4.8087	34510.1	4.8783
2	16.88	23.35	WP_005480487.1		elongation factor Tu [Vibrio parahaemolyticus]	43.152			99	TVGAGVVAKIFE		missed K-I@9	-0.000249559	1189.67	595.842	1189.67	595.843	2	1.1.1.518.17	10.9347	102839	10.8764
2	16.88	23.35	WP_005480487.1		elongation factor Tu [Vibrio parahaemolyticus]	43.152			99	GITIATSHVEYDTPSR			0.00842743	1745.87	873.941	1745.86	873.936	2	1.1.1.429.41	7.2226	1743.65	7.2277
2	16.88	23.35	WP_005480487.1		elongation factor Tu [Vibrio parahaemolyticus]	43.152			99	TKPHVNVGTIGHVDHGK			0.00567193	1794.95	449.746	1794.95	449.745	4	1.1.1.363.19	4.4349	11549.7	4.3745
2	16.88	23.35	WP_005480487.1		elongation factor Tu [Vibrio parahaemolyticus]	43.152			99	TKPHVNVGTIGHVDHGK			0.00567193	1794.95	449.746	1794.95	449.745	4	1.1.1.366.17	4.5589	11549.7	4.3745
2	16.88	23.35	WP_005480487.1		elongation factor Tu [Vibrio parahaemolyticus]	43.152			99	TVGAGVVAKIFE		missed K-I@9	-0.000249559	1189.67	595.842	1189.67	595.843	2	1.1.1.515.21	10.8129	102839	10.8764
2	16.88	23.35	WP_005480487.1		elongation factor Tu [Vibrio parahaemolyticus]	43.152			99	TVGAGVVAKIFE		missed K-I@9	-0.000249559	1189.67	595.842	1189.67	595.843	2	1.1.1.521.15	11.0586	102839	10.8764
2	16.88	23.35	WP_005480487.1		elongation factor Tu [Vibrio parahaemolyticus]	43.152			99	TVGAGVVAKIFE		missed K-I@9	-0.000249559	1189.67	595.842	1189.67	595.843	2	1.1.1.523.10	11.1376	102839	10.8764
3	14.24	25.55	WP_005489461.1		MULTISPECIES: 50S ribosomal protein L2 [Vibrio]	29.949			99	GVVMNPVDHPHGGGEGR			0.00307816	1713.8	572.275	1713.8	572.274	3	1.1.1.376.37	4.9959	43842.8	5.0463
3	14.24	25.55	WP_005489461.1		MULTISPECIES: 50S ribosomal protein L2 [Vibrio]	29.949			99	HPVSPWGMPTK			-0.00213247	1235.61	618.812	1235.61	618.813	2	1.1.1.431.34	7.3006	7852.09	7.3537
3	14.24	25.55	WP_005489461.1		MULTISPECIES: 50S ribosomal protein L2 [Vibrio]	29.949			99	HVVKVVNADLHK		missed K-V@4	-0.000385421	1357.78	453.601	1357.78	453.602	3	1.1.1.360.20	4.3097	2783.45	4.3324
3	14.24	25.55	WP_005489461.1		MULTISPECIES: 50S ribosomal protein L2 [Vibrio]	29.949			99	NIPVGSTVHNVELKPGK			0.00296769	1787.99	597.005	1787.99	597.004	3	1.1.1.411.35	6.4603	8109.88	6.4284
3	14.24	25.55	WP_005489461.1		MULTISPECIES: 50S ribosomal protein L2 [Vibrio]	29.949			99	TDKYIVR		missed K-Y@3	2.90274e-05	893.497	447.756	893.497	447.756	2	1.1.1.373.16	4.8524	5893.86	4.8363
3	14.24	25.55	WP_005489461.1		MULTISPECIES: 50S ribosomal protein L2 [Vibrio]	29.949			99	VVNADLHK			-0.00102504	894.491	448.253	894.492	448.253	2	1.1.1.349.21	3.8484	2206.95	3.8702
3	14.24	25.55	WP_005489461.1		MULTISPECIES: 50S ribosomal protein L2 [Vibrio]	29.949			99	YILAPK			-0.00184346	703.425	352.72	703.427	352.721	2	1.1.1.417.2	6.6851	1173.09	6.7228
3	14.24	25.55	WP_005489461.1		MULTISPECIES: 50S ribosomal protein L2 [Vibrio]	29.949			99	GVVMNPVDHPHGGGEGR	Oxidation(M)@4		0.00375157	1729.8	577.607	1729.8	577.606	3	1.1.1.362.40	4.4104	6788.1	4.3745
3	14.24	25.55	WP_005489461.1		MULTISPECIES: 50S ribosomal protein L2 [Vibrio]	29.949			99	GVVMNPVDHPHGGGEGR	Oxidation(M)@4		0.00466709	1729.8	577.607	1729.8	577.606	3	1.1.1.377.38	5.0387	6148.98	5.0883
3	14.24	25.55	WP_005489461.1		MULTISPECIES: 50S ribosomal protein L2 [Vibrio]	29.949			99	GVVMNPVDHPHGGGEGR	Oxidation(M)@4		0.00673882	1729.8	433.458	1729.8	433.456	4	1.1.1.379.13	5.101	3929.3	5.0463
3	14.24	25.55	WP_005489461.1		MULTISPECIES: 50S ribosomal protein L2 [Vibrio]	29.949			99	GVVMNPVDHPHGGGEGR			0.00307816	1713.8	572.275	1713.8	572.274	3	1.1.1.379.33	5.1177	43842.8	5.0463
3	14.24	25.55	WP_005489461.1		MULTISPECIES: 50S ribosomal protein L2 [Vibrio]	29.949			99	GVVMNPVDHPHGGGEGR	Oxidation(M)@4		0.00375157	1729.8	577.607	1729.8	577.606	3	1.1.1.359.38	4.2828	6788.1	4.3745
3	14.24	25.55	WP_005489461.1		MULTISPECIES: 50S ribosomal protein L2 [Vibrio]	29.949			99	GVVMNPVDHPHGGGEGR	Oxidation(M)@4		0.00673882	1729.8	433.458	1729.8	433.456	4	1.1.1.361.17	4.3494	4607.13	4.3745
4	12	15.86	WP_005455492.1		succinate--CoA ligase subunit alpha [Vibrio parahaemolyticus]	29.993			99	FAALEAAGVK			-0.000430053	975.538	488.776	975.539	488.777	2	1.1.1.451.12	8.1229	2743.2	8.11
4	12	15.86	WP_005455492.1		succinate--CoA ligase subunit alpha [Vibrio parahaemolyticus]	29.993			99	MGHAGAIISGGK			0.00410305	1097.57	366.864	1097.57	366.862	3	1.1.1.377.2	5.0087	10528.4	5.0463
4	12	15.86	WP_005455492.1		succinate--CoA ligase subunit alpha [Vibrio parahaemolyticus]	29.993			99	MGHAGAIISGGKGTAEDK		missed K-G@12	0.0024322	1698.84	567.287	1698.84	567.286	3	1.1.1.367.39	4.6194	5484.26	4.584
4	12	15.86	WP_005455492.1		succinate--CoA ligase subunit alpha [Vibrio parahaemolyticus]	29.993			99	SLADIGQGLR			-0.000370653	1028.56	515.288	1028.56	515.288	2	1.1.1.467.15	8.797	67524.8	8.7818
4	12	15.86	WP_005455492.1		succinate--CoA ligase subunit alpha [Vibrio parahaemolyticus]	29.993			99	SLADIGQGLREVTGW		missed R-E@10	-0.000989516	1600.82	801.417	1600.82	801.418	2	1.1.1.558.28	12.6132	3414.3	12.5874
4	12	15.86	WP_005455492.1		succinate--CoA ligase subunit alpha [Vibrio parahaemolyticus]	29.993			99	TVKSLADIGQGLR		missed K-S@3	-0.000890182	1356.77	453.264	1356.77	453.265	3	1.1.1.454.12	8.249	4234.73	8.2783
4	12	15.86	WP_005455492.1		succinate--CoA ligase subunit alpha [Vibrio parahaemolyticus]	29.993			99	MGHAGAIISGGK	Oxidation(M)@1		-3.81839e-05	1113.56	557.787	1113.56	557.787	2	1.1.1.359.35	4.2803	1187.31	4.2904
4	12	15.86	WP_005455492.1		succinate--CoA ligase subunit alpha [Vibrio parahaemolyticus]	29.993			99	MGHAGAIISGGK	Oxidation(M)@1		0.00300287	1113.56	372.195	1113.56	372.194	3	1.1.1.377.4	5.0104	903.696	5.0463
4	12	15.86	WP_005455492.1		succinate--CoA ligase subunit alpha [Vibrio parahaemolyticus]	29.993			99	MGHAGAIISGGKGTAEDK	Oxidation(M)@1	missed K-G@12	-6.14268e-06	1714.83	572.618	1714.83	572.618	3	1.1.1.353.36	4.0291	817.008	4.0384
4	12	15.86	WP_005455492.1		succinate--CoA ligase subunit alpha [Vibrio parahaemolyticus]	29.993			99	SLADIGQGLR			-0.000370653	1028.56	515.288	1028.56	515.288	2	1.1.1.466.16	8.7558	67524.8	8.7818
4	12	15.86	WP_005455492.1		succinate--CoA ligase subunit alpha [Vibrio parahaemolyticus]	29.993			99	SLADIGQGLR			-0.000370653	1028.56	515.288	1028.56	515.288	2	1.1.1.469.10	8.8767	67524.8	8.7818
5	10.53	23.5	WP_005379556.1		MULTISPECIES: 50S ribosomal protein L4 [Vibrio]	21.888			99	NLYKVDAR		missed K-V@4	-0.000708563	977.529	489.772	977.529	489.772	2	1.1.1.382.27	5.2369	2519.37	5.2125
5	10.53	23.5	WP_005379556.1		MULTISPECIES: 50S ribosomal protein L4 [Vibrio]	21.888			99	SEVSGGGAKPWR			-0.0148945	1229.6	410.874	1229.62	410.879	3	1.1.1.380.10	5.1399	7434.87	5.0463
5	10.53	23.5	WP_005379556.1		MULTISPECIES: 50S ribosomal protein L4 [Vibrio]	21.888			99	SILSELVR			-0.00279817	915.536	458.775	915.539	458.777	2	1.1.1.521.5	11.0502	9788.52	11.0435
5	10.53	23.5	WP_005379556.1		MULTISPECIES: 50S ribosomal protein L4 [Vibrio]	21.888			99	SILSELVRQER		missed R-Q@8	0.00165375	1328.74	443.922	1328.74	443.921	3	1.1.1.495.3	9.9606	14112.6	9.9554
5	10.53	23.5	WP_005379556.1		MULTISPECIES: 50S ribosomal protein L4 [Vibrio]	21.888			99	TGGVTFAAKPQDHSQK			0.00248328	1670.84	557.954	1670.84	557.953	3	1.1.1.365.39	4.5354	984.191	4.5422
6	8	19.74	WP_005489780.1		MULTISPECIES: 50S ribosomal protein L1 [Vibrio]	24.691			99	GATVLPHGTGR			-0.00223371	1064.57	533.293	1064.57	533.294	2	1.1.1.370.33	4.7404	1575.85	4.7102
6	8	19.74	WP_005489780.1		MULTISPECIES: 50S ribosomal protein L1 [Vibrio]	24.691			99	NDKNGIIHTTIGK		missed K-N@3	-0.00271855	1409.76	470.927	1409.76	470.928	3	1.1.1.387.19	5.439	1828.2	5.4205
6	8	19.74	WP_005489780.1		MULTISPECIES: 50S ribosomal protein L1 [Vibrio]	24.691			99	VIREKVDVTK		missed R-E@3; missed K-V@5	0.00159699	1185.71	396.244	1185.71	396.243	3	1.1.1.355.7	4.0891	2298.78	4.1225
6	8	19.74	WP_005489780.1		MULTISPECIES: 50S ribosomal protein L1 [Vibrio]	24.691			99	VVGQLGTILGPR			-0.00127618	1208.72	605.369	1208.72	605.369	2	1.1.1.485.17	9.5535	2933.31	9.5786
6	8	19.74	WP_005489780.1		MULTISPECIES: 50S ribosomal protein L1 [Vibrio]	24.691			99	NDKNGIIHTTIGK	Deamidated(N)@4	missed K-N@3	0.0029438	1410.75	471.257	1410.75	471.256	3	1.1.1.399.21	5.9453	2875.35	5.8829
7	6.48	5.594	WP_005455487.1		MULTISPECIES: citrate synthase [Vibrio]	48.219			99	GETQREFSPLHERE		missed R-E@5; missed R-E@13	0.00167993	1713.81	572.277	1713.81	572.276	3	1.1.1.393.30	5.7003	1471.46	5.6726
7	6.48	5.594	WP_005455487.1		MULTISPECIES: citrate synthase [Vibrio]	48.219			99	QLYKGETQR	Gln->pyro-Glu@N-term	missed K-G@4	-0.0068768	1104.55	553.282	1104.56	553.285	2	1.1.1.401.33	6.0385	1971.94	6.0503
7	6.48	5.594	WP_005455487.1		MULTISPECIES: citrate synthase [Vibrio]	48.219			98.13	GILLHR			-0.000445062	707.444	354.729	707.444	354.729	2	1.1.1.395.2	5.761	1156.84	5.7566
8	6	10.74	WP_005456727.1		MULTISPECIES: 30S ribosomal protein S2 [Vibrio]	26.808			99	AGVHFGHQTR			0.00236424	1108.55	370.526	1108.55	370.525	3	1.1.1.347.6	3.7516	963.356	3.7859
8	6	10.74	WP_005456727.1		MULTISPECIES: 30S ribosomal protein S2 [Vibrio]	26.808			99	TREMEKLEK		missed R-E@2; missed K-L@6	0.00316983	1162.6	388.542	1162.6	388.541	3	1.1.1.348.11	3.7979	196.841	3.7859
8	6	10.74	WP_005456727.1		MULTISPECIES: 30S ribosomal protein S2 [Vibrio]	26.808			99	VLFVGTK			-0.00245268	762.461	382.238	762.464	382.239	2	1.1.1.445.4	7.8639	6763.46	7.8577
9	6	7.525	WP_005456578.1		MULTISPECIES: glycerol kinase GlpK [Vibrio]	55.682			99	AVILDHDANIVSVAQR			0.00074093	1719.93	574.317	1719.93	574.316	3	1.1.1.453.26	8.2187	6067.6	8.2363
9	6	7.525	WP_005456578.1		MULTISPECIES: glycerol kinase GlpK [Vibrio]	55.682			99	GVNSNHIIR			-0.00462562	1008.54	505.278	1008.55	505.281	2	1.1.1.365.33	4.5304	1003.53	4.5003
9	6	7.525	WP_005456578.1		MULTISPECIES: glycerol kinase GlpK [Vibrio]	55.682			99	YIVALDQGTTSSR			-0.00203075	1409.71	705.864	1409.72	705.865	2	1.1.1.447.35	7.9737	15704	7.9838
10	6	25.45	WP_005383164.1		MULTISPECIES: 50S ribosomal protein L22 [Vibrio]	12.085			99	IFVDEGPTMK			0.012857	1135.57	568.793	1135.56	568.786	2	1.1.1.446.24	7.9226	2339.33	7.9419
10	6	25.45	WP_005383164.1		MULTISPECIES: 50S ribosomal protein L22 [Vibrio]	12.085			99	LVADLIR			-0.00170888	798.495	400.255	798.496	400.255	2	1.1.1.463.4	8.62	7149.74	8.656
10	6	25.45	WP_005383164.1		MULTISPECIES: 50S ribosomal protein L22 [Vibrio]	12.085			99	SSHITVVVADR			-0.0041048	1182.63	592.323	1182.64	592.325	2	1.1.1.398.36	5.9157	9933.32	5.8829
10	6	25.45	WP_005383164.1		MULTISPECIES: 50S ribosomal protein L22 [Vibrio]	12.085			97.37	SSHITVVVADR			0.00090065	1182.64	395.219	1182.64	395.219	3	1.1.1.400.7	5.9752	10803.2	5.8829
11	5.76	23.29	WP_005457203.1		MULTISPECIES: 50S ribosomal protein L31 [Vibrio]	8.055			99	AGIHPEYK			-0.00237752	913.464	457.739	913.466	457.74	2	1.1.1.364.25	4.4819	1506.99	4.4584
11	5.76	23.29	WP_005457203.1		MULTISPECIES: 50S ribosomal protein L31 [Vibrio]	8.055			99	FGALSSGK			-0.000838432	765.401	383.708	765.402	383.708	2	1.1.1.396.3	5.804	15783	5.8408
11	5.76	23.29	WP_005457203.1		MULTISPECIES: 50S ribosomal protein L31 [Vibrio]	8.055			95.43	FGALSSGKK		missed K-K@8	-0.000154077	893.497	447.756	893.497	447.756	2	1.1.1.365.23	4.5221	4365.26	4.4584
12	5.68	30.77	WP_005467944.1		MULTISPECIES: 50S ribosomal protein L28 [Vibrio]	9.032			99	GIDTVLADIR			-0.0024448	1071.59	536.802	1071.59	536.803	2	1.1.1.512.8	10.6766	27639.4	10.6672
12	5.68	30.77	WP_005467944.1		MULTISPECIES: 50S ribosomal protein L28 [Vibrio]	9.032			99	GIDTVLADIRARGENV		missed R-A@10; missed R-G@12	0.0049882	1697.91	566.978	1697.91	566.976	3	1.1.1.515.18	10.8104	4937.27	10.7929
12	5.68	30.77	WP_005467944.1		MULTISPECIES: 50S ribosomal protein L28 [Vibrio]	9.032			98.6	FWVESEKR		missed K-R@7	0.00363556	1079.54	360.855	1079.54	360.854	3	1.1.1.414.2	6.5588	3774.18	6.5544
12	5.68	30.77	WP_005467944.1		MULTISPECIES: 50S ribosomal protein L28 [Vibrio]	9.032			99	GIDTVLADIR			-0.0024448	1071.59	536.802	1071.59	536.803	2	1.1.1.515.13	10.8062	27639.4	10.6672
13	5.08	29.41	WP_005383095.1		MULTISPECIES: 50S ribosomal protein L27 [Gammaproteobacteria]	9.208			99	FGGESVLAGNIIVR			-0.000864529	1430.79	716.401	1430.79	716.401	2	1.1.1.502.33	10.2784	10706.2	10.2902
13	5.08	29.41	WP_005383095.1		MULTISPECIES: 50S ribosomal protein L27 [Gammaproteobacteria]	9.208			99	FHAGNNVGIGK			0.0103057	1112.58	557.299	1112.57	557.294	2	1.1.1.380.33	5.159	1545.68	5.1708
14	4.22	9.569	WP_005456132.1		MULTISPECIES: 50S ribosomal protein L3 [Vibrio]	22.374			99	TQDMTHGNSLSHR			0.00867593	1482.67	371.675	1482.66	371.673	4	1.1.1.347.7	3.7524	481.259	3.7437
14	4.22	9.569	WP_005456132.1		MULTISPECIES: 50S ribosomal protein L3 [Vibrio]	22.374			97.93	MIGLIGR			-0.00219016	758.445	380.23	758.447	380.231	2	1.1.1.468.2	8.828	6818.53	8.8238
15	4.12	2.567	WP_005460310.1		MULTISPECIES: ATP-dependent chaperone ClpB [Vibrio]	95.872			99	SILAGEIVPDKK		missed K-K@11	-0.00592278	1268.73	635.371	1268.73	635.374	2	1.1.1.437.34	7.5526	2099.05	7.5635
15	4.12	2.567	WP_005460310.1		MULTISPECIES: ATP-dependent chaperone ClpB [Vibrio]	95.872			99	TAIVEGLAQR			-0.0136905	1056.58	529.297	1056.59	529.304	2	1.1.1.434.20	7.4151	9026.56	7.4377
16	4.03	36.51	WP_005379576.1		MULTISPECIES: 50S ribosomal protein L29 [Gammaproteobacteria]	7.193			99	SVEELNAELMNLLR			0.0032271	1629.84	815.929	1629.84	815.927	2	1.1.1.565.37	12.9126	364.079	12.9211
16	4.03	36.51	WP_005379576.1		MULTISPECIES: 50S ribosomal protein L29 [Gammaproteobacteria]	7.193			99	TVLTEKAGA		missed K-A@6	-0.00092606	888.491	445.253	888.492	445.253	2	1.1.1.382.15	5.2269	4447.54	5.2537
17	4.03	12.35	WP_005481772.1		MULTISPECIES: 50S ribosomal protein L10 [Vibrio]	17.344			99	GVEVGAMTSLR			-0.00306748	1118.57	560.293	1118.58	560.295	2	1.1.1.453.24	8.217	9736.92	8.2783
17	4.03	12.35	WP_005481772.1		MULTISPECIES: 50S ribosomal protein L10 [Vibrio]	17.344			99	TIAAIRDQK		missed R-D@6	-0.000594453	1014.58	508.298	1014.58	508.298	2	1.1.1.365.34	4.5312	29181.8	4.4584
17	4.03	12.35	WP_005481772.1		MULTISPECIES: 50S ribosomal protein L10 [Vibrio]	17.344			99	GVEVGAMTSLR	Oxidation(M)@7		0.00468814	1134.58	568.295	1134.57	568.292	2	1.1.1.410.29	6.4133	2671.97	6.4284
17	4.03	12.35	WP_005481772.1		MULTISPECIES: 50S ribosomal protein L10 [Vibrio]	17.344			99	GVEVGAMTSLR			-0.00306748	1118.57	560.293	1118.58	560.295	2	1.1.1.456.25	8.3439	9736.92	8.2783
17	4.03	12.35	WP_005481772.1		MULTISPECIES: 50S ribosomal protein L10 [Vibrio]	17.344			99	GVEVGAMTSLR	Oxidation(M)@7		0.00188055	1134.57	568.293	1134.57	568.292	2	1.1.1.454.22	8.2574	1532.63	8.1522
17	4.03	12.35	WP_005481772.1		MULTISPECIES: 50S ribosomal protein L10 [Vibrio]	17.344			99	TIAAIRDQK		missed R-D@6	-0.000594453	1014.58	508.298	1014.58	508.298	2	1.1.1.362.35	4.4063	29181.8	4.4584
17	4.03	12.35	WP_005481772.1		MULTISPECIES: 50S ribosomal protein L10 [Vibrio]	17.344			99	TIAAIRDQK		missed R-D@6	0.00105348	1014.58	508.299	1014.58	508.298	2	1.1.1.395.24	5.7793	2369.6	5.7986
18	4.02	12	WP_004398471.1		MULTISPECIES: 50S ribosomal protein L23 [Vibrio]	11.128			99	MITEERILK		missed R-I@6	0.00313205	1131.64	378.219	1131.63	378.218	3	1.1.1.421.4	6.8548	4247.41	6.8907
18	4.02	12	WP_004398471.1		MULTISPECIES: 50S ribosomal protein L23 [Vibrio]	11.128			99	MITEERILKVLR	Oxidation(M)@1	missed R-I@6; missed K-V@9	-0.00283698	1515.88	506.3	1515.88	506.301	3	1.1.1.456.16	8.3364	1564.22	8.3203
19	4.01	8.871	WP_004399892.1		MULTISPECIES: 30S ribosomal protein S12 [Vibrionaceae]	13.709			99	GGRVKDLPGVR		missed R-V@3; missed K-D@5	0.00356546	1152.68	385.233	1152.67	385.232	3	1.1.1.370.9	4.7204	1135.67	4.7102
19	4.01	8.871	WP_004399892.1		MULTISPECIES: 30S ribosomal protein S12 [Vibrionaceae]	13.709			99	VKDLPGVR		missed K-D@2	-0.000342597	882.529	442.272	882.529	442.272	2	1.1.1.380.18	5.1465	8376.38	5.2125
20	4	1.271	WP_005461594.1		ribonuclease E [Vibrio parahaemolyticus]	114.134			99	GLQLAAEAR			-0.00471273	927.509	464.762	927.514	464.764	2	1.1.1.422.12	6.9036	1541.78	6.9329
20	4	1.271	WP_005461594.1		ribonuclease E [Vibrio parahaemolyticus]	114.134			99	VAEKGLQLAAEAR		missed K-G@4	0.00271929	1354.76	452.594	1354.76	452.593	3	1.1.1.413.14	6.5268	2225.54	6.5544
21	4	3.167	WP_005477253.1		transketolase [Vibrio parahaemolyticus]	72.024		WP_005482487.1	99	DAPTALIFSR			-0.00220409	1089.58	545.797	1089.58	545.798	2	1.1.1.500.14	10.1789	10035.3	10.2066
21	4	3.167	WP_005477253.1		transketolase [Vibrio parahaemolyticus]	72.024		WP_005482487.1	99	MDRKYLANAIR		missed R-K@3; missed K-Y@4	-0.0099177	1349.71	450.912	1349.72	450.915	3	1.1.1.405.13	6.1896	669.196	6.1763
22	4	35.09	WP_005494976.1		MULTISPECIES: ribosome modulation factor [Vibrio]	6.721			99	DARDEKQSGLYK		missed R-D@3; missed K-Q@6	0.00778342	1408.7	470.575	1408.69	470.572	3	1.1.1.353.22	4.0174	471.067	3.9964
22	4	35.09	WP_005494976.1		MULTISPECIES: ribosome modulation factor [Vibrio]	6.721			99	SYWLGGWR			-0.00051418	1023.49	512.753	1023.49	512.754	2	1.1.1.513.4	10.7151	3289.98	10.7092
23	4	6.682	WP_005460612.1		MULTISPECIES: trigger factor [Vibrio]	48.255			99	MQVTVETLEGLERR		missed R-R@13	0.00138443	1659.86	554.295	1659.86	554.294	3	1.1.1.486.14	9.593	2674.32	9.5786
23	4	6.682	WP_005460612.1		MULTISPECIES: trigger factor [Vibrio]	48.255			99	NVALEEQAIDAIIAK			0.00333037	1596.88	799.445	1596.87	799.443	2	1.1.1.536.36	11.7022	1750.32	11.6697
24	4	18.46	WP_005458217.1		MULTISPECIES: 30S ribosomal protein S9 [Vibrio]	14.614			99	GGGISGQAGAIR			0.0048858	1042.56	522.286	1042.55	522.283	2	1.1.1.390.26	5.5712	1031.27	5.5466
24	4	18.46	WP_005458217.1		MULTISPECIES: 30S ribosomal protein S9 [Vibrio]	14.614			99	SLDEYFGRPTSR			0.0158374	1426.7	476.574	1426.68	476.569	3	1.1.1.444.17	7.8326	8096.5	7.8577
25	4	24.44	WP_005379346.1		MULTISPECIES: DNA-directed RNA polymerase subunit omega [Vibrio]	10.022			99	FDLVLIAAR			-0.00472505	1016.6	509.306	1016.6	509.308	2	1.1.1.529.6	11.3842	1597.74	11.4185
25	4	24.44	WP_005379346.1		MULTISPECIES: DNA-directed RNA polymerase subunit omega [Vibrio]	10.022			99	VTVQDAVEKVGNR		missed K-V@9	-0.00523031	1413.75	472.258	1413.76	472.26	3	1.1.1.429.16	7.2018	4631.42	7.1856
25	4	24.44	WP_005379346.1		MULTISPECIES: DNA-directed RNA polymerase subunit omega [Vibrio]	10.022			99	VTVQDAVEKVGNR		missed K-V@9	-0.00523031	1413.75	472.258	1413.76	472.26	3	1.1.1.430.13	7.2411	4631.42	7.1856
26	4	32.39	WP_001145625.1		MULTISPECIES: 30S ribosomal protein S21 [Gammaproteobacteria]	8.487			99	REHYEKPTTVR		missed R-E@1	-0.00134051	1414.73	354.69	1414.73	354.69	4	1.1.1.315.3	3.0665	106.881	3.0611
26	4	32.39	WP_001145625.1		MULTISPECIES: 30S ribosomal protein S21 [Gammaproteobacteria]	8.487			99	VRENEPFDVALR		missed R-E@2	-0.00239202	1443.74	482.255	1443.75	482.256	3	1.1.1.455.14	8.2927	8161.35	8.3203
27	4	15.5	WP_001118870.1		MULTISPECIES: 30S ribosomal protein S11 [Gammaproteobacteria]	13.89			99	ALNAAGFR			0.000318938	818.44	410.227	818.44	410.227	2	1.1.1.420.10	6.8179	4982.48	6.8067
27	4	15.5	WP_001118870.1		MULTISPECIES: 30S ribosomal protein S11 [Gammaproteobacteria]	13.89			99	STPFAAQVAAER			0.00418077	1246.63	624.325	1246.63	624.323	2	1.1.1.441.34	7.7206	11274.2	7.6475
28	4	5.747	WP_005487368.1		serine--tRNA ligase [Vibrio parahaemolyticus]	48.798			99	SIQVEVENLQSTR			0.000953042	1501.77	751.895	1501.77	751.894	2	1.1.1.463.40	8.65	1349.38	8.614
28	4	5.747	WP_005487368.1		serine--tRNA ligase [Vibrio parahaemolyticus]	48.798			99	TELDETAAKLAR		missed K-L@9	-0.000191199	1316.69	439.905	1316.69	439.905	3	1.1.1.429.10	7.1968	1990.31	7.1856
29	3.69	6.697	WP_005455579.1		MULTISPECIES: phosphopyruvate hydratase [Vibrio]	45.562			99	SGETEDATIADLAVGTAAGQIK			0.00600289	2117.06	1059.54	2117.05	1059.53	2	1.1.1.520.41	11.0384	1116.73	11.0017
29	3.69	6.697	WP_005455579.1		MULTISPECIES: phosphopyruvate hydratase [Vibrio]	45.562			97.73	APFNGLK	Deamidated(N)@4		0.00770149	746.404	374.209	746.396	374.205	2	1.1.1.438.3	7.5687	2656.48	7.5635
30	3.65	2.983	WP_005455943.1		MULTISPECIES: molecular chaperone DnaK [Vibrio]	69.055			99	IAGLEVK			-0.00375609	728.439	365.227	728.443	365.229	2	1.1.1.426.2	7.0638	2279.91	7.0592
30	3.65	2.983	WP_005455943.1		MULTISPECIES: molecular chaperone DnaK [Vibrio]	69.055			98.95	MAAPQVSAEVLK			2.83139e-05	1242.66	622.339	1242.66	622.339	2	1.1.1.455.32	8.3077	2022.18	8.2783
31	3.6	2.099	WP_005481598.1		MULTISPECIES: translation initiation factor IF-2 [Vibrio]	99.396			99	STLSVNAGGGK	Deamidated(N)@6		-0.00838436	990.49	496.252	990.498	496.256	2	1.1.1.377.31	5.0329	8758.66	5.0883
31	3.6	2.099	WP_005481598.1		MULTISPECIES: translation initiation factor IF-2 [Vibrio]	99.396			99	NVQVEVRK		missed R-K@7	-0.00364591	970.552	486.283	970.556	486.285	2	1.1.1.357.27	4.1898	524.652	4.1645
32	2.88	5.333	WP_005480442.1		MULTISPECIES: 50S ribosomal protein L9 [Vibrio]	15.709			99	MQVILLDK			-0.00118619	958.551	480.283	958.552	480.283	2	1.1.1.481.9	9.3791	2625.36	9.4109
33	2.8	6.542	WP_005454556.1		MULTISPECIES: adenylate kinase [Vibrio]	23.295			99	QVAEVSADIEKALA		missed K-A@11	-0.00300264	1442.76	722.387	1442.76	722.388	2	1.1.1.507.31	10.4859	11367.1	10.4994
34	2.5	1.72	WP_005495889.1		MULTISPECIES: ATP-dependent Clp protease ATP-binding subunit ClpA [Vibrio]	83.368			99	TVGVADIEAMVAK			-0.00103001	1302.68	652.349	1302.69	652.35	2	1.1.1.518.25	10.9414	3225.64	10.9599
35	2.46	4.605	WP_005454899.1		MULTISPECIES: dihydrodipicolinate synthase family protein [Vibrio]	33.957			99	QQVIQMVEHALATR	Gln->pyro-Glu@N-term		0.00166565	1605.83	803.923	1605.83	803.922	2	1.1.1.568.37	13.0381	555.185	13.0466
36	2.22	39.29	WP_005396978.1		MULTISPECIES: 50S ribosomal protein L32 [Vibrio]	6.298			99	SHDALTTAALSVDATSGETHLR			0.00741821	2252.11	751.711	2252.1	751.708	3	1.1.1.459.40	8.4822	3602.85	8.4461
37	2.12	4.611	WP_005381144.1		MULTISPECIES: rod shape-determining protein [Vibrio]	36.86			99	ALEMIDMHGGDLFSEE			0.00809421	1792.77	897.394	1792.76	897.39	2	1.1.1.533.39	11.579	3011.11	11.544
38	2.11	7.692	WP_005435088.1		MULTISPECIES: 50S ribosomal protein L18 [Vibrio]	12.616			99	VAALAESAR			-0.00266044	886.485	444.25	886.487	444.251	2	1.1.1.381.11	5.1824	1334.6	5.1708
39	2.08	3.727	WP_005489833.1		MULTISPECIES: cysteine synthase A [Vibrio]	34.133			99	TIVTILPSSGER			-0.00636037	1271.7	636.858	1271.71	636.862	2	1.1.1.469.33	8.8959	4385.64	8.9076
40	2.06	9.028	WP_005450562.1		MULTISPECIES: 50S ribosomal protein L15 [Vibrio]	14.953			99	VRPGFEGGQMPLK			0.00476546	1414.74	472.589	1414.74	472.587	3	1.1.1.426.13	7.0729	4332.18	7.1014
41	2	0.8197	WP_005456486.1		MULTISPECIES: DNA-directed RNA polymerase subunit beta [Vibrio]	149.553			99	ISALGPGGLTR			-0.000824944	1040.6	521.306	1040.6	521.306	2	1.1.1.442.16	7.7476	2145	7.7315
42	2	6.034	WP_005383161.1		MULTISPECIES: 30S ribosomal protein S3 [Vibrio]	25.581			99	IAGVPAQINIAEVR			0.00969196	1449.84	725.927	1449.83	725.922	2	1.1.1.487.34	9.6515	1297.61	9.6206
43	2	2.41	WP_005483018.1		MULTISPECIES: ribosome biogenesis GTPase Der [Vibrio]	55.815			99	DALVADFPGLTR			0.00180376	1273.67	637.841	1273.67	637.841	2	1.1.1.520.17	11.0184	1150.08	11.0017
44	2	2.377	WP_005482180.1		MULTISPECIES: chaperonin GroEL [Vibrio]	57.573			99	MLEGVNVLADAVK			-0.00126384	1357.73	679.87	1357.73	679.871	2	1.1.1.516.26	10.8587	5959.64	10.8347
45	2	1.632	WP_005479820.1		elongation factor G [Vibrio parahaemolyticus]	74.31			99	SPVNELQDYAR			2.08057e-05	1290.62	646.317	1290.62	646.318	2	1.1.1.454.31	8.2649	14833.2	8.2783
45	2	1.632	WP_005479820.1		elongation factor G [Vibrio parahaemolyticus]	74.31			99	SPVNELQDYAR			2.08057e-05	1290.62	646.317	1290.62	646.318	2	1.1.1.457.34	8.3932	14833.2	8.2783
46	2	3.438	WP_005460467.1		MULTISPECIES: 6-phosphofructokinase [Vibrio]	34.583			99	NDLYKVAEELF		missed K-V@5	-0.0026076	1339.66	670.839	1339.67	670.84	2	1.1.1.556.16	12.5197	491.011	12.5038
46	2	3.438	WP_005460467.1		MULTISPECIES: 6-phosphofructokinase [Vibrio]	34.583			98.42	NDLYKVAEELF	Deamidated(N)@1	missed K-V@5	-0.0107979	1340.64	671.327	1340.65	671.332	2	1.1.1.581.12	13.5663	114.225	13.5047
47	2	8.475	WP_005450559.1		MULTISPECIES: 30S ribosomal protein S13 [Vibrio]	13.291			99	IAGINIPDQK			0.000267535	1067.6	534.806	1067.6	534.806	2	1.1.1.456.23	8.3422	13380.2	8.1942
47	2	8.475	WP_005450559.1		MULTISPECIES: 30S ribosomal protein S13 [Vibrio]	13.291			99	IAGINIPDQK			0.000267535	1067.6	534.806	1067.6	534.806	2	1.1.1.453.20	8.2137	13380.2	8.1942
48	2	8.824	WP_005379577.1		MULTISPECIES: 50S ribosomal protein L16 [Vibrio]	15.525			99	GTDVSFGEFGLK			0.00965685	1255.62	628.816	1255.61	628.812	2	1.1.1.506.18	10.4334	3838.28	10.4994
49	2	7.767	WP_004410492.1		MULTISPECIES: 30S ribosomal protein S10 [Gammaproteobacteria]	11.721			99	GPIPLPTR			-0.00106319	849.506	425.76	849.507	425.761	2	1.1.1.442.6	7.7392	46927.4	7.8157
49	2	7.767	WP_004410492.1		MULTISPECIES: 30S ribosomal protein S10 [Gammaproteobacteria]	11.721			99	GPIPLPTR			-0.00106319	849.506	425.76	849.507	425.761	2	1.1.1.445.8	7.8672	46927.4	7.8157
50	2	2.687	WP_005458880.1		MULTISPECIES: class II fructose-bisphosphatase [Vibrio]	35.967			99	DPEVRDIIL		missed R-D@5	-0.00752537	1068.57	535.294	1068.58	535.298	2	1.1.1.509.13	10.5549	2106.43	10.4994
51	2	1.594	WP_005455464.1		2-oxoglutarate dehydrogenase E1 component [Vibrio parahaemolyticus]	106.083			99	ALVEDALNVNSKTSD		missed K-T@12	-0.00584076	1574.77	788.394	1574.78	788.397	2	1.1.1.458.41	8.441	1444.62	8.4042
52	2	5.537	WP_011106014.1		ACP S-malonyltransferase [Vibrio parahaemolyticus]	32.347			99	TLSAAAVNDVASLEAAK			0.00329072	1629.86	815.938	1629.86	815.936	2	1.1.1.492.41	9.8666	7119.59	9.8299
53	2	3.689	WP_011106013.1		3-oxoacyl-ACP reductase FabG [Vibrio parahaemolyticus]	25.517			99	IALVTGASR			-0.00346269	886.52	444.267	886.524	444.269	2	1.1.1.420.15	6.8221	3405.68	6.8067
54	2	2.85	WP_005482432.1		MULTISPECIES: phosphoglycerate kinase [Vibrio]	40.733			99	VLPAVEMLEAR			-0.00196407	1226.67	614.341	1226.67	614.342	2	1.1.1.526.12	11.2637	1580.21	11.2512
55	2	4.545	WP_005479407.1		MULTISPECIES: response regulator transcription factor [Vibrio]	24.873			99	LPGLEIETLR			-0.00232987	1139.65	570.834	1139.66	570.835	2	1.1.1.503.20	10.3096	5616.13	10.3322
56	2	15.63	WP_005462620.1		MULTISPECIES: 50S ribosomal protein L35 [Vibrio]	7.332			99	QLRPNAILPR	Gln->pyro-Glu@N-term		-0.004942	1159.68	580.846	1159.68	580.849	2	1.1.1.471.22	8.9705	14464.8	9.0333
57	2	5.372	WP_005460312.1		MULTISPECIES: outer membrane protein assembly factor BamD [Vibrio]	27.849			99	NDDLALGLATISR			-0.0112042	1357.71	679.862	1357.72	679.867	2	1.1.1.512.28	10.6933	2257.93	10.5834
58	2	3.448	WP_005456086.1		MULTISPECIES: phosphopentomutase [Vibrio]	44.097			99	DLSVEPPSATVLQK			-0.00949286	1482.78	742.399	1482.79	742.404	2	1.1.1.471.37	8.983	1397.87	8.9494
59	2	6.78	WP_005455654.1		MULTISPECIES: 50S ribosomal protein L6 [Vibrio]	18.779			99	APVAIPAGVEVK			-0.00043048	1149.68	575.845	1149.68	575.845	2	1.1.1.453.27	8.2195	1919.97	8.2363
60	2	2.757	WP_005455363.1		trans-2-enoyl-CoA reductase family protein [Vibrio parahaemolyticus]	44.023			99	IEPLIQGVVAR			0.000412043	1193.71	597.864	1193.71	597.864	2	1.1.1.483.19	9.4715	3014.55	9.4528
61	2	2.871	WP_005455110.1		MULTISPECIES: UDP-N-acetylglucosamine 1-carboxyvinyltransferase [Vibrio]	44.11			99	LGGGKHSVVADR		missed K-H@5	-0.0130045	1194.63	598.324	1194.65	598.331	2	1.1.1.407.35	6.2923	108223	6.3024
62	2	8.333	WP_005468590.1		MULTISPECIES: ribosome-associated translation inhibitor RaiA [Vibrio]	12.385			99	NIEITSAIR			-0.00817722	1015.56	508.786	1015.57	508.79	2	1.1.1.453.17	8.2112	10065.4	8.2363
63	2	4.308	WP_005460300.1		MULTISPECIES: 23S rRNA pseudouridine(1911/1915/1917) synthase RluD [Vibrio]	36.604			99	IPTGASQELTDMIR			0.00860689	1530.78	766.397	1530.77	766.393	2	1.1.1.497.32	10.0685	2485.4	10.0392
64	2	2.677	WP_005454584.1		MULTISPECIES: PTS transporter subunit EIIC [Vibrio]	54.578			99	AIGANEDLSNVKLP		missed K-L@12	0.00986241	1439.77	720.893	1439.76	720.888	2	1.1.1.487.33	9.6506	1075.7	9.6206
65	2	1.803	WP_005453795.1		MULTISPECIES: glutamine--fructose-6-phosphate transaminase (isomerizing) [Vibrio]	66.841			99	DVAEILVEGLR			-0.00144598	1212.67	607.342	1212.67	607.343	2	1.1.1.547.15	12.1443	3646.61	12.0873
66	2	7.389	WP_005381738.1		MULTISPECIES: peroxiredoxin C [Vibrio]	22.237			99	GVAAFLSEHAADLGK			0.0181225	1484.78	495.934	1484.76	495.928	3	1.1.1.487.8	9.6298	6316.61	9.6624
67	1.8	6.838	WP_004727974.1		MULTISPECIES: 50S ribosomal protein L20 [Gammaproteobacteria]	13.384			99	VAFQAVTK			0.000433417	862.492	432.253	862.491	432.253	2	1.1.1.412.16	6.4865	1974.31	6.5124
68	1.77	24.18	WP_005481749.1		DNA-binding protein HU-alpha [Vibrio parahaemolyticus]	9.568			99	NPKTGDEIQIAAANVPAFVAGK		missed K-T@3	0.00973299	2210.18	737.734	2210.17	737.73	3	1.1.1.500.36	10.1973	1254.37	10.1647
69	1.74	3.236	WP_005477713.1		phosphate/phosphite/phosphonate ABC transporter substrate-binding protein [Vibrio parahaemolyticus]	34.237			99	KSVNLLPKAN	Deamidated(N)@4	missed K-S@1; missed K-A@8	-0.009192	1083.62	542.817	1083.63	542.822	2	1.1.1.447.23	7.9637	10340.8	7.9838
70	1.59	3.311	WP_005456025.1		bifunctional UDP-N-acetylglucosamine diphosphorylase/glucosamine-1-phosphate N-acetyltransferase GlmU [Vibrio parahaemolyticus]	48.724			99	NDAHVGNFVEVKNAR		missed K-N@12	-0.00156688	1668.83	557.284	1668.83	557.285	3	1.1.1.398.35	5.9148	1293.28	5.8829
71	1.54	3.78	WP_005460107.1		MULTISPECIES: LysR family transcriptional regulator [Vibrio]	33.165			99	IQALEDSVNLR			-0.00494079	1256.67	629.341	1256.67	629.344	2	1.1.1.460.30	8.5159	1998.25	8.4881
72	1.49	6.504	WP_005489425.1		MULTISPECIES: 50S ribosomal protein L14 [Vibrio]	13.573			99	RPDGSVIR			-0.00298893	898.495	450.255	898.498	450.257	2	1.1.1.353.17	4.0133	574.116	4.0384
73	1.46	6.202	WP_005381299.1		MULTISPECIES: 30S ribosomal protein S6 [Vibrio]	14.983			98.85	QLAYPINK			-0.00301085	945.525	473.77	945.528	473.771	2	1.1.1.422.16	6.9069	1220.8	6.8907
74	1.4	10.34	WP_005457719.1		MULTISPECIES: arsenate reductase (glutaredoxin) [Vibrio]	13.05			99	IGRPPEQVLDIL			-0.000577082	1348.77	675.393	1348.77	675.393	2	1.1.1.530.21	11.4385	10407.1	11.3765
74	1.4	10.34	WP_005457719.1		MULTISPECIES: arsenate reductase (glutaredoxin) [Vibrio]	13.05			98.42	IGRPPEQVLDIL			-0.000577082	1348.77	675.393	1348.77	675.393	2	1.1.1.527.21	11.3129	10407.1	11.3765
75	1.31	7.879	WP_005481011.1		type II secretion system protein [Vibrio parahaemolyticus]	16.806			98.98	GAIDGASGIVFGK			0.000355419	1190.63	596.322	1190.63	596.322	2	1.1.1.471.23	8.9713	5447.28	8.9494
