# Supplementary material for: Identification of Vibrio parahaemolyticus and Vibrio spp. Specific Outer Membrane Proteins by Reverse Vaccinology and Surface Proteome
Source: Front Microbiol. 2021 Jan 28;11:625315. doi: 10.3389/fmicb.2020.625315 (PMC7901925; doi:10.3389/fmicb.2020.625315)
Supplement: Supplementary file 2 [file Table_2.XLSX]

## Sheet: Compare
Accession	Gene	Location	Description （D）	Mw(kD)	Unused_Control	Unused_30min	Peptide_Control	Peptide_30min	Spectra_Control	Spectra_30min
O24755	fur	Cytoplasm	Ferric uptake regulation protein OS=Vibrio parahaemolyticus serotype O3:K6 (strain RIMD 2210633) OX=223926 GN=fur PE=3 SV=1	16.771	2	4	1	2	1	2
O50286	lpd	Cytoplasm	Dihydrolipoyl dehydrogenase OS=Vibrio parahaemolyticus serotype O3:K6 (strain RIMD 2210633) OX=223926 GN=lpd PE=3 SV=2	50.988	32.64	34.2	17	17	19	23
O51859	gyrB	Cytoplasm	DNA gyrase subunit B OS=Vibrio parahaemolyticus serotype O3:K6 (strain RIMD 2210633) OX=223926 GN=gyrB PE=3 SV=2	89.442	10.51	11.29	5	6	5	6
P0A2W2	acpP	Cytoplasm	Acyl carrier protein OS=Vibrio parahaemolyticus serotype O3:K6 (strain RIMD 2210633) OX=223926 GN=acpP PE=3 SV=2	8.531	4	5.19	2	4	2	6
P0A481	rplT	Cytoplasm	50S ribosomal protein L20 OS=Vibrio parahaemolyticus serotype O3:K6 (strain RIMD 2210633) OX=223926 GN=rplT PE=3 SV=1	13.384	22.16	7.12	12	4	20	5
P22848	nutA	Cell outer membrane	5'-nucleotidase OS=Vibrio parahaemolyticus serotype O3:K6 (strain RIMD 2210633) OX=223926 GN=nutA PE=3 SV=2	62.175	2	2.41	1	1	1	1
P40605	hflK	Membrane	Protein HflK OS=Vibrio parahaemolyticus serotype O3:K6 (strain RIMD 2210633) OX=223926 GN=hflK PE=3 SV=1	44.237	2.39	NA	1	NA	2	NA
P40606	hflC	Membrane	Protein HflC OS=Vibrio parahaemolyticus serotype O3:K6 (strain RIMD 2210633) OX=223926 GN=hflC PE=3 SV=1	37.135	4.76	NA	2	NA	2	NA
P40607	purA	Cytoplasm	Adenylosuccinate synthetase OS=Vibrio parahaemolyticus serotype O3:K6 (strain RIMD 2210633) OX=223926 GN=purA PE=3 SV=3	47.694	24.88	19.73	12	10	13	12
P40611	rnr	Cytoplasm	Ribonuclease R OS=Vibrio parahaemolyticus serotype O3:K6 (strain RIMD 2210633) OX=223926 GN=rnr PE=3 SV=2	95.037	2.12	5.83	1	4	1	4
P46235	gloA	Unknown	Probable lactoylglutathione lyase OS=Vibrio parahaemolyticus serotype O3:K6 (strain RIMD 2210633) OX=223926 GN=gloA PE=3 SV=2	15.034	NA	2	NA	2	NA	2
P59410	tdh	Cytoplasm	L-threonine 3-dehydrogenase OS=Vibrio parahaemolyticus serotype O3:K6 (strain RIMD 2210633) OX=223926 GN=tdh PE=3 SV=1	37.657	2	2.01	1	1	1	1
P59562	VP1617	Unknown	UPF0234 protein VP1617 OS=Vibrio parahaemolyticus serotype O3:K6 (strain RIMD 2210633) OX=223926 GN=VP1617 PE=3 SV=1	18.154	NA	4.02	NA	2	NA	2
P59570	ompK	Cell outer membrane	Outer membrane protein OmpK OS=Vibrio parahaemolyticus serotype O3:K6 (strain RIMD 2210633) OX=223926 GN=ompK PE=3 SV=1	29.877	NA	1.35	NA	2	NA	2
P64128	fis	Unknown	DNA-binding protein Fis OS=Vibrio parahaemolyticus serotype O3:K6 (strain RIMD 2210633) OX=223926 GN=fis PE=3 SV=1	11.112	NA	2	NA	1	NA	1
P65129	infA	Cytoplasm	Translation initiation factor IF-1 OS=Vibrio parahaemolyticus serotype O3:K6 (strain RIMD 2210633) OX=223926 GN=infA PE=3 SV=1	8.223	NA	5.49	NA	4	NA	4
P66346	rpsJ	Cytoplasm	30S ribosomal protein S10 OS=Vibrio parahaemolyticus serotype O3:K6 (strain RIMD 2210633) OX=223926 GN=rpsJ PE=3 SV=1	11.721	26.71	13.71	14	7	18	15
P66368	rpsK	Cytoplasm	30S ribosomal protein S11 OS=Vibrio parahaemolyticus serotype O3:K6 (strain RIMD 2210633) OX=223926 GN=rpsK PE=3 SV=1	13.89	13.75	6.33	8	4	10	4
P66478	rpsR	Cytoplasm	30S ribosomal protein S18 OS=Vibrio parahaemolyticus serotype O3:K6 (strain RIMD 2210633) OX=223926 GN=rpsR PE=3 SV=1	8.843	8.55	3.2	4	2	4	4
P66533	rpsU	Cytoplasm	30S ribosomal protein S21 OS=Vibrio parahaemolyticus serotype O3:K6 (strain RIMD 2210633) OX=223926 GN=rpsU PE=3 SV=1	8.487	9.15	6.72	5	3	5	3
P74956	lon	Cytoplasm	Lon protease OS=Vibrio parahaemolyticus serotype O3:K6 (strain RIMD 2210633) OX=223926 GN=lon PE=3 SV=2	87.812	14.15	13.34	7	7	7	7
Q79YV5	VP2515	Cytoplasm	Hypoxanthine phosphoribosyltransferase OS=Vibrio parahaemolyticus serotype O3:K6 (strain RIMD 2210633) OX=223926 GN=VP2515 PE=3 SV=1	20.061	3.87	4.06	2	2	2	2
Q79YX1	VP2231	unknown	Chemotaxis protein CheY OS=Vibrio parahaemolyticus serotype O3:K6 (strain RIMD 2210633) OX=223926 GN=VP2231 PE=4 SV=1	14.301	5.36	NA	3	NA	3	NA
Q79YX4	VP2225	unknown	Chemotaxis protein CheW OS=Vibrio parahaemolyticus serotype O3:K6 (strain RIMD 2210633) OX=223926 GN=VP2225 PE=4 SV=1	18.418	4	14.12	2	7	2	7
Q79YZ2	VP0773	unknown	Chemotaxis CheV OS=Vibrio parahaemolyticus serotype O3:K6 (strain RIMD 2210633) OX=223926 GN=VP0773 PE=4 SV=1	34.126	4.44	NA	2	NA	2	NA
Q79YZ5	VP0122	unknown	BipA protein OS=Vibrio parahaemolyticus serotype O3:K6 (strain RIMD 2210633) OX=223926 GN=VP0122 PE=4 SV=1	66.953	25.36	18.89	14	10	14	12
Q877T5	tufA	Cytoplasm	Elongation factor Tu OS=Vibrio parahaemolyticus serotype O3:K6 (strain RIMD 2210633) OX=223926 GN=tufA PE=3 SV=1	43.152	50.72	36.05	27	20	50	80
Q87FC7	VPA1752	Cytoplasm	ParA family protein OS=Vibrio parahaemolyticus serotype O3:K6 (strain RIMD 2210633) OX=223926 GN=VPA1752 PE=4 SV=1	45.974	2	1.62	1	2	1	2
Q87FF3	VPA1726	unknown	Bifunctional protein PutA OS=Vibrio parahaemolyticus serotype O3:K6 (strain RIMD 2210633) OX=223926 GN=VPA1726 PE=3 SV=1	114.997	8.32	NA	4	NA	5	NA
Q87FF4	VPA1725	unknown	Uncharacterized protein OS=Vibrio parahaemolyticus serotype O3:K6 (strain RIMD 2210633) OX=223926 GN=VPA1725 PE=4 SV=1	25.475	2	2	1	1	1	1
Q87FJ5	VPA1684	Cytoplasm	Alkyl hydroperoxide reductase, subunit F OS=Vibrio parahaemolyticus serotype O3:K6 (strain RIMD 2210633) OX=223926 GN=VPA1684 PE=4 SV=1	56.108	12.47	11.54	6	7	6	7
Q87FJ6	VPA1683	Cytoplasm	Alkyl hydroperoxide reductase C OS=Vibrio parahaemolyticus serotype O3:K6 (strain RIMD 2210633) OX=223926 GN=VPA1683 PE=3 SV=1	20.572	6	10.12	3	7	3	8
Q87FK0	VPA1679	unknown	Uncharacterized protein OS=Vibrio parahaemolyticus serotype O3:K6 (strain RIMD 2210633) OX=223926 GN=VPA1679 PE=4 SV=1	9.236	1.89	NA	1	NA	1	NA
Q87FR7	VPA1611	unknown	Putative carboxypeptidase G2 OS=Vibrio parahaemolyticus serotype O3:K6 (strain RIMD 2210633) OX=223926 GN=VPA1611 PE=4 SV=1	40.423	1.34	NA	1	NA	1	NA
Q87FS4	VPA1604	Cell inner membrane	Putative tyrosine kinase OS=Vibrio parahaemolyticus serotype O3:K6 (strain RIMD 2210633) OX=223926 GN=VPA1604 PE=4 SV=1	78.999	1.66	NA	1	NA	1	NA
Q87FT1	VPA1597	unknown	UPF0176 protein VPA1597 OS=Vibrio parahaemolyticus serotype O3:K6 (strain RIMD 2210633) OX=223926 GN=VPA1597 PE=3 SV=1	37.3	2	NA	1	NA	1	NA
Q87G09	kbl	unknown	2-amino-3-ketobutyrate coenzyme A ligase OS=Vibrio parahaemolyticus serotype O3:K6 (strain RIMD 2210633) OX=223926 GN=kbl PE=3 SV=1	43.17	8	NA	4	NA	4	NA
Q87G25	VPA1492	Transmembrane	Methyl-accepting chemotaxis protein OS=Vibrio parahaemolyticus serotype O3:K6 (strain RIMD 2210633) OX=223926 GN=VPA1492 PE=4 SV=1	59.123	2	NA	2	NA	2	NA
Q87G42	deoD2	unknown	Purine nucleoside phosphorylase DeoD-type 2 OS=Vibrio parahaemolyticus serotype O3:K6 (strain RIMD 2210633) OX=223926 GN=deoD2 PE=3 SV=1	25.671	8	4.48	4	2	4	2
Q87G48	VPA1469	Outer membrane protein	Outer membrane lipoprotein OS=Vibrio parahaemolyticus serotype O3:K6 (strain RIMD 2210633) OX=223926 GN=VPA1469 PE=4 SV=1	8.671	NA	2	NA	1	NA	1
Q87G53	VPA1464	unknown	Uncharacterized protein OS=Vibrio parahaemolyticus serotype O3:K6 (strain RIMD 2210633) OX=223926 GN=VPA1464 PE=4 SV=1	52.212	NA	1.8	NA	1	NA	1
Q87G82	VPA1435	Outer membrane protein	Putative iron(III) compound receptor OS=Vibrio parahaemolyticus serotype O3:K6 (strain RIMD 2210633) OX=223926 GN=VPA1435 PE=3 SV=1	77.059	NA	2.1	NA	1	NA	1
Q87G99	VPA1418	Periplasm	Catalase OS=Vibrio parahaemolyticus serotype O3:K6 (strain RIMD 2210633) OX=223926 GN=VPA1418 PE=3 SV=1	55.046	2	NA	1	NA	1	NA
Q87GM2	VPA1293	unknown	Peroxiredoxin OS=Vibrio parahaemolyticus serotype O3:K6 (strain RIMD 2210633) OX=223926 GN=VPA1293 PE=3 SV=1	16.479	2	2	1	1	1	1
Q87GM6	VPA1289	Cytoplasm	Cold shock transcriptional regulator CspA OS=Vibrio parahaemolyticus serotype O3:K6 (strain RIMD 2210633) OX=223926 GN=VPA1289 PE=4 SV=1	7.551	2.11	1.78	1	1	1	1
Q87GX9	VPA1186	Outer membrane protein	Outer membrane protein OmpA OS=Vibrio parahaemolyticus serotype O3:K6 (strain RIMD 2210633) OX=223926 GN=VPA1186 PE=4 SV=1	36.014	NA	10.77	NA	5	NA	8
Q87GY0	VPA1185	unknown	Phospho-2-dehydro-3-deoxyheptonate aldolase OS=Vibrio parahaemolyticus serotype O3:K6 (strain RIMD 2210633) OX=223926 GN=VPA1185 PE=3 SV=1	38.321	2.06	NA	1	NA	1	NA
Q87GY4	tkt2	unknown	Transketolase 2 OS=Vibrio parahaemolyticus serotype O3:K6 (strain RIMD 2210633) OX=223926 GN=tkt2 PE=3 SV=1	72.024	18.06	18.81	9	9	9	9
Q87GY5	tal	Cytoplasm	Transaldolase OS=Vibrio parahaemolyticus serotype O3:K6 (strain RIMD 2210633) OX=223926 GN=tal PE=3 SV=1	34.806	17.8	8.56	9	5	9	5
Q87GZ6	folE	unknown	GTP cyclohydrolase 1 OS=Vibrio parahaemolyticus serotype O3:K6 (strain RIMD 2210633) OX=223926 GN=folE PE=3 SV=1	24.395	2	NA	1	NA	1	NA
Q87H06	guaC	Cytoplasm	GMP reductase OS=Vibrio parahaemolyticus serotype O3:K6 (strain RIMD 2210633) OX=223926 GN=guaC PE=3 SV=1	37.289	NA	1.3	NA	1	NA	1
Q87HF4	VPA1011	unknown	L-allo-threonine aldolase OS=Vibrio parahaemolyticus serotype O3:K6 (strain RIMD 2210633) OX=223926 GN=VPA1011 PE=4 SV=1	36.108	2	2	1	1	1	1
Q87HH8	VPA0987	Cytoplasm	Nitrite reductase (NAD(P)H), large subunit OS=Vibrio parahaemolyticus serotype O3:K6 (strain RIMD 2210633) OX=223926 GN=VPA0987 PE=3 SV=1	93.572	1.33	NA	1	NA	1	NA
Q87HM8	VPA0935	unknown	Uncharacterized protein OS=Vibrio parahaemolyticus serotype O3:K6 (strain RIMD 2210633) OX=223926 GN=VPA0935 PE=4 SV=1	25.674	NA	1.35	NA	1	NA	1
Q87HP1	VPA0922	membrane	NAD(P) transhydrogenase subunit alpha OS=Vibrio parahaemolyticus serotype O3:K6 (strain RIMD 2210633) OX=223926 GN=VPA0922 PE=3 SV=1	54.806	8.19	1.68	4	1	4	1
Q87HP4	VPA0919	unknown	Transcriptional regulator OS=Vibrio parahaemolyticus serotype O3:K6 (strain RIMD 2210633) OX=223926 GN=VPA0919 PE=4 SV=1	24.873	4	4	2	2	2	2
Q87HU8	VPA0858	unknown	PhnA protein OS=Vibrio parahaemolyticus serotype O3:K6 (strain RIMD 2210633) OX=223926 GN=VPA0858 PE=4 SV=1	20.533	NA	2.08	NA	1	NA	1
Q87HX7	VPA0829	unknown	Iron-containing alcohol dehydrogenase OS=Vibrio parahaemolyticus serotype O3:K6 (strain RIMD 2210633) OX=223926 GN=VPA0829 PE=4 SV=1	41.865	16.62	8.72	8	4	8	4
Q87HZ6	VPA0810	unknown	OMP_b-brl domain-containing protein OS=Vibrio parahaemolyticus serotype O3:K6 (strain RIMD 2210633) OX=223926 GN=VPA0810 PE=4 SV=1	21.096	NA	9.23	NA	5	NA	5
Q87I01	VPA0805	unknown	Glycine cleavage system protein T2 OS=Vibrio parahaemolyticus serotype O3:K6 (strain RIMD 2210633) OX=223926 GN=VPA0805 PE=3 SV=1	40.322	2	NA	1	NA	1	NA
Q87I33	VPA0773	unknown	N-ethylmaleimide reductase OS=Vibrio parahaemolyticus serotype O3:K6 (strain RIMD 2210633) OX=223926 GN=VPA0773 PE=4 SV=1	39.718	NA	2.02	NA	1	NA	1
Q87I94	VPA0712	Cytoplasm	Ribosome biogenesis GTPase A OS=Vibrio parahaemolyticus serotype O3:K6 (strain RIMD 2210633) OX=223926 GN=VPA0712 PE=3 SV=1	36.078	1.47	NA	1	NA	1	NA
Q87IE9	VPA0657	unknown	Iron(III) ABC transporter, periplasmic iron-compound-binding protein OS=Vibrio parahaemolyticus serotype O3:K6 (strain RIMD 2210633) OX=223926 GN=VPA0657 PE=4 SV=1	33.531	3.5	2.9	2	2	2	2
Q87IH8	VPA0628	Membrane	Cytochrome o ubiquinol oxidase, subunit I OS=Vibrio parahaemolyticus serotype O3:K6 (strain RIMD 2210633) OX=223926 GN=VPA0628 PE=3 SV=1	75.981	2	NA	1	NA	1	NA
Q87IH9	VPA0627	Cell membran	Ubiquinol oxidase subunit 2 OS=Vibrio parahaemolyticus serotype O3:K6 (strain RIMD 2210633) OX=223926 GN=VPA0627 PE=3 SV=1	32.747	4	NA	2	NA	2	NA
Q87IJ5	ackA2	Cytoplasm	Acetate kinase 2 OS=Vibrio parahaemolyticus serotype O3:K6 (strain RIMD 2210633) OX=223926 GN=ackA2 PE=3 SV=1	42.648	2.04	2.78	1	2	1	2
Q87IJ8	deaD	Cytoplasm	ATP-dependent RNA helicase DeaD OS=Vibrio parahaemolyticus serotype O3:K6 (strain RIMD 2210633) OX=223926 GN=deaD PE=3 SV=1	71.466	25.06	11.15	12	5	12	8
Q87IJ9	rnb	Cytoplasm	Exoribonuclease 2 OS=Vibrio parahaemolyticus serotype O3:K6 (strain RIMD 2210633) OX=223926 GN=rnb PE=3 SV=1	75.438	4.88	7.03	2	4	2	4
Q87IL6	VPA0590	Cytoplasm	Putative ATP-dependent RNA helicase OS=Vibrio parahaemolyticus serotype O3:K6 (strain RIMD 2210633) OX=223926 GN=VPA0590 PE=3 SV=1	48.077	2.01	NA	1	NA	1	NA
Q87IN9	VPA0567	unknown	Glyoxalase OS=Vibrio parahaemolyticus serotype O3:K6 (strain RIMD 2210633) OX=223926 GN=VPA0567 PE=3 SV=1	23.019	NA	2	NA	1	NA	1
Q87IP3	VPA0563	unknown	DPS family protein OS=Vibrio parahaemolyticus serotype O3:K6 (strain RIMD 2210633) OX=223926 GN=VPA0563 PE=3 SV=1	18.276	2	2.44	1	1	2	2
Q87IQ4	VPA0552	Cytoplasm	Cold shock DNA-binding domain protein OS=Vibrio parahaemolyticus serotype O3:K6 (strain RIMD 2210633) OX=223926 GN=VPA0552 PE=4 SV=1	7.548	1.89	8.01	1	5	1	8
Q87IS1	VPA0535	unknown	Putative phosphomannomutase OS=Vibrio parahaemolyticus serotype O3:K6 (strain RIMD 2210633) OX=223926 GN=VPA0535 PE=3 SV=1	61.66	NA	5.69	NA	3	NA	3
Q87IY1	VPA0475	unknown	Uncharacterized protein OS=Vibrio parahaemolyticus serotype O3:K6 (strain RIMD 2210633) OX=223926 GN=VPA0475 PE=4 SV=1	5.217	2.2	5.09	1	5	1	7
Q87IZ0	VPA0466	Cytoplasm	Universal stress protein OS=Vibrio parahaemolyticus serotype O3:K6 (strain RIMD 2210633) OX=223926 GN=VPA0466 PE=3 SV=1	16.355	NA	2	NA	1	NA	1
Q87J30	VPA0423	unknown	Hemin ABC transporter, periplasmic hemin-binding protein HutB OS=Vibrio parahaemolyticus serotype O3:K6 (strain RIMD 2210633) OX=223926 GN=VPA0423 PE=4 SV=1	30.329	NA	2	NA	1	NA	1
Q87J33	VPA0420	DNA binding	LuxT OS=Vibrio parahaemolyticus serotype O3:K6 (strain RIMD 2210633) OX=223926 GN=VPA0420 PE=1 SV=1	17.502	4.19	NA	2	NA	2	NA
Q87J34	VPA0419	unknown	Uncharacterized protein OS=Vibrio parahaemolyticus serotype O3:K6 (strain RIMD 2210633) OX=223926 GN=VPA0419 PE=1 SV=1	10.918	NA	2	NA	1	NA	1
Q87J37	VPA0416	unknown	PlsC domain-containing protein OS=Vibrio parahaemolyticus serotype O3:K6 (strain RIMD 2210633) OX=223926 GN=VPA0416 PE=4 SV=1	42.005	2	NA	1	NA	1	NA
Q87J74	VPA0379	unknown	Putative nucleoprotein/polynucleotide-associated enzyme OS=Vibrio parahaemolyticus serotype O3:K6 (strain RIMD 2210633) OX=223926 GN=VPA0379 PE=4 SV=1	19.647	2.05	NA	1	NA	1	NA
Q87J81	VPA0372	unknown	Phosphoenolpyruvate synthase OS=Vibrio parahaemolyticus serotype O3:K6 (strain RIMD 2210633) OX=223926 GN=VPA0372 PE=3 SV=1	88.144	3.93	NA	3	NA	3	NA
Q87JE8	VPA0305	Periplasm	Catalase OS=Vibrio parahaemolyticus serotype O3:K6 (strain RIMD 2210633) OX=223926 GN=VPA0305 PE=3 SV=2	56.585	2.05	2	1	1	1	1
Q87JG6	groL2	Cytoplasm	60 kDa chaperonin 2 OS=Vibrio parahaemolyticus serotype O3:K6 (strain RIMD 2210633) OX=223926 GN=groL2 PE=3 SV=1	56.345	25.16	26.24	12	15	13	17
Q87JG7	groS2	Cytoplasm	10 kDa chaperonin 2 OS=Vibrio parahaemolyticus serotype O3:K6 (strain RIMD 2210633) OX=223926 GN=groS2 PE=3 SV=1	10.563	NA	6.97	NA	5	NA	5
Q87JJ5	VPA0254	unknown	L-serine dehydratase OS=Vibrio parahaemolyticus serotype O3:K6 (strain RIMD 2210633) OX=223926 GN=VPA0254 PE=3 SV=1	48.901	NA	2	NA	1	NA	1
Q87JK1	VPA0248	Outer membrane protein	Putative outer membrane protein OmpA OS=Vibrio parahaemolyticus serotype O3:K6 (strain RIMD 2210633) OX=223926 GN=VPA0248 PE=3 SV=1	35.553	NA	16.63	NA	9	NA	10
Q87JK3	VPA0246	unknown	Peptidase_M14 domain-containing protein OS=Vibrio parahaemolyticus serotype O3:K6 (strain RIMD 2210633) OX=223926 GN=VPA0246 PE=4 SV=1	45.6	NA	1.68	NA	1	NA	1
Q87JL9	VPA0230	unknown	Putative sugar phosphotransferase component II B OS=Vibrio parahaemolyticus serotype O3:K6 (strain RIMD 2210633) OX=223926 GN=VPA0230 PE=4 SV=1	10.159	NA	2	NA	1	NA	1
Q87JQ6	tnaA	unknown	Tryptophanase OS=Vibrio parahaemolyticus serotype O3:K6 (strain RIMD 2210633) OX=223926 GN=tnaA PE=3 SV=1	52.548	15.13	4.07	8	1	8	1
Q87JS5	rimK	unknown	Probable alpha-L-glutamate ligase OS=Vibrio parahaemolyticus serotype O3:K6 (strain RIMD 2210633) OX=223926 GN=rimK PE=3 SV=1	32.875	12.34	11.44	6	7	6	8
Q87JS8	speA	unknown	Biosynthetic arginine decarboxylase OS=Vibrio parahaemolyticus serotype O3:K6 (strain RIMD 2210633) OX=223926 GN=speA PE=3 SV=1	72.065	7.1	3.87	4	2	4	2
Q87JT2	VPA0166	Outer membrane protein	Putative outer membrane protein OS=Vibrio parahaemolyticus serotype O3:K6 (strain RIMD 2210633) OX=223926 GN=VPA0166 PE=4 SV=1	37.974	2	6.57	1	4	1	4
Q87JU6	VPA0152	Membrane	Biopolymer transport protein ExbB-related protein OS=Vibrio parahaemolyticus serotype O3:K6 (strain RIMD 2210633) OX=223926 GN=VPA0152 PE=3 SV=1	49.2	2	2	1	1	1	1
Q87JV5	VPA0143	unknown	Uncharacterized protein OS=Vibrio parahaemolyticus serotype O3:K6 (strain RIMD 2210633) OX=223926 GN=VPA0143 PE=4 SV=1	15.396	3.72	NA	2	NA	2	NA
Q87JW0	VPA0138	unknown	Putative TldD protein OS=Vibrio parahaemolyticus serotype O3:K6 (strain RIMD 2210633) OX=223926 GN=VPA0138 PE=4 SV=1	49.479	2	NA	1	NA	1	NA
Q87JX0	VPA0128	Periplasm	Biotin sulfoxide reductase OS=Vibrio parahaemolyticus serotype O3:K6 (strain RIMD 2210633) OX=223926 GN=VPA0128 PE=3 SV=1	89.845	2.15	NA	1	NA	1	NA
Q87JY7	VPA0111	unknown	Uncharacterized protein OS=Vibrio parahaemolyticus serotype O3:K6 (strain RIMD 2210633) OX=223926 GN=VPA0111 PE=4 SV=1	20.76	2.07	NA	1	NA	1	NA
Q87K87	VPA0011	Cytoplasm	Probable transcriptional regulatory protein VPA0011 OS=Vibrio parahaemolyticus serotype O3:K6 (strain RIMD 2210633) OX=223926 GN=VPA0011 PE=3 SV=1	26.154	NA	4.06	NA	2	NA	2
Q87KA1	VP3077	unknown	ParB family protein OS=Vibrio parahaemolyticus serotype O3:K6 (strain RIMD 2210633) OX=223926 GN=VP3077 PE=3 SV=1	32.305	2	NA	1	NA	1	NA
Q87KA4	atpF	Cell inner membrane	ATP synthase subunit b OS=Vibrio parahaemolyticus serotype O3:K6 (strain RIMD 2210633) OX=223926 GN=atpF PE=3 SV=1	17.56	20.41	17.77	10	9	10	10
Q87KA5	atpH	Cell inner membrane	ATP synthase subunit delta OS=Vibrio parahaemolyticus serotype O3:K6 (strain RIMD 2210633) OX=223926 GN=atpH PE=3 SV=1	19.417	NA	2	NA	1	NA	1
Q87KA6	atpA	Cell inner membrane	ATP synthase subunit alpha OS=Vibrio parahaemolyticus serotype O3:K6 (strain RIMD 2210633) OX=223926 GN=atpA PE=3 SV=1	56.637	32.71	40.62	17	23	23	31
Q87KA7	atpG	Cell inner membrane	ATP synthase gamma chain OS=Vibrio parahaemolyticus serotype O3:K6 (strain RIMD 2210633) OX=223926 GN=atpG PE=3 SV=1	31.86	8	6.01	4	4	5	4
Q87KA8	atpD	Cell inner membrane	ATP synthase subunit beta OS=Vibrio parahaemolyticus serotype O3:K6 (strain RIMD 2210633) OX=223926 GN=atpD PE=3 SV=1	50.696	26	23.88	13	13	14	16
Q87KA9	atpC	Cell inner membrane	ATP synthase epsilon chain OS=Vibrio parahaemolyticus serotype O3:K6 (strain RIMD 2210633) OX=223926 GN=atpC PE=3 SV=1	15.334	NA	3.82	NA	2	NA	2
Q87KB0	glmU	Cytoplasm	Bifunctional protein GlmU OS=Vibrio parahaemolyticus serotype O3:K6 (strain RIMD 2210633) OX=223926 GN=glmU PE=3 SV=1	48.724	2	5.7	1	3	1	3
Q87KB6	ilvD	unknown	Dihydroxy-acid dehydratase OS=Vibrio parahaemolyticus serotype O3:K6 (strain RIMD 2210633) OX=223926 GN=ilvD PE=3 SV=1	65.647	NA	2.21	NA	1	NA	1
Q87KC8	VP3049	unknown	SpoOM-related protein OS=Vibrio parahaemolyticus serotype O3:K6 (strain RIMD 2210633) OX=223926 GN=VP3049 PE=4 SV=1	30.311	2	NA	1	NA	1	NA
Q87KD2	VP3045	plasma membrane	Potassium uptake protein TrkA OS=Vibrio parahaemolyticus serotype O3:K6 (strain RIMD 2210633) OX=223926 GN=VP3045 PE=1 SV=1	50.137	NA	1.42	NA	1	NA	1
Q87KD3	rsmB	Cytoplasm	Ribosomal RNA small subunit methyltransferase B OS=Vibrio parahaemolyticus serotype O3:K6 (strain RIMD 2210633) OX=223926 GN=rsmB PE=3 SV=1	47.836	2	NA	1	NA	1	NA
Q87KD4	fmt	unknown	Methionyl-tRNA formyltransferase OS=Vibrio parahaemolyticus serotype O3:K6 (strain RIMD 2210633) OX=223926 GN=fmt PE=3 SV=1	34.16	3.6	NA	2	NA	2	NA
Q87KF6	VP3021	unknown	Aminopeptidase P OS=Vibrio parahaemolyticus serotype O3:K6 (strain RIMD 2210633) OX=223926 GN=VP3021 PE=4 SV=1	65.556	4.2	2.76	2	2	2	2
Q87KH6	VP3001	Cell inner membrane	Thioredoxin OS=Vibrio parahaemolyticus serotype O3:K6 (strain RIMD 2210633) OX=223926 GN=VP3001 PE=3 SV=1	11.716	7.66	4.01	4	2	5	3
Q87KH7	rho	unknown	Transcription termination factor Rho OS=Vibrio parahaemolyticus serotype O3:K6 (strain RIMD 2210633) OX=223926 GN=rho PE=3 SV=1	46.818	41.22	24.5	20	12	24	13
Q87KI6	VP2991	Cell inner membrane	HemY protein OS=Vibrio parahaemolyticus serotype O3:K6 (strain RIMD 2210633) OX=223926 GN=VP2991 PE=4 SV=1	44.634	NA	2	NA	1	NA	1
Q87KI7	VP2990	Transmembrane	Putative uroporphyrin-III C-methyltransferase OS=Vibrio parahaemolyticus serotype O3:K6 (strain RIMD 2210633) OX=223926 GN=VP2990 PE=4 SV=1	45.167	4.19	NA	2	NA	2	NA
Q87KJ1	cyaY	unknown ferric iron binding	Iron-sulfur cluster assembly protein CyaY OS=Vibrio parahaemolyticus serotype O3:K6 (strain RIMD 2210633) OX=223926 GN=cyaY PE=3 SV=1	12.071	2	NA	1	NA	1	NA
Q87KJ3	lysA	unknown	Diaminopimelate decarboxylase OS=Vibrio parahaemolyticus serotype O3:K6 (strain RIMD 2210633) OX=223926 GN=lysA PE=3 SV=1	45.89	5.63	4.02	3	2	3	2
Q87KM1	ftsY	Cell inner membrane	Signal recognition particle receptor FtsY OS=Vibrio parahaemolyticus serotype O3:K6 (strain RIMD 2210633) OX=223926 GN=ftsY PE=3 SV=1	44.155	2	5.12	1	3	1	3
Q87KN8	trmA	unknown	tRNA/tmRNA (uracil-C(5))-methyltransferase OS=Vibrio parahaemolyticus serotype O3:K6 (strain RIMD 2210633) OX=223926 GN=trmA PE=3 SV=1	43.043	NA	2	NA	1	NA	1
Q87KP9	nusG	unknown	Transcription termination/antitermination protein NusG OS=Vibrio parahaemolyticus serotype O3:K6 (strain RIMD 2210633) OX=223926 GN=nusG PE=3 SV=2	20.709	6	12	3	7	3	8
Q87KQ0	rplK	Cytoplasm	50S ribosomal protein L11 OS=Vibrio parahaemolyticus serotype O3:K6 (strain RIMD 2210633) OX=223926 GN=rplK PE=3 SV=1	14.702	12	9.49	6	5	7	8
Q87KQ1	rplA	Cytoplasm	50S ribosomal protein L1 OS=Vibrio parahaemolyticus serotype O3:K6 (strain RIMD 2210633) OX=223926 GN=rplA PE=3 SV=1	24.691	28.55	29.9	17	18	27	32
Q87KQ2	rplJ	Cytoplasm	50S ribosomal protein L10 OS=Vibrio parahaemolyticus serotype O3:K6 (strain RIMD 2210633) OX=223926 GN=rplJ PE=3 SV=1	17.344	16	7.58	8	4	17	26
Q87KQ3	rplL	Cytoplasm	50S ribosomal protein L7/L12 OS=Vibrio parahaemolyticus serotype O3:K6 (strain RIMD 2210633) OX=223926 GN=rplL PE=3 SV=1	12.192	4	13.79	2	8	3	17
Q87KQ4	rpoB	Cytoplasm	DNA-directed RNA polymerase subunit beta OS=Vibrio parahaemolyticus serotype O3:K6 (strain RIMD 2210633) OX=223926 GN=rpoB PE=3 SV=1	149.553	95.14	78.9	47	41	57	60
Q87KQ5	rpoC	Cytoplasm	DNA-directed RNA polymerase subunit beta' OS=Vibrio parahaemolyticus serotype O3:K6 (strain RIMD 2210633) OX=223926 GN=rpoC PE=3 SV=1	154.919	87.84	88.51	43	44	52	58
Q87KR0	hemE	Cytoplasm	Uroporphyrinogen decarboxylase OS=Vibrio parahaemolyticus serotype O3:K6 (strain RIMD 2210633) OX=223926 GN=hemE PE=3 SV=1	39.163	2.04	NA	1	NA	1	NA
Q87KR3	VP2913	unknown	Uncharacterized protein OS=Vibrio parahaemolyticus serotype O3:K6 (strain RIMD 2210633) OX=223926 GN=VP2913 PE=4 SV=1	22.754	2	NA	1	NA	1	NA
Q87KR4	VP2912	Membrane	Uncharacterized protein OS=Vibrio parahaemolyticus serotype O3:K6 (strain RIMD 2210633) OX=223926 GN=VP2912 PE=1 SV=1	41.683	NA	1.74	NA	1	NA	1
Q87KR5	VP2911	unknown	DNA-binding protein HU-2 OS=Vibrio parahaemolyticus serotype O3:K6 (strain RIMD 2210633) OX=223926 GN=VP2911 PE=3 SV=1	9.568	14	10.61	7	5	8	10
Q87KS8	purD	unknown	Phosphoribosylamine--glycine ligase OS=Vibrio parahaemolyticus serotype O3:K6 (strain RIMD 2210633) OX=223926 GN=purD PE=3 SV=1	45.791	NA	2	NA	1	NA	1
Q87KT0	purH	unknown	Bifunctional purine biosynthesis protein PurH OS=Vibrio parahaemolyticus serotype O3:K6 (strain RIMD 2210633) OX=223926 GN=purH PE=3 SV=1	57.322	NA	2.02	NA	1	NA	1
Q87KT6	VP2890	cytoplasm	Lysine decarboxylase OS=Vibrio parahaemolyticus serotype O3:K6 (strain RIMD 2210633) OX=223926 GN=VP2890 PE=4 SV=1	80.114	15.05	1.77	7	1	8	1
Q87KU4	VP2881	unknown	Biotin carboxylase OS=Vibrio parahaemolyticus serotype O3:K6 (strain RIMD 2210633) OX=223926 GN=VP2881 PE=4 SV=1	49.192	13.41	9	6	4	8	4
Q87KU7	acsA	unknown	Acetyl-coenzyme A synthetase OS=Vibrio parahaemolyticus serotype O3:K6 (strain RIMD 2210633) OX=223926 GN=acsA PE=3 SV=1	71.747	9.65	6.14	5	3	5	3
Q87KV2	fumC	Cytoplasm	Fumarate hydratase class II OS=Vibrio parahaemolyticus serotype O3:K6 (strain RIMD 2210633) OX=223926 GN=fumC PE=3 SV=1	48.733	3.92	NA	2	NA	2	NA
Q87KW2	VP2863	unknown	Aspartate ammonia-lyase OS=Vibrio parahaemolyticus serotype O3:K6 (strain RIMD 2210633) OX=223926 GN=VP2863 PE=3 SV=1	52.733	25.44	12.2	13	6	13	6
Q87KX0	pfkA	Cytoplasm	ATP-dependent 6-phosphofructokinase OS=Vibrio parahaemolyticus serotype O3:K6 (strain RIMD 2210633) OX=223926 GN=pfkA PE=3 SV=1	34.583	16	3.54	8	3	9	3
Q87KX3	groS1	Cytoplasm	10 kDa chaperonin 1 OS=Vibrio parahaemolyticus serotype O3:K6 (strain RIMD 2210633) OX=223926 GN=groS1 PE=3 SV=1	10.25	9.05	8.24	7	5	9	13
Q87KX9	efp	Cytoplasm	Elongation factor P OS=Vibrio parahaemolyticus serotype O3:K6 (strain RIMD 2210633) OX=223926 GN=efp PE=3 SV=1	20.585	2.08	3.55	1	2	1	4
Q87KY4	VP2840	Cell inner membrane	Fumarate reductase flavoprotein subunit OS=Vibrio parahaemolyticus serotype O3:K6 (strain RIMD 2210633) OX=223926 GN=VP2840 PE=3 SV=1	66.107	12.04	8.63	6	7	7	8
Q87KZ1	VP2833	cytoplasm	Serine acetyltransferase OS=Vibrio parahaemolyticus serotype O3:K6 (strain RIMD 2210633) OX=223926 GN=VP2833 PE=3 SV=1	29.325	NA	2	NA	1	NA	1
Q87KZ2	gpsA	Cytoplasm	Glycerol-3-phosphate dehydrogenase [NAD(P)+] OS=Vibrio parahaemolyticus serotype O3:K6 (strain RIMD 2210633) OX=223926 GN=gpsA PE=3 SV=1	37.066	3.29	NA	2	NA	2	NA
Q87KZ3	secB	Cytoplasm	Protein-export protein SecB OS=Vibrio parahaemolyticus serotype O3:K6 (strain RIMD 2210633) OX=223926 GN=secB PE=3 SV=1	17.172	3.05	6.18	2	3	2	5
Q87KZ4	VP2830	unknown	Rhodanese domain-containing protein OS=Vibrio parahaemolyticus serotype O3:K6 (strain RIMD 2210633) OX=223926 GN=VP2830 PE=4 SV=1	16.029	2.19	2	1	1	1	1
Q87KZ5	gpmI	Cytoplasm	2,3-bisphosphoglycerate-independent phosphoglycerate mutase OS=Vibrio parahaemolyticus serotype O3:K6 (strain RIMD 2210633) OX=223926 GN=gpmI PE=3 SV=1	55.118	9.32	13.76	5	7	5	7
Q87L03	VP2821	Cytoplasm	Putative nucleotide-binding protein OS=Vibrio parahaemolyticus serotype O3:K6 (strain RIMD 2210633) OX=223926 GN=VP2821 PE=4 SV=1	17.583	NA	2	NA	1	NA	1
Q87L04	VP2820	unknown	N-acetylmuramoyl-L-alanine amidase OS=Vibrio parahaemolyticus serotype O3:K6 (strain RIMD 2210633) OX=223926 GN=VP2820 PE=4 SV=1	62.697	2.02	NA	1	NA	1	NA
Q87L07	hfq	unknown	RNA-binding protein Hfq OS=Vibrio parahaemolyticus serotype O3:K6 (strain RIMD 2210633) OX=223926 GN=hfq PE=3 SV=1	9.839	NA	2.82	NA	2	NA	2
Q87L08	hflX	Cytoplasm	GTPase HflX OS=Vibrio parahaemolyticus serotype O3:K6 (strain RIMD 2210633) OX=223926 GN=hflX PE=3 SV=1	48.843	4	NA	2	NA	2	NA
Q87L11	rlmB	Cytoplasm	23S rRNA (guanosine-2'-O-)-methyltransferase RlmB OS=Vibrio parahaemolyticus serotype O3:K6 (strain RIMD 2210633) OX=223926 GN=rlmB PE=3 SV=1	26.715	NA	2	NA	1	NA	1
Q87L13	trpS	Cytoplasm	Tryptophan--tRNA ligase OS=Vibrio parahaemolyticus serotype O3:K6 (strain RIMD 2210633) OX=223926 GN=trpS PE=3 SV=1	37.648	1.3	1.75	1	1	1	1
Q87L18	VP2799	cell wall	Extracellular nuclease-related protein OS=Vibrio parahaemolyticus serotype O3:K6 (strain RIMD 2210633) OX=223926 GN=VP2799 PE=4 SV=1	105.961	NA	1.52	NA	1	NA	1
Q87L20	argD	Cytoplasm	Acetylornithine aminotransferase OS=Vibrio parahaemolyticus serotype O3:K6 (strain RIMD 2210633) OX=223926 GN=argD PE=3 SV=1	43.362	8.02	3.34	4	2	4	2
Q87L21	VP2796	unknown	Arginine N-succinyltransferase OS=Vibrio parahaemolyticus serotype O3:K6 (strain RIMD 2210633) OX=223926 GN=VP2796 PE=4 SV=1	37.713	2.07	NA	1	NA	2	NA
Q87L22	astD	unknown	N-succinylglutamate 5-semialdehyde dehydrogenase OS=Vibrio parahaemolyticus serotype O3:K6 (strain RIMD 2210633) OX=223926 GN=astD PE=3 SV=1	52.062	NA	3.05	NA	2	NA	2
Q87L23	VP2794	unknown	DUF1338 domain-containing protein OS=Vibrio parahaemolyticus serotype O3:K6 (strain RIMD 2210633) OX=223926 GN=VP2794 PE=4 SV=1	29.213	9.46	4.08	5	2	6	2
Q87L28	VP2788	unknown	ABC transporter, ATP-binding protein OS=Vibrio parahaemolyticus serotype O3:K6 (strain RIMD 2210633) OX=223926 GN=VP2788 PE=4 SV=1	72.345	2.08	NA	1	NA	1	NA
Q87L33	VP2783	unknown	Peptidyl-prolyl cis-trans isomerase OS=Vibrio parahaemolyticus serotype O3:K6 (strain RIMD 2210633) OX=223926 GN=VP2783 PE=3 SV=1	20.461	NA	2	NA	1	NA	1
Q87L38	VP2778	unknown	Peptidyl-prolyl cis-trans isomerase OS=Vibrio parahaemolyticus serotype O3:K6 (strain RIMD 2210633) OX=223926 GN=VP2778 PE=3 SV=1	28.268	2.16	9.47	2	5	2	5
Q87L43	rpsL	Cytoplasm	30S ribosomal protein S12 OS=Vibrio parahaemolyticus serotype O3:K6 (strain RIMD 2210633) OX=223926 GN=rpsL PE=3 SV=1	13.709	5.8	3.22	3	2	3	4
Q87L44	rpsG	Cytoplasm	30S ribosomal protein S7 OS=Vibrio parahaemolyticus serotype O3:K6 (strain RIMD 2210633) OX=223926 GN=rpsG PE=3 SV=1	17.76	27.31	18.7	18	12	28	28
Q87L45	fusA1	Cytoplasm	Elongation factor G 1 OS=Vibrio parahaemolyticus serotype O3:K6 (strain RIMD 2210633) OX=223926 GN=fusA1 PE=3 SV=1	77.589	16.25	26.95	8	15	8	16
Q87L48	VP2767	unknown	Putative malate oxidoreductase OS=Vibrio parahaemolyticus serotype O3:K6 (strain RIMD 2210633) OX=223926 GN=VP2767 PE=4 SV=1	46.164	9.72	7.37	5	4	5	4
Q87L54	ppc	unknown	Phosphoenolpyruvate carboxylase OS=Vibrio parahaemolyticus serotype O3:K6 (strain RIMD 2210633) OX=223926 GN=ppc PE=3 SV=2	99.273	2.38	NA	1	NA	1	NA
Q87L55	argC	Cytoplasm	N-acetyl-gamma-glutamyl-phosphate reductase OS=Vibrio parahaemolyticus serotype O3:K6 (strain RIMD 2210633) OX=223926 GN=argC PE=3 SV=1	36.177	2	NA	1	NA	1	NA
Q87L59	VP2753	unknown	Peroxiredoxin family protein/glutaredoxin OS=Vibrio parahaemolyticus serotype O3:K6 (strain RIMD 2210633) OX=223926 GN=VP2753 PE=4 SV=1	26.972	NA	2.48	NA	1	NA	1
Q87L67	aroK	Cytoplasm	Shikimate kinase OS=Vibrio parahaemolyticus serotype O3:K6 (strain RIMD 2210633) OX=223926 GN=aroK PE=3 SV=1	19.472	2.1	8	1	4	1	4
Q87L71	VP2741	unknown	Ribulose-phosphate 3-epimerase OS=Vibrio parahaemolyticus serotype O3:K6 (strain RIMD 2210633) OX=223926 GN=VP2741 PE=3 SV=1	24.406	2.03	NA	1	NA	1	NA
Q87L72	rpsF	Cytoplasm	30S ribosomal protein S6 OS=Vibrio parahaemolyticus serotype O3:K6 (strain RIMD 2210633) OX=223926 GN=rpsF PE=3 SV=1	14.983	22.08	16.34	13	10	23	16
Q87L75	rplI	Cytoplasm	50S ribosomal protein L9 OS=Vibrio parahaemolyticus serotype O3:K6 (strain RIMD 2210633) OX=223926 GN=rplI PE=3 SV=1	15.709	27.41	29.08	16	17	22	49
Q87L77	VP2735	primosome complex	Replicative DNA helicase OS=Vibrio parahaemolyticus serotype O3:K6 (strain RIMD 2210633) OX=223926 GN=VP2735 PE=3 SV=1	51.709	NA	1.49	NA	1	NA	1
Q87L81	pgi	Cytoplasm	Glucose-6-phosphate isomerase OS=Vibrio parahaemolyticus serotype O3:K6 (strain RIMD 2210633) OX=223926 GN=pgi PE=3 SV=1	60.913	20.21	18.27	10	10	10	12
Q87L85	dusA	unknown	tRNA-dihydrouridine(20/20a) synthase OS=Vibrio parahaemolyticus serotype O3:K6 (strain RIMD 2210633) OX=223926 GN=dusA PE=3 SV=1	36.506	2.04	NA	1	NA	1	NA
Q87L98	VP2714	unknown	Aminotransferase, class V OS=Vibrio parahaemolyticus serotype O3:K6 (strain RIMD 2210633) OX=223926 GN=VP2714 PE=3 SV=1	40.785	1.72	NA	1	NA	1	NA
Q87LA3	ssb	unknown	Single-stranded DNA-binding protein OS=Vibrio parahaemolyticus serotype O3:K6 (strain RIMD 2210633) OX=223926 GN=ssb PE=3 SV=1	19.564	NA	4	NA	2	NA	2
Q87LB4	VP2698	unknown	Putative V10 pilin OS=Vibrio parahaemolyticus serotype O3:K6 (strain RIMD 2210633) OX=223926 GN=VP2698 PE=4 SV=1	16.806	2	2	1	1	2	1
Q87LC1	VP2691	Cytoplasm	Rod shape-determining protein MreB OS=Vibrio parahaemolyticus serotype O3:K6 (strain RIMD 2210633) OX=223926 GN=VP2691 PE=4 SV=1	36.86	4	4	2	2	3	2
Q87LC5	VP2687	unknown	Cytoplasmic axial filament protein OS=Vibrio parahaemolyticus serotype O3:K6 (strain RIMD 2210633) OX=223926 GN=VP2687 PE=4 SV=1	55.357	4.06	NA	2	NA	2	NA
Q87LC6	VP2686	unknown	Uncharacterized protein OS=Vibrio parahaemolyticus serotype O3:K6 (strain RIMD 2210633) OX=223926 GN=VP2686 PE=4 SV=1	144.044	2	NA	1	NA	1	NA
Q87LD0	rapA	unknown	RNA polymerase-associated protein RapA OS=Vibrio parahaemolyticus serotype O3:K6 (strain RIMD 2210633) OX=223926 GN=rapA PE=3 SV=1	109.805	2.01	5.15	1	3	1	3
Q87LD6	VP2676	unknown	PmbA protein OS=Vibrio parahaemolyticus serotype O3:K6 (strain RIMD 2210633) OX=223926 GN=VP2676 PE=4 SV=1	48.26	2	NA	1	NA	1	NA
Q87LE2	VP2670	DNA-directed RNA polymerase	RNA polymerase sigma-54 factor OS=Vibrio parahaemolyticus serotype O3:K6 (strain RIMD 2210633) OX=223926 GN=VP2670 PE=3 SV=1	54.869	NA	2	NA	1	NA	1
Q87LF3	VP2659	unknown	BolA/YrbA family protein OS=Vibrio parahaemolyticus serotype O3:K6 (strain RIMD 2210633) OX=223926 GN=VP2659 PE=3 SV=1	9.6	2	2	1	1	1	1
Q87LF4	murA	Cytoplasm	UDP-N-acetylglucosamine 1-carboxyvinyltransferase OS=Vibrio parahaemolyticus serotype O3:K6 (strain RIMD 2210633) OX=223926 GN=murA PE=3 SV=1	44.11	8.25	2.01	4	1	5	1
Q87LF6	VP2656	unknown	Uncharacterized protein OS=Vibrio parahaemolyticus serotype O3:K6 (strain RIMD 2210633) OX=223926 GN=VP2656 PE=4 SV=1	13.801	NA	6.15	NA	3	NA	3
Q87LF8	pyrB	unknown	Aspartate carbamoyltransferase OS=Vibrio parahaemolyticus serotype O3:K6 (strain RIMD 2210633) OX=223926 GN=pyrB PE=3 SV=1	34.495	4.51	4.03	3	2	3	2
Q87LG6	valS	Cytoplasm	Valine--tRNA ligase OS=Vibrio parahaemolyticus serotype O3:K6 (strain RIMD 2210633) OX=223926 GN=valS PE=3 SV=1	108.622	10.56	26.83	5	15	5	15
Q87LI5	VP2627	unknown	Probable Fe(2+)-trafficking protein OS=Vibrio parahaemolyticus serotype O3:K6 (strain RIMD 2210633) OX=223926 GN=VP2627 PE=3 SV=1	10.629	2	9.95	1	5	1	5
Q87LI7	trmB	unknown	tRNA (guanine-N(7)-)-methyltransferase OS=Vibrio parahaemolyticus serotype O3:K6 (strain RIMD 2210633) OX=223926 GN=trmB PE=3 SV=1	27.507	2	1.47	1	1	1	1
Q87LJ6	VP2616	unknown	Pyridoxal phosphate homeostasis protein OS=Vibrio parahaemolyticus serotype O3:K6 (strain RIMD 2210633) OX=223926 GN=VP2616 PE=3 SV=1	26.592	1.78	1.96	2	1	2	1
Q87LJ7	VP2615	unknown	Twitching motility protein PilT OS=Vibrio parahaemolyticus serotype O3:K6 (strain RIMD 2210633) OX=223926 GN=VP2615 PE=4 SV=1	38.562	2	NA	1	NA	1	NA
Q87LK1	gshB	unknown	Glutathione synthetase OS=Vibrio parahaemolyticus serotype O3:K6 (strain RIMD 2210633) OX=223926 GN=gshB PE=3 SV=1	35.241	4	NA	2	NA	2	NA
Q87LK6	metK	Cytoplasm	S-adenosylmethionine synthase OS=Vibrio parahaemolyticus serotype O3:K6 (strain RIMD 2210633) OX=223926 GN=metK PE=3 SV=1	41.991	6.01	5.56	3	3	3	4
Q87LK8	tkt1	unknown	Transketolase 1 OS=Vibrio parahaemolyticus serotype O3:K6 (strain RIMD 2210633) OX=223926 GN=tkt1 PE=3 SV=1	72.031	2	1.47	7	7	7	7
Q87LL1	pgk	Cytoplasm	Phosphoglycerate kinase OS=Vibrio parahaemolyticus serotype O3:K6 (strain RIMD 2210633) OX=223926 GN=pgk PE=3 SV=1	40.733	24.27	30.42	12	18	17	24
Q87LL2	VP2599	unknown	Fructose-bisphosphate aldolase OS=Vibrio parahaemolyticus serotype O3:K6 (strain RIMD 2210633) OX=223926 GN=VP2599 PE=3 SV=1	38.881	14.73	21.63	7	12	11	15
Q87LL3	VP2598	Membrane	Uncharacterized protein OS=Vibrio parahaemolyticus serotype O3:K6 (strain RIMD 2210633) OX=223926 GN=VP2598 PE=4 SV=1	30.975	3.06	NA	2	NA	2	NA
Q87LL9	rpiA	unknown	Ribose-5-phosphate isomerase A OS=Vibrio parahaemolyticus serotype O3:K6 (strain RIMD 2210633) OX=223926 GN=rpiA PE=3 SV=1	23.224	NA	6.03	NA	3	NA	3
Q87LM1	VP2590	cytoplasm	Cell division protein ZapA OS=Vibrio parahaemolyticus serotype O3:K6 (strain RIMD 2210633) OX=223926 GN=VP2590 PE=4 SV=1	11.397	2	NA	1	NA	1	NA
Q87LM8	VP2583	Cytoplasm	tRNA-modifying protein YgfZ OS=Vibrio parahaemolyticus serotype O3:K6 (strain RIMD 2210633) OX=223926 GN=VP2583 PE=3 SV=1	35.529	4.33	NA	3	NA	3	NA
Q87LN1	VP2580	Cytoplasm	L-aspartate oxidase OS=Vibrio parahaemolyticus serotype O3:K6 (strain RIMD 2210633) OX=223926 GN=VP2580 PE=3 SV=1	60.957	4	NA	2	NA	2	NA
Q87LN7	lepA	Cell inner membrane	Elongation factor 4 OS=Vibrio parahaemolyticus serotype O3:K6 (strain RIMD 2210633) OX=223926 GN=lepA PE=3 SV=1	65.915	4.96	2.67	3	2	3	2
Q87LN8	VP2573	Membrane	Signal peptidase I OS=Vibrio parahaemolyticus serotype O3:K6 (strain RIMD 2210633) OX=223926 GN=VP2573 PE=3 SV=1	33.696	NA	1.52	NA	1	NA	1
Q87LP0	era	Cytoplasm	GTPase Era OS=Vibrio parahaemolyticus serotype O3:K6 (strain RIMD 2210633) OX=223926 GN=era PE=3 SV=1	36.566	4	2	2	1	2	1
Q87LP2	pdxJ	Cytoplasm	Pyridoxine 5'-phosphate synthase OS=Vibrio parahaemolyticus serotype O3:K6 (strain RIMD 2210633) OX=223926 GN=pdxJ PE=3 SV=1	26.672	2.05	1.3	1	1	1	1
Q87LP9	pyrG	unknown	CTP synthase OS=Vibrio parahaemolyticus serotype O3:K6 (strain RIMD 2210633) OX=223926 GN=pyrG PE=3 SV=1	60.127	9.26	16.57	4	9	4	9
Q87LQ0	eno	Cytoplasm	Enolase OS=Vibrio parahaemolyticus serotype O3:K6 (strain RIMD 2210633) OX=223926 GN=eno PE=3 SV=1	45.562	26.73	31.12	14	18	21	28
Q87LQ3	ispF	unknown	2-C-methyl-D-erythritol 2,4-cyclodiphosphate synthase OS=Vibrio parahaemolyticus serotype O3:K6 (strain RIMD 2210633) OX=223926 GN=ispF PE=3 SV=1	16.949	NA	2.42	NA	1	NA	1
Q87LR1	recA	Cytoplasm	Protein RecA OS=Vibrio parahaemolyticus serotype O3:K6 (strain RIMD 2210633) OX=223926 GN=recA PE=3 SV=1	37.433	4.75	9.86	2	6	2	6
Q87LR3	alaS	Cytoplasm	Alanine--tRNA ligase OS=Vibrio parahaemolyticus serotype O3:K6 (strain RIMD 2210633) OX=223926 GN=alaS PE=3 SV=1	93.969	10.53	12.06	5	6	5	6
Q87LR4	VP2547	unknown	Aspartokinase OS=Vibrio parahaemolyticus serotype O3:K6 (strain RIMD 2210633) OX=223926 GN=VP2547 PE=3 SV=1	42.421	2	NA	1	NA	1	NA
Q87LR5	csrA	Cytoplasm	Translational regulator CsrA OS=Vibrio parahaemolyticus serotype O3:K6 (strain RIMD 2210633) OX=223926 GN=csrA PE=3 SV=1	7.112	4.12	2.11	2	1	2	1
Q87LR7	VP2544	unknown	Oxaloacetate decarboxylase, alpha subunit OS=Vibrio parahaemolyticus serotype O3:K6 (strain RIMD 2210633) OX=223926 GN=VP2544 PE=4 SV=1	64.276	1.51	4	1	2	1	2
Q87LS2	gshA	unknown	Glutamate--cysteine ligase OS=Vibrio parahaemolyticus serotype O3:K6 (strain RIMD 2210633) OX=223926 GN=gshA PE=3 SV=1	59.086	2.06	NA	1	NA	1	NA
Q87LS4	luxS	unknown	S-ribosylhomocysteine lyase OS=Vibrio parahaemolyticus serotype O3:K6 (strain RIMD 2210633) OX=223926 GN=luxS PE=3 SV=1	19.034	4	2.93	2	2	2	2
Q87LS7	ffh	Cytoplasm	Signal recognition particle protein OS=Vibrio parahaemolyticus serotype O3:K6 (strain RIMD 2210633) OX=223926 GN=ffh PE=3 SV=1	50.281	7.71	8.02	4	4	4	4
Q87LS8	rpsP	Cytoplasm	30S ribosomal protein S16 OS=Vibrio parahaemolyticus serotype O3:K6 (strain RIMD 2210633) OX=223926 GN=rpsP PE=3 SV=1	9.063	8	6.24	4	4	5	4
Q87LS9	rimM	Cytoplasm	Ribosome maturation factor RimM OS=Vibrio parahaemolyticus serotype O3:K6 (strain RIMD 2210633) OX=223926 GN=rimM PE=3 SV=1	21.042	2.02	2.07	1	1	1	1
Q87LT1	rplS	Cytoplasm	50S ribosomal protein L19 OS=Vibrio parahaemolyticus serotype O3:K6 (strain RIMD 2210633) OX=223926 GN=rplS PE=3 SV=2	13.219	14.26	13.49	7	9	24	38
Q87LT9	VP2522	unknown	NadC OS=Vibrio parahaemolyticus serotype O3:K6 (strain RIMD 2210633) OX=223926 GN=VP2522 PE=3 SV=1	31.973	2	NA	1	NA	1	NA
Q87LU1	VP2520	unknown	Pyruvate dehydrogenase complex repressor OS=Vibrio parahaemolyticus serotype O3:K6 (strain RIMD 2210633) OX=223926 GN=VP2520 PE=4 SV=1	29.135	NA	2	NA	1	NA	1
Q87LU2	VP2519	unknown	Pyruvate dehydrogenase E1 component OS=Vibrio parahaemolyticus serotype O3:K6 (strain RIMD 2210633) OX=223926 GN=VP2519 PE=4 SV=1	99.664	87.01	51.24	45	29	62	31
Q87LU3	VP2518	unknown	Acetyltransferase component of pyruvate dehydrogenase complex OS=Vibrio parahaemolyticus serotype O3:K6 (strain RIMD 2210633) OX=223926 GN=VP2518 PE=3 SV=1	64.97	25.93	15.2	13	7	17	9
Q87LU4	VP2514	unknown	Carbonic anhydrase OS=Vibrio parahaemolyticus serotype O3:K6 (strain RIMD 2210633) OX=223926 GN=VP2514 PE=3 SV=1	25.222	1.85	NA	1	NA	1	NA
Q87LV2	panB	Cytoplasm	3-methyl-2-oxobutanoate hydroxymethyltransferase OS=Vibrio parahaemolyticus serotype O3:K6 (strain RIMD 2210633) OX=223926 GN=panB PE=3 SV=1	28.779	2.94	NA	2	NA	2	NA
Q87LV4	pcnB	unknown	Poly(A) polymerase I OS=Vibrio parahaemolyticus serotype O3:K6 (strain RIMD 2210633) OX=223926 GN=pcnB PE=3 SV=1	52.672	3.17	NA	1	NA	1	NA
Q87LV8	dksA	Cytoplasm	RNA polymerase-binding transcription factor DksA OS=Vibrio parahaemolyticus serotype O3:K6 (strain RIMD 2210633) OX=223926 GN=dksA PE=3 SV=1	17.074	2.02	4.03	1	2	1	2
Q87LW3	VP2495	Cytoplasm	Aconitate hydratase B OS=Vibrio parahaemolyticus serotype O3:K6 (strain RIMD 2210633) OX=223926 GN=VP2495 PE=3 SV=1	94.072	24.63	24.57	12	12	12	13
Q87LW7	VP2491	unknown	Iron(III) ABC transporter, periplasmic iron-compound-binding protein OS=Vibrio parahaemolyticus serotype O3:K6 (strain RIMD 2210633) OX=223926 GN=VP2491 PE=4 SV=1	37.697	12.14	15.27	6	8	6	9
Q87LY3	hemL	Cytoplasm	Glutamate-1-semialdehyde 2,1-aminomutase OS=Vibrio parahaemolyticus serotype O3:K6 (strain RIMD 2210633) OX=223926 GN=hemL PE=3 SV=1	45.957	NA	2	NA	1	NA	1
Q87LY8	tyrS2	Cytoplasm	Tyrosine--tRNA ligase 2 OS=Vibrio parahaemolyticus serotype O3:K6 (strain RIMD 2210633) OX=223926 GN=tyrS2 PE=3 SV=1	44.041	2.03	3.59	1	2	1	2
Q87LZ1	ompU	Outer membrane protein	Outer membrane protein U OS=Vibrio parahaemolyticus serotype O3:K6 (strain RIMD 2210633) OX=223926 GN=ompU PE=3 SV=1	36.285	NA	17.03	NA	10	NA	12
Q87LZ2	greA	unknown	Transcription elongation factor GreA OS=Vibrio parahaemolyticus serotype O3:K6 (strain RIMD 2210633) OX=223926 GN=greA PE=3 SV=1	17.498	4	6.01	2	3	2	4
Q87LZ3	VP2465	unknown	Putative RNA-binding protein containing KH domain OS=Vibrio parahaemolyticus serotype O3:K6 (strain RIMD 2210633) OX=223926 GN=VP2465 PE=4 SV=1	11.001	NA	1.55	NA	1	NA	1
Q87LZ5	ftsH	Cell inner membrane	ATP-dependent zinc metalloprotease FtsH OS=Vibrio parahaemolyticus serotype O3:K6 (strain RIMD 2210633) OX=223926 GN=ftsH PE=3 SV=1	72.982	8.15	6.22	4	3	4	3
Q87LZ7	glmM	unknown	Phosphoglucosamine mutase OS=Vibrio parahaemolyticus serotype O3:K6 (strain RIMD 2210633) OX=223926 GN=glmM PE=3 SV=1	47.644	6.87	3.38	3	2	4	2
Q87M00	rimP	Cytoplasm	Ribosome maturation factor RimP OS=Vibrio parahaemolyticus serotype O3:K6 (strain RIMD 2210633) OX=223926 GN=rimP PE=3 SV=1	16.619	1.54	NA	1	NA	1	NA
Q87M01	nusA	Cytoplasm	Transcription termination/antitermination protein NusA OS=Vibrio parahaemolyticus serotype O3:K6 (strain RIMD 2210633) OX=223926 GN=nusA PE=3 SV=1	54.945	10.09	22.33	5	11	5	14
Q87M02	infB	Cytoplasm	Translation initiation factor IF-2 OS=Vibrio parahaemolyticus serotype O3:K6 (strain RIMD 2210633) OX=223926 GN=infB PE=3 SV=1	99.396	19.11	40.42	9	19	10	20
Q87M03	rbfA	Cytoplasm	Ribosome-binding factor A OS=Vibrio parahaemolyticus serotype O3:K6 (strain RIMD 2210633) OX=223926 GN=rbfA PE=3 SV=1	15.282	2.29	NA	1	NA	1	NA
Q87M05	rpsO	Cytoplasm	30S ribosomal protein S15 OS=Vibrio parahaemolyticus serotype O3:K6 (strain RIMD 2210633) OX=223926 GN=rpsO PE=3 SV=1	10.064	14.15	4.79	7	3	8	3
Q87M06	pnp	Cytoplasm	Polyribonucleotide nucleotidyltransferase OS=Vibrio parahaemolyticus serotype O3:K6 (strain RIMD 2210633) OX=223926 GN=pnp PE=3 SV=1	76.738	33.21	45.75	16	23	17	27
Q87M18	prfC	Cytoplasm	Peptide chain release factor 3 OS=Vibrio parahaemolyticus serotype O3:K6 (strain RIMD 2210633) OX=223926 GN=prfC PE=3 SV=1	59.245	7.39	1.66	4	1	4	1
Q87M22	deoC	Cytoplasm	Deoxyribose-phosphate aldolase OS=Vibrio parahaemolyticus serotype O3:K6 (strain RIMD 2210633) OX=223926 GN=deoC PE=3 SV=1	27.745	10.2	8.98	5	4	6	4
Q87M23	deoA	Cytoplasm	Thymidine phosphorylase OS=Vibrio parahaemolyticus serotype O3:K6 (strain RIMD 2210633) OX=223926 GN=deoA PE=3 SV=1	46.963	6.04	2.14	3	1	3	1
Q87M24	deoB	Cytoplasm	Phosphopentomutase OS=Vibrio parahaemolyticus serotype O3:K6 (strain RIMD 2210633) OX=223926 GN=deoB PE=3 SV=1	44.097	4	6.76	2	3	2	3
Q87M25	deoD1	unknown	Purine nucleoside phosphorylase DeoD-type 1 OS=Vibrio parahaemolyticus serotype O3:K6 (strain RIMD 2210633) OX=223926 GN=deoD1 PE=3 SV=1	25.895	6	2.03	3	1	3	1
Q87M30	fusA2	Cytoplasm	Elongation factor G 2 OS=Vibrio parahaemolyticus serotype O3:K6 (strain RIMD 2210633) OX=223926 GN=fusA2 PE=3 SV=1	76.367	48.49	46.8	27	26	35	42
Q87M70	VP2388	unknown	Glycerol-3-phosphate dehydrogenase OS=Vibrio parahaemolyticus serotype O3:K6 (strain RIMD 2210633) OX=223926 GN=VP2388 PE=3 SV=1	58.595	32.16	24.93	16	12	17	14
Q87M72	glpK	unknown	Glycerol kinase OS=Vibrio parahaemolyticus serotype O3:K6 (strain RIMD 2210633) OX=223926 GN=glpK PE=3 SV=1	55.682	19.38	17.05	11	8	12	8
Q87M77	VP2381	unknown	Glycerophosphoryl diester phosphodiesterase OS=Vibrio parahaemolyticus serotype O3:K6 (strain RIMD 2210633) OX=223926 GN=VP2381 PE=4 SV=1	39.967	6.9	2	4	1	4	1
Q87M78	dapD	Cytoplasm	2,3,4,5-tetrahydropyridine-2,6-dicarboxylate N-succinyltransferase OS=Vibrio parahaemolyticus serotype O3:K6 (strain RIMD 2210633) OX=223926 GN=dapD PE=3 SV=1	35.64	4.25	5.85	2	3	2	3
Q87MA3	VP2354	unknown	Putative lipoprotein OS=Vibrio parahaemolyticus serotype O3:K6 (strain RIMD 2210633) OX=223926 GN=VP2354 PE=4 SV=1	20.739	2	4.42	1	3	1	3
Q87MA5	VP2352	unknown	Cell division protein BolA OS=Vibrio parahaemolyticus serotype O3:K6 (strain RIMD 2210633) OX=223926 GN=VP2352 PE=3 SV=1	11.682	2.49	2.16	1	1	1	1
Q87MA6	nqrA	unknown	Na(+)-translocating NADH-quinone reductase subunit A OS=Vibrio parahaemolyticus serotype O3:K6 (strain RIMD 2210633) OX=223926 GN=nqrA PE=3 SV=1	48.619	16.76	4.68	8	3	8	3
Q87MA8	nqrC	Cell inner membrane	Na(+)-translocating NADH-quinone reductase subunit C OS=Vibrio parahaemolyticus serotype O3:K6 (strain RIMD 2210633) OX=223926 GN=nqrC PE=3 SV=1	27.69	14	5.55	7	3	8	3
Q87MB1	VP2345	Cell inner membrane	FAD:protein FMN transferase OS=Vibrio parahaemolyticus serotype O3:K6 (strain RIMD 2210633) OX=223926 GN=VP2345 PE=3 SV=1	36.82	10	5.23	5	3	7	4
Q87MC2	VP2334	Transmembrane	Uncharacterized protein OS=Vibrio parahaemolyticus serotype O3:K6 (strain RIMD 2210633) OX=223926 GN=VP2334 PE=4 SV=1	23.78	2	NA	1	NA	1	NA
Q87MC3	proS	Cytoplasm	Proline--tRNA ligase OS=Vibrio parahaemolyticus serotype O3:K6 (strain RIMD 2210633) OX=223926 GN=proS PE=3 SV=1	63.256	6.47	13.4	3	7	3	7
Q87MD2	VP2324	unknown	Uncharacterized protein OS=Vibrio parahaemolyticus serotype O3:K6 (strain RIMD 2210633) OX=223926 GN=VP2324 PE=4 SV=1	39.275	1.55	NA	1	NA	1	NA
Q87MD5	VP2321	unknown	UPF0325 protein VP2321 OS=Vibrio parahaemolyticus serotype O3:K6 (strain RIMD 2210633) OX=223926 GN=VP2321 PE=3 SV=1	14.81	4.69	NA	2	NA	2	NA
Q87MD7	map	unknown	Methionine aminopeptidase OS=Vibrio parahaemolyticus serotype O3:K6 (strain RIMD 2210633) OX=223926 GN=map PE=3 SV=1	32.348	2	NA	1	NA	1	NA
Q87MD8	rpsB	Cytoplasm	30S ribosomal protein S2 OS=Vibrio parahaemolyticus serotype O3:K6 (strain RIMD 2210633) OX=223926 GN=rpsB PE=3 SV=1	26.808	32.41	31.09	19	18	41	46
Q87MD9	tsf	Cytoplasm	Elongation factor Ts OS=Vibrio parahaemolyticus serotype O3:K6 (strain RIMD 2210633) OX=223926 GN=tsf PE=3 SV=1	29.774	25.21	30.44	12	18	21	32
Q87ME0	pyrH	Cytoplasm	Uridylate kinase OS=Vibrio parahaemolyticus serotype O3:K6 (strain RIMD 2210633) OX=223926 GN=pyrH PE=3 SV=1	26.166	7.92	3.15	4	2	4	2
Q87ME3	dxr	unknown	1-deoxy-D-xylulose 5-phosphate reductoisomerase OS=Vibrio parahaemolyticus serotype O3:K6 (strain RIMD 2210633) OX=223926 GN=dxr PE=3 SV=1	43.11	1.47	NA	1	NA	1	NA
Q87ME5	bamA	Outer membrane protein	Outer membrane protein assembly factor BamA OS=Vibrio parahaemolyticus serotype O3:K6 (strain RIMD 2210633) OX=223926 GN=bamA PE=3 SV=1	90.053	NA	5.06	NA	3	NA	3
Q87ME7	lpxD	unknown	UDP-3-O-acylglucosamine N-acyltransferase OS=Vibrio parahaemolyticus serotype O3:K6 (strain RIMD 2210633) OX=223926 GN=lpxD PE=3 SV=1	36.483	3.48	NA	2	NA	2	NA
Q87ME8	fabZ	Cytoplasm	3-hydroxyacyl-[acyl-carrier-protein] dehydratase FabZ OS=Vibrio parahaemolyticus serotype O3:K6 (strain RIMD 2210633) OX=223926 GN=fabZ PE=3 SV=1	16.839	NA	4.97	NA	3	NA	3
Q87ME9	lpxA	Cytoplasm	Acyl-[acyl-carrier-protein]--UDP-N-acetylglucosamine O-acyltransferase OS=Vibrio parahaemolyticus serotype O3:K6 (strain RIMD 2210633) OX=223926 GN=lpxA PE=3 SV=1	28.237	NA	6	NA	3	NA	3
Q87MF0	lpxB	unknown	Lipid-A-disaccharide synthase OS=Vibrio parahaemolyticus serotype O3:K6 (strain RIMD 2210633) OX=223926 GN=lpxB PE=3 SV=1	42.764	2.08	NA	1	NA	1	NA
Q87MF3	accA	Cytoplasm	Acetyl-coenzyme A carboxylase carboxyl transferase subunit alpha OS=Vibrio parahaemolyticus serotype O3:K6 (strain RIMD 2210633) OX=223926 GN=accA PE=3 SV=1	35.699	12	2	6	1	6	1
Q87MF6	VP2299	unknown	Nitrogen regulatory protein P-II OS=Vibrio parahaemolyticus serotype O3:K6 (strain RIMD 2210633) OX=223926 GN=VP2299 PE=3 SV=1	12.717	NA	3.23	NA	1	NA	1
Q87MG7	gmhA	Cytoplasm	Phosphoheptose isomerase OS=Vibrio parahaemolyticus serotype O3:K6 (strain RIMD 2210633) OX=223926 GN=gmhA PE=3 SV=1	20.809	2.21	NA	1	NA	1	NA
Q87MH1	upp	unknown	Uracil phosphoribosyltransferase OS=Vibrio parahaemolyticus serotype O3:K6 (strain RIMD 2210633) OX=223926 GN=upp PE=3 SV=1	22.64	6	8.72	3	4	3	4
Q87MH6	VP2279	unknown	Arsenate reductase OS=Vibrio parahaemolyticus serotype O3:K6 (strain RIMD 2210633) OX=223926 GN=VP2279 PE=3 SV=1	13.05	NA	3.27	NA	2	NA	2
Q87MI2	dapA	Cytoplasm	4-hydroxy-tetrahydrodipicolinate synthase OS=Vibrio parahaemolyticus serotype O3:K6 (strain RIMD 2210633) OX=223926 GN=dapA PE=3 SV=1	31.229	2.77	4.61	1	2	1	2
Q87MI3	bamC	Outer membrane protein	Outer membrane protein assembly factor BamC OS=Vibrio parahaemolyticus serotype O3:K6 (strain RIMD 2210633) OX=223926 GN=bamC PE=3 SV=1	38.112	1.42	6.06	1	3	1	3
Q87MI9	VP2266	unknown	Uncharacterized protein OS=Vibrio parahaemolyticus serotype O3:K6 (strain RIMD 2210633) OX=223926 GN=VP2266 PE=4 SV=1	11.025	2.02	NA	1	NA	1	NA
Q87MJ6	VP2253	Cilium, Flagellum	Polar flagellar protein FlaK OS=Vibrio parahaemolyticus serotype O3:K6 (strain RIMD 2210633) OX=223926 GN=VP2253 PE=4 SV=1	54.373	2	NA	1	NA	1	NA
Q87MK2	VP2233	Cilium, Flagellum	Flagellar biosynthesis protein FlhG OS=Vibrio parahaemolyticus serotype O3:K6 (strain RIMD 2210633) OX=223926 GN=VP2233 PE=4 SV=1	32.065	2.79	NA	1	NA	1	NA
Q87MK4	VP2229	cytoplasm	Chemotaxis protein CheA OS=Vibrio parahaemolyticus serotype O3:K6 (strain RIMD 2210633) OX=223926 GN=VP2229 PE=4 SV=1	79.153	2.06	2.02	1	1	1	1
Q87ML6	VP2215	integral component of membrane	Putative cytochrome c-type biogenesis protein OS=Vibrio parahaemolyticus serotype O3:K6 (strain RIMD 2210633) OX=223926 GN=VP2215 PE=4 SV=1	45.068	NA	2.01	NA	1	NA	1
Q87MM6	VP2205	cytoplasm	Phosphohistidine phosphatase OS=Vibrio parahaemolyticus serotype O3:K6 (strain RIMD 2210633) OX=223926 GN=VP2205 PE=4 SV=1	17.426	NA	2	NA	1	NA	1
Q87MN3	VP2198	unknown	Uncharacterized protein OS=Vibrio parahaemolyticus serotype O3:K6 (strain RIMD 2210633) OX=223926 GN=VP2198 PE=4 SV=1	9.692	1.46	2	1	1	1	1
Q87MN7	VP2194	unknown	3-oxoacyl-[acyl-carrier-protein] synthase I OS=Vibrio parahaemolyticus serotype O3:K6 (strain RIMD 2210633) OX=223926 GN=VP2194 PE=3 SV=1	42.618	13.83	12.16	7	6	8	8
Q87MN9	asd	unknown	Aspartate-semialdehyde dehydrogenase OS=Vibrio parahaemolyticus serotype O3:K6 (strain RIMD 2210633) OX=223926 GN=asd PE=3 SV=1	37.266	2.1	8.21	1	4	1	4
Q87MP2	accD1	Cytoplasm	Acetyl-coenzyme A carboxylase carboxyl transferase subunit beta 1 OS=Vibrio parahaemolyticus serotype O3:K6 (strain RIMD 2210633) OX=223926 GN=accD1 PE=3 SV=1	34.03	8.07	NA	4	NA	4	NA
Q87MP7	VP2184	unknown	AphB/LysR family OS=Vibrio parahaemolyticus serotype O3:K6 (strain RIMD 2210633) OX=223926 GN=VP2184 PE=3 SV=1	33.165	2.24	2	1	1	1	1
Q87MQ1	apt	Cytoplasm	Adenine phosphoribosyltransferase OS=Vibrio parahaemolyticus serotype O3:K6 (strain RIMD 2210633) OX=223926 GN=apt PE=3 SV=1	19.62	2	2	1	1	1	1
Q87MQ2	dnaX	DNA polymerase III complex	DNA polymerase III subunit gamma/tau OS=Vibrio parahaemolyticus serotype O3:K6 (strain RIMD 2210633) OX=223926 GN=dnaX PE=3 SV=1	78.599	NA	2	NA	1	NA	1
Q87MQ3	VP2178	nucleoid	Nucleoid-associated protein VP2178 OS=Vibrio parahaemolyticus serotype O3:K6 (strain RIMD 2210633) OX=223926 GN=VP2178 PE=3 SV=1	12.023	NA	2.55	NA	1	NA	1
Q87MQ4	recR	unknown	Recombination protein RecR OS=Vibrio parahaemolyticus serotype O3:K6 (strain RIMD 2210633) OX=223926 GN=recR PE=3 SV=1	21.726	2	NA	1	NA	1	NA
Q87MR4	VP2167	unknown	ABM domain-containing protein OS=Vibrio parahaemolyticus serotype O3:K6 (strain RIMD 2210633) OX=223926 GN=VP2167 PE=4 SV=1	11.08	NA	10.81	NA	7	NA	16
Q87MR5	VP2166	unknown	Putative lactoylglutathione lyase OS=Vibrio parahaemolyticus serotype O3:K6 (strain RIMD 2210633) OX=223926 GN=VP2166 PE=4 SV=1	14.914	2.95	3.87	2	2	2	3
Q87MS0	VP2161	unknown	Cofac_haem_bdg domain-containing protein OS=Vibrio parahaemolyticus serotype O3:K6 (strain RIMD 2210633) OX=223926 GN=VP2161 PE=4 SV=1	35.19	2	2	1	1	1	1
Q87MS4	VP2157	unknown	Glyceraldehyde-3-phosphate dehydrogenase OS=Vibrio parahaemolyticus serotype O3:K6 (strain RIMD 2210633) OX=223926 GN=VP2157 PE=3 SV=1	35.226	22.05	22.06	14	13	23	19
Q87MS9	VP2152	Cell inner membrane	Protease 4 OS=Vibrio parahaemolyticus serotype O3:K6 (strain RIMD 2210633) OX=223926 GN=VP2152 PE=3 SV=1	67.51	2.03	2.02	1	1	1	1
Q87MV3	VP2128	Nucleoid	Nucleoid-associated protein VP2128 OS=Vibrio parahaemolyticus serotype O3:K6 (strain RIMD 2210633) OX=223926 GN=VP2128 PE=3 SV=1	37.793	2.26	NA	1	NA	1	NA
Q87MW0	VP2121	unknown	Aldehyde-alcohol dehydrogenase OS=Vibrio parahaemolyticus serotype O3:K6 (strain RIMD 2210633) OX=223926 GN=VP2121 PE=1 SV=1	97.123	41.73	33.32	22	18	24	18
Q87MW3	VP2118	unknown	Superoxide dismutase OS=Vibrio parahaemolyticus serotype O3:K6 (strain RIMD 2210633) OX=223926 GN=VP2118 PE=3 SV=1	22.171	4	7.36	3	5	3	5
Q87MW4	VP2117	unknown	Glutaredoxin OS=Vibrio parahaemolyticus serotype O3:K6 (strain RIMD 2210633) OX=223926 GN=VP2117 PE=3 SV=1	12.335	5.51	5.49	3	4	3	4
Q87MY1	VP2095	unknown	Molybdenum cofactor biosynthesis protein B OS=Vibrio parahaemolyticus serotype O3:K6 (strain RIMD 2210633) OX=223926 GN=VP2095 PE=3 SV=1	18.746	NA	4	NA	2	NA	2
Q87MY3	VP2093	unknown	Molybdenum cofactor biosynthesis protein D OS=Vibrio parahaemolyticus serotype O3:K6 (strain RIMD 2210633) OX=223926 GN=VP2093 PE=4 SV=1	9.022	NA	2	NA	1	NA	1
Q87MY4	VP2092	unknown	Molybdenum cofactor biosynthesis protein E OS=Vibrio parahaemolyticus serotype O3:K6 (strain RIMD 2210633) OX=223926 GN=VP2092 PE=4 SV=1	17.175	1.89	NA	1	NA	1	NA
Q87MY5	VP2091	unknown	Oligopeptide ABC transporter, periplasmic oligopeptide-binding protein OS=Vibrio parahaemolyticus serotype O3:K6 (strain RIMD 2210633) OX=223926 GN=VP2091 PE=4 SV=1	62.381	20	17.26	11	9	12	9
Q87MZ3	VP2083	Cytoplasm	Phosphate acetyltransferase OS=Vibrio parahaemolyticus serotype O3:K6 (strain RIMD 2210633) OX=223926 GN=VP2083 PE=3 SV=1	76.679	23.98	21.01	12	11	13	14
Q87MZ4	ackA1	Cytoplasm	Acetate kinase 1 OS=Vibrio parahaemolyticus serotype O3:K6 (strain RIMD 2210633) OX=223926 GN=ackA1 PE=3 SV=1	43.013	14.4	11.55	7	5	7	6
Q87MZ8	VP2078	unknown	ABC transporter, ATP-binding protein OS=Vibrio parahaemolyticus serotype O3:K6 (strain RIMD 2210633) OX=223926 GN=VP2078 PE=4 SV=1	28.633	1.85	NA	1	NA	1	NA
Q87N05	fadR	Cytoplasm	Fatty acid metabolism regulator protein OS=Vibrio parahaemolyticus serotype O3:K6 (strain RIMD 2210633) OX=223926 GN=fadR PE=3 SV=1	32.07	1.4	NA	1	NA	1	NA
Q87N07	metG	Cytoplasm	Methionine--tRNA ligase OS=Vibrio parahaemolyticus serotype O3:K6 (strain RIMD 2210633) OX=223926 GN=metG PE=3 SV=2	77.995	3.01	9.73	2	5	2	5
Q87N09	udk	Cytoplasm	Uridine kinase OS=Vibrio parahaemolyticus serotype O3:K6 (strain RIMD 2210633) OX=223926 GN=udk PE=3 SV=1	24.155	2	4.01	1	2	1	2
Q87N10	VP2066	unknown	AsmA protein OS=Vibrio parahaemolyticus serotype O3:K6 (strain RIMD 2210633) OX=223926 GN=VP2066 PE=4 SV=1	74.945	4	2.26	2	2	2	2
Q87N14	rne	Cytoplasm	Ribonuclease E OS=Vibrio parahaemolyticus serotype O3:K6 (strain RIMD 2210633) OX=223926 GN=rne PE=3 SV=1	114.134	18.26	27.48	10	14	10	14
Q87N18	rpmF	Cytoplasm	50S ribosomal protein L32 OS=Vibrio parahaemolyticus serotype O3:K6 (strain RIMD 2210633) OX=223926 GN=rpmF PE=3 SV=2	6.298	2	2	1	1	1	2
Q87N20	fabH1	Cytoplasm	3-oxoacyl-[acyl-carrier-protein] synthase 3 protein 1 OS=Vibrio parahaemolyticus serotype O3:K6 (strain RIMD 2210633) OX=223926 GN=fabH1 PE=3 SV=1	33.797	4	2.06	2	1	2	1
Q87N21	VP2055	unknown	Malonyl CoA-acyl carrier protein transacylase OS=Vibrio parahaemolyticus serotype O3:K6 (strain RIMD 2210633) OX=223926 GN=VP2055 PE=3 SV=1	32.347	2.08	2.91	1	2	1	2
Q87N22	VP2054	unknown	3-oxoacyl-[acyl-carrier-protein] reductase OS=Vibrio parahaemolyticus serotype O3:K6 (strain RIMD 2210633) OX=223926 GN=VP2054 PE=3 SV=1	25.517	16.21	8.86	8	4	9	8
Q87N23	VP2052	unknown	3-oxoacyl-[acyl-carrier-protein] synthase 2 OS=Vibrio parahaemolyticus serotype O3:K6 (strain RIMD 2210633) OX=223926 GN=VP2052 PE=3 SV=1	43.422	4.25	2.92	2	2	3	2
Q87N26	tmk	unknown	Thymidylate kinase OS=Vibrio parahaemolyticus serotype O3:K6 (strain RIMD 2210633) OX=223926 GN=tmk PE=3 SV=1	23.558	4.03	5.46	2	3	2	3
Q87N29	VP2046	Membrane	PTS system, glucose-specific IIBC component OS=Vibrio parahaemolyticus serotype O3:K6 (strain RIMD 2210633) OX=223926 GN=VP2046 PE=4 SV=1	49.439	2	4	1	2	1	3
Q87N36	VP2039	unknown	Pyruvate kinase OS=Vibrio parahaemolyticus serotype O3:K6 (strain RIMD 2210633) OX=223926 GN=VP2039 PE=3 SV=1	51.683	4.05	NA	2	NA	2	NA
Q87N38	VP2037	unknown	Chemotaxis protein CheV OS=Vibrio parahaemolyticus serotype O3:K6 (strain RIMD 2210633) OX=223926 GN=VP2037 PE=4 SV=1	35.457	2.12	NA	1	NA	1	NA
Q87N42	VP2033	unknown	Oxidoreductase, short-chain dehydrogenase/reductase family OS=Vibrio parahaemolyticus serotype O3:K6 (strain RIMD 2210633) OX=223926 GN=VP2033 PE=3 SV=1	27.011	1.66	NA	1	NA	1	NA
Q87N43	VP2032	plasma membrane	SohB protein, peptidase U7 family OS=Vibrio parahaemolyticus serotype O3:K6 (strain RIMD 2210633) OX=223926 GN=VP2032 PE=4 SV=1	38.774	NA	2	NA	1	NA	1
Q87N44	cmk	Cytoplasm	Cytidylate kinase OS=Vibrio parahaemolyticus serotype O3:K6 (strain RIMD 2210633) OX=223926 GN=cmk PE=3 SV=1	24.487	NA	2	NA	1	NA	1
Q87N45	VP2030	Cytoplasm	30S ribosomal protein S1 OS=Vibrio parahaemolyticus serotype O3:K6 (strain RIMD 2210633) OX=223926 GN=VP2030 PE=3 SV=1	60.943	66.36	60.89	34	36	59	135
Q87N49	pyrF	unknown	Orotidine 5'-phosphate decarboxylase OS=Vibrio parahaemolyticus serotype O3:K6 (strain RIMD 2210633) OX=223926 GN=pyrF PE=3 SV=1	25.298	2	NA	1	NA	1	NA
Q87N61	VP2014	periplasmic space	Putative tetrathionate reductase, subunit A OS=Vibrio parahaemolyticus serotype O3:K6 (strain RIMD 2210633) OX=223926 GN=VP2014 PE=3 SV=1	113.303	3.56	3.96	2	2	3	2
Q87N76	VP1999	membrane	HlyD_D23 domain-containing protein OS=Vibrio parahaemolyticus serotype O3:K6 (strain RIMD 2210633) OX=223926 GN=VP1999 PE=3 SV=1	40.176	NA	2	NA	1	NA	1
Q87NA1	metE	unknown	5-methyltetrahydropteroyltriglutamate--homocysteine methyltransferase OS=Vibrio parahaemolyticus serotype O3:K6 (strain RIMD 2210633) OX=223926 GN=metE PE=3 SV=1	84.712	2.02	NA	1	NA	1	NA
Q87NB5	VP1953	unknown	Putative translation factor OS=Vibrio parahaemolyticus serotype O3:K6 (strain RIMD 2210633) OX=223926 GN=VP1953 PE=3 SV=1	22.926	2	NA	1	NA	1	NA
Q87NB7	rluB	unknown	Ribosomal large subunit pseudouridine synthase B OS=Vibrio parahaemolyticus serotype O3:K6 (strain RIMD 2210633) OX=223926 GN=rluB PE=3 SV=1	35.996	NA	1.51	NA	1	NA	1
Q87NC0	VP1948	Cytoplasm	Elongation factor P-like protein OS=Vibrio parahaemolyticus serotype O3:K6 (strain RIMD 2210633) OX=223926 GN=VP1948 PE=3 SV=1	20.747	2	11.57	1	8	1	9
Q87NC3	VP1945	unknown	Transcriptional regulator, LuxR family OS=Vibrio parahaemolyticus serotype O3:K6 (strain RIMD 2210633) OX=223926 GN=VP1945 PE=4 SV=1	23.765	2	2	1	1	1	1
Q87NC6	VP1942	unknown	Diaminobutyrate-pyruvate transaminase & L-2,4-diaminobutyrate decarboxylase OS=Vibrio parahaemolyticus serotype O3:K6 (strain RIMD 2210633) OX=223926 GN=VP1942 PE=1 SV=1	104.387	6.81	NA	3	NA	3	NA
Q87NC8	VP1940	Cytoplasm	Carboxynorspermidine/carboxyspermidine decarboxylase OS=Vibrio parahaemolyticus serotype O3:K6 (strain RIMD 2210633) OX=223926 GN=VP1940 PE=3 SV=1	42.03	2.05	2	1	1	1	1
Q87NC9	VP1939	Cytoplasm	Uncharacterized protein OS=Vibrio parahaemolyticus serotype O3:K6 (strain RIMD 2210633) OX=223926 GN=VP1939 PE=4 SV=1	18.456	NA	2.03	NA	1	NA	1
Q87ND3	VP1935	unknown	Ribonucleoside-diphosphate reductase, beta subunit OS=Vibrio parahaemolyticus serotype O3:K6 (strain RIMD 2210633) OX=223926 GN=VP1935 PE=4 SV=1	43.715	6	NA	3	NA	3	NA
Q87ND4	VP1934	unknown	Ribonucleoside-diphosphate reductase OS=Vibrio parahaemolyticus serotype O3:K6 (strain RIMD 2210633) OX=223926 GN=VP1934 PE=3 SV=1	85.676	20.03	4.04	10	2	10	2
Q87ND6	gyrA	Cytoplasm	DNA gyrase subunit A OS=Vibrio parahaemolyticus serotype O3:K6 (strain RIMD 2210633) OX=223926 GN=gyrA PE=3 SV=1	97.1	5.67	14.08	3	8	3	8
Q87NE7	ribA	unknown	GTP cyclohydrolase-2 OS=Vibrio parahaemolyticus serotype O3:K6 (strain RIMD 2210633) OX=223926 GN=ribA PE=3 SV=1	22.308	2	4.25	1	2	1	2
Q87NG4	VP1904	Transmembrane	Methyl-accepting chemotaxis protein OS=Vibrio parahaemolyticus serotype O3:K6 (strain RIMD 2210633) OX=223926 GN=VP1904 PE=4 SV=1	68.171	2	NA	2	NA	2	NA
Q87NG8	VP1900	unknown	Aminotransferase OS=Vibrio parahaemolyticus serotype O3:K6 (strain RIMD 2210633) OX=223926 GN=VP1900 PE=3 SV=1	45.478	3.2	9.37	2	5	2	5
Q87NH5	asnS	Cytoplasm	Asparagine--tRNA ligase OS=Vibrio parahaemolyticus serotype O3:K6 (strain RIMD 2210633) OX=223926 GN=asnS PE=3 SV=1	52.59	32.36	19.36	16	10	16	10
Q87NI5	VP1883	unknown	6-carboxy-5,6,7,8-tetrahydropterin synthase OS=Vibrio parahaemolyticus serotype O3:K6 (strain RIMD 2210633) OX=223926 GN=VP1883 PE=3 SV=1	15.891	2	NA	1	NA	1	NA
Q87NI8	VP1880	unknown	L-serine dehydratase OS=Vibrio parahaemolyticus serotype O3:K6 (strain RIMD 2210633) OX=223926 GN=VP1880 PE=3 SV=1	49.135	8.26	6.19	4	3	5	4
Q87NJ5	VP1873	unknown	Fumarate hydratase class I OS=Vibrio parahaemolyticus serotype O3:K6 (strain RIMD 2210633) OX=223926 GN=VP1873 PE=3 SV=1	54.697	2	4.98	1	3	1	3
Q87NX9	VP1739	integral component of membrane	Uncharacterized protein OS=Vibrio parahaemolyticus serotype O3:K6 (strain RIMD 2210633) OX=223926 GN=VP1739 PE=4 SV=1	27.903	NA	2	NA	1	NA	1
Q87NY2	VP1736	Cell membrane	Sulfatase domain-containing protein OS=Vibrio parahaemolyticus serotype O3:K6 (strain RIMD 2210633) OX=223926 GN=VP1736 PE=1 SV=1	73.642	2.03	NA	1	NA	1	NA
Q87P08	zwf	unknown	Glucose-6-phosphate 1-dehydrogenase OS=Vibrio parahaemolyticus serotype O3:K6 (strain RIMD 2210633) OX=223926 GN=zwf PE=3 SV=1	57.64	3.37	2.84	2	2	2	2
Q87P09	pgl	unknown	6-phosphogluconolactonase OS=Vibrio parahaemolyticus serotype O3:K6 (strain RIMD 2210633) OX=223926 GN=pgl PE=3 SV=1	25.993	NA	2	NA	1	NA	1
Q87P10	VP1708	unknown	6-phosphogluconate dehydrogenase, decarboxylating OS=Vibrio parahaemolyticus serotype O3:K6 (strain RIMD 2210633) OX=223926 GN=VP1708 PE=3 SV=1	52.536	7.43	11.43	4	6	4	6
Q87P71	VP1647	cytoplasm	Citrate synthase OS=Vibrio parahaemolyticus serotype O3:K6 (strain RIMD 2210633) OX=223926 GN=VP1647 PE=3 SV=1	42.505	2.08	NA	1	NA	1	NA
Q87P80	queC	unknown	7-cyano-7-deazaguanine synthase OS=Vibrio parahaemolyticus serotype O3:K6 (strain RIMD 2210633) OX=223926 GN=queC PE=3 SV=1	25.513	2	NA	1	NA	1	NA
Q87P84	VP1634	Outer membrane protein	Agglutination protein OS=Vibrio parahaemolyticus serotype O3:K6 (strain RIMD 2210633) OX=223926 GN=VP1634 PE=4 SV=1	48.69	NA	2	NA	1	NA	1
Q87P85	VP1633	membrane	Putative RTX toxin OS=Vibrio parahaemolyticus serotype O3:K6 (strain RIMD 2210633) OX=223926 GN=VP1633 PE=4 SV=1	342.49	NA	1.42	NA	1	NA	1
Q87PA1	VP1616	unknown	Phospho-2-dehydro-3-deoxyheptonate aldolase OS=Vibrio parahaemolyticus serotype O3:K6 (strain RIMD 2210633) OX=223926 GN=VP1616 PE=3 SV=1	38.495	3.32	NA	2	NA	2	NA
Q87PA8	VP1609	Membrane	ABC transporter, ATP-binding protein OS=Vibrio parahaemolyticus serotype O3:K6 (strain RIMD 2210633) OX=223926 GN=VP1609 PE=4 SV=1	67.08	6.1	NA	3	NA	3	NA
Q87PB0	proQ	cytoplasm	RNA chaperone ProQ OS=Vibrio parahaemolyticus serotype O3:K6 (strain RIMD 2210633) OX=223926 GN=proQ PE=3 SV=1	23.245	4.06	6.32	2	4	3	4
Q87PB1	VP1606	unknown	Tail-specific protease OS=Vibrio parahaemolyticus serotype O3:K6 (strain RIMD 2210633) OX=223926 GN=VP1606 PE=4 SV=1	75.624	NA	2.06	NA	1	NA	1
Q87PB3	VP1604	unknown	Aminopeptidase N OS=Vibrio parahaemolyticus serotype O3:K6 (strain RIMD 2210633) OX=223926 GN=VP1604 PE=4 SV=1	98.461	7.52	6.07	4	3	4	3
Q87PB5	VP1602	unknown	Putative NAD-glutamate dehydrogenase OS=Vibrio parahaemolyticus serotype O3:K6 (strain RIMD 2210633) OX=223926 GN=VP1602 PE=4 SV=1	183.494	20.51	7.13	10	4	10	4
Q87PB7	pyrD	Peripheral membrane protein	Dihydroorotate dehydrogenase (quinone) OS=Vibrio parahaemolyticus serotype O3:K6 (strain RIMD 2210633) OX=223926 GN=pyrD PE=3 SV=1	36.882	4	NA	2	NA	2	NA
Q87PC2	VP1595	unknown	ABC transporter, ATP-binding protein OS=Vibrio parahaemolyticus serotype O3:K6 (strain RIMD 2210633) OX=223926 GN=VP1595 PE=4 SV=1	72.66	NA	4.66	NA	2	NA	2
Q87PC5	fabA	Cytoplasm	3-hydroxydecanoyl-[acyl-carrier-protein] dehydratase OS=Vibrio parahaemolyticus serotype O3:K6 (strain RIMD 2210633) OX=223926 GN=fabA PE=3 SV=1	18.997	8.69	NA	4	NA	4	NA
Q87PG6	VP1536	unknown	Fumarate and nitrate reduction regulatory protein OS=Vibrio parahaemolyticus serotype O3:K6 (strain RIMD 2210633) OX=223926 GN=VP1536 PE=4 SV=1	27.834	6	NA	3	NA	3	NA
Q87PG7	VP1535	unknown	Putative stress protein OS=Vibrio parahaemolyticus serotype O3:K6 (strain RIMD 2210633) OX=223926 GN=VP1535 PE=4 SV=1	35.33	NA	1.68	NA	1	NA	1
Q87PG9	ttcA	Cytoplasm	tRNA-cytidine(32) 2-sulfurtransferase OS=Vibrio parahaemolyticus serotype O3:K6 (strain RIMD 2210633) OX=223926 GN=ttcA PE=3 SV=1	33.891	NA	2.02	NA	1	NA	1
Q87PH3	potA	Cell inner membrane	Spermidine/putrescine import ATP-binding protein PotA OS=Vibrio parahaemolyticus serotype O3:K6 (strain RIMD 2210633) OX=223926 GN=potA PE=3 SV=1	42.691	6.18	1.35	3	1	3	1
Q87PH6	VP1526	Periplasm	Putrescine-binding periplasmic protein OS=Vibrio parahaemolyticus serotype O3:K6 (strain RIMD 2210633) OX=223926 GN=VP1526 PE=3 SV=1	39.683	8	6.34	4	4	4	4
Q87PH7	VP1525	Periplasm	Putrescine-binding periplasmic protein OS=Vibrio parahaemolyticus serotype O3:K6 (strain RIMD 2210633) OX=223926 GN=VP1525 PE=3 SV=1	38.999	5.7	NA	3	NA	3	NA
Q87PJ7	VP1504	unknown	ABC transporter, ATP-binding protein OS=Vibrio parahaemolyticus serotype O3:K6 (strain RIMD 2210633) OX=223926 GN=VP1504 PE=4 SV=1	59.835	2	4.99	1	3	2	4
Q87PK6	VP1496	unknown	Molybdopterin molybdenumtransferase OS=Vibrio parahaemolyticus serotype O3:K6 (strain RIMD 2210633) OX=223926 GN=VP1496 PE=3 SV=1	64.612	2	NA	1	NA	1	NA
Q87PP9	azoR	unknown	FMN-dependent NADH-azoreductase OS=Vibrio parahaemolyticus serotype O3:K6 (strain RIMD 2210633) OX=223926 GN=azoR PE=3 SV=1	20.979	2	NA	1	NA	1	NA
Q87PQ3	VP1448	unknown	Anaerobic dimethyl sulfoxide reductase, subunit B OS=Vibrio parahaemolyticus serotype O3:K6 (strain RIMD 2210633) OX=223926 GN=VP1448 PE=4 SV=1	23.199	2	2	1	1	1	1
Q87PQ4	VP1447	Periplasm	Putaive anaerobic dimethyl sulfoxide reductase, subunit A OS=Vibrio parahaemolyticus serotype O3:K6 (strain RIMD 2210633) OX=223926 GN=VP1447 PE=3 SV=1	90.821	NA	1.64	NA	1	NA	1
Q87PR1	VP1440	Transmembrane	DUF2760 domain-containing protein OS=Vibrio parahaemolyticus serotype O3:K6 (strain RIMD 2210633) OX=223926 GN=VP1440 PE=4 SV=1	23.112	NA	4.02	NA	2	NA	2
Q87Q01	VP1349	unknown	4-hydroxyphenylpyruvate dioxygenase OS=Vibrio parahaemolyticus serotype O3:K6 (strain RIMD 2210633) OX=223926 GN=VP1349 PE=4 SV=1	40.405	4.08	2.08	2	1	2	1
Q87Q02	VP1348	unknown	Peptidase, M20A family OS=Vibrio parahaemolyticus serotype O3:K6 (strain RIMD 2210633) OX=223926 GN=VP1348 PE=3 SV=1	39.579	NA	1.93	NA	1	NA	1
Q87Q15	VP1335	unknown	Probable dihydrodipicolinate synthetase OS=Vibrio parahaemolyticus serotype O3:K6 (strain RIMD 2210633) OX=223926 GN=VP1335 PE=3 SV=1	33.957	5.31	NA	3	NA	3	NA
Q87Q16	VP1333	unknown	Ornithine cyclodeaminase Ocd2 OS=Vibrio parahaemolyticus serotype O3:K6 (strain RIMD 2210633) OX=223926 GN=VP1333 PE=4 SV=1	35.522	8.14	5.51	4	3	4	3
Q87Q18	VP1332	unknown	Probable binding protein component of ABC transporter OS=Vibrio parahaemolyticus serotype O3:K6 (strain RIMD 2210633) OX=223926 GN=VP1332 PE=4 SV=1	39.271	2.1	3.1	1	2	1	2
Q87Q20	VP1330	unknown	Uncharacterized protein VP1330 OS=Vibrio parahaemolyticus serotype O3:K6 (strain RIMD 2210633) OX=223926 GN=VP1330 PE=1 SV=1	36.377	4.86	3	4	2	5	2
Q87Q21	VP1329	unknown	Fatty aldehyde dehydrogenase OS=Vibrio parahaemolyticus serotype O3:K6 (strain RIMD 2210633) OX=223926 GN=VP1329 PE=4 SV=1	54.529	4.42	6.86	2	4	2	4
Q87Q37	VP1313	unknown	Uncharacterized protein OS=Vibrio parahaemolyticus serotype O3:K6 (strain RIMD 2210633) OX=223926 GN=VP1313 PE=4 SV=1	21.495	2	NA	1	NA	1	NA
Q87Q40	astE	unknown	Succinylglutamate desuccinylase OS=Vibrio parahaemolyticus serotype O3:K6 (strain RIMD 2210633) OX=223926 GN=astE PE=1 SV=1	38.837	NA	2.03	NA	1	NA	1
Q87Q49	VP1301	unknown	Exodeoxyribonuclease I OS=Vibrio parahaemolyticus serotype O3:K6 (strain RIMD 2210633) OX=223926 GN=VP1301 PE=4 SV=1	54.616	2	NA	1	NA	1	NA
Q87Q56	ihfA	unknown	Integration host factor subunit alpha OS=Vibrio parahaemolyticus serotype O3:K6 (strain RIMD 2210633) OX=223926 GN=ihfA PE=3 SV=1	11.208	2	2.04	1	1	1	1
Q87Q59	pheT	Cytoplasm	Phenylalanine--tRNA ligase beta subunit OS=Vibrio parahaemolyticus serotype O3:K6 (strain RIMD 2210633) OX=223926 GN=pheT PE=3 SV=1	87.098	15.77	14.49	8	7	8	7
Q87Q60	pheS	Cytoplasm	Phenylalanine--tRNA ligase alpha subunit OS=Vibrio parahaemolyticus serotype O3:K6 (strain RIMD 2210633) OX=223926 GN=pheS PE=3 SV=1	36.873	8	2.22	4	1	4	1
Q87Q69	rpmI	ribosome	50S ribosomal protein L35 OS=Vibrio parahaemolyticus serotype O3:K6 (strain RIMD 2210633) OX=223926 GN=rpmI PE=3 SV=1	7.332	2.01	NA	2	NA	3	NA
Q87Q70	thrS	Cytoplasm	Threonine--tRNA ligase OS=Vibrio parahaemolyticus serotype O3:K6 (strain RIMD 2210633) OX=223926 GN=thrS PE=3 SV=1	73.761	9.62	NA	4	NA	4	NA
Q87Q76	hutU	Cytoplasm	Urocanate hydratase OS=Vibrio parahaemolyticus serotype O3:K6 (strain RIMD 2210633) OX=223926 GN=hutU PE=3 SV=1	61.867	2	2.01	1	1	1	1
Q87Q77	hutH	Cytoplasm	Histidine ammonia-lyase OS=Vibrio parahaemolyticus serotype O3:K6 (strain RIMD 2210633) OX=223926 GN=hutH PE=3 SV=1	55.009	2.01	NA	1	NA	1	NA
Q87Q78	VP1272	unknown	Uncharacterized protein OS=Vibrio parahaemolyticus serotype O3:K6 (strain RIMD 2210633) OX=223926 GN=VP1272 PE=4 SV=1	27.638	NA	2.02	NA	1	NA	1
Q87Q83	VP1267	unknown	Putative lipoprotein OS=Vibrio parahaemolyticus serotype O3:K6 (strain RIMD 2210633) OX=223926 GN=VP1267 PE=4 SV=1	23.709	4.05	4.86	2	3	2	3
Q87Q92	maeA	unknown	NAD-dependent malic enzyme OS=Vibrio parahaemolyticus serotype O3:K6 (strain RIMD 2210633) OX=223926 GN=maeA PE=3 SV=1	62.299	9.96	NA	5	NA	5	NA
Q87Q96	VP1254	unknown	Uncharacterized protein OS=Vibrio parahaemolyticus serotype O3:K6 (strain RIMD 2210633) OX=223926 GN=VP1254 PE=4 SV=1	30.63	1.82	NA	1	NA	1	NA
Q87Q99	VP1251	cytoplasm	Thioredoxin reductase OS=Vibrio parahaemolyticus serotype O3:K6 (strain RIMD 2210633) OX=223926 GN=VP1251 PE=3 SV=1	34.489	NA	4	NA	2	NA	2
Q87QA3	serC	Cytoplasm	Phosphoserine aminotransferase OS=Vibrio parahaemolyticus serotype O3:K6 (strain RIMD 2210633) OX=223926 GN=serC PE=3 SV=1	40.201	1.32	NA	1	NA	1	NA
Q87QA7	VP1243	unknown	Uncharacterized protein OS=Vibrio parahaemolyticus serotype O3:K6 (strain RIMD 2210633) OX=223926 GN=VP1243 PE=4 SV=1	19.781	NA	2	NA	1	NA	1
Q87QB3	VP1237	unknown	Putative glutamate decarboxylase OS=Vibrio parahaemolyticus serotype O3:K6 (strain RIMD 2210633) OX=223926 GN=VP1237 PE=3 SV=1	61.268	3.84	2.03	2	1	2	1
Q87QB4	VP1236	unknown	Uncharacterized protein OS=Vibrio parahaemolyticus serotype O3:K6 (strain RIMD 2210633) OX=223926 GN=VP1236 PE=4 SV=1	31.562	4	1.64	2	1	2	1
Q87QB7	VP1233	unknown	Glutaredoxin 1 OS=Vibrio parahaemolyticus serotype O3:K6 (strain RIMD 2210633) OX=223926 GN=VP1233 PE=4 SV=1	10.024	8	5.46	4	3	4	3
Q87QB9	fabV1	unknown	Enoyl-[acyl-carrier-protein] reductase [NADH] 1 OS=Vibrio parahaemolyticus serotype O3:K6 (strain RIMD 2210633) OX=223926 GN=fabV1 PE=3 SV=1	43.969	6.27	11.95	3	7	5	7
Q87QD7	VP1212	unknown	DNA-binding response regulator OS=Vibrio parahaemolyticus serotype O3:K6 (strain RIMD 2210633) OX=223926 GN=VP1212 PE=4 SV=1	24.649	NA	1.58	NA	1	NA	1
Q87QD9	rplY	unknown	50S ribosomal protein L25 OS=Vibrio parahaemolyticus serotype O3:K6 (strain RIMD 2210633) OX=223926 GN=rplY PE=3 SV=1	10.414	5.56	7.04	5	6	7	7
Q87QE6	VP1203	unknown	Heat shock protein HslJ OS=Vibrio parahaemolyticus serotype O3:K6 (strain RIMD 2210633) OX=223926 GN=VP1203 PE=4 SV=1	16.597	NA	2.63	NA	1	NA	1
Q87QG4	VP1185	membrane	Putative chemotaxis transducer OS=Vibrio parahaemolyticus serotype O3:K6 (strain RIMD 2210633) OX=223926 GN=VP1185 PE=4 SV=1	57.59	4.17	2.94	2	3	2	3
Q87QH6	VP1173	unknown	Phage shock protein A OS=Vibrio parahaemolyticus serotype O3:K6 (strain RIMD 2210633) OX=223926 GN=VP1173 PE=4 SV=1	25.354	2.01	NA	1	NA	1	NA
Q87QI4	VP1165	cytoplasm	DHHA2 domain-containing protein OS=Vibrio parahaemolyticus serotype O3:K6 (strain RIMD 2210633) OX=223926 GN=VP1165 PE=4 SV=1	33.029	4	7.7	2	5	2	5
Q87QJ8	tdk	cytoplasm	Thymidine kinase OS=Vibrio parahaemolyticus serotype O3:K6 (strain RIMD 2210633) OX=223926 GN=tdk PE=3 SV=1	21.825	2	2	1	1	1	1
Q87QJ9	cysS	cytoplasm	Cysteine--tRNA ligase OS=Vibrio parahaemolyticus serotype O3:K6 (strain RIMD 2210633) OX=223926 GN=cysS PE=3 SV=1	52.047	8.09	8.07	4	4	4	4
Q87QK0	VP1149	unknown	Peptidyl-prolyl cis-trans isomerase OS=Vibrio parahaemolyticus serotype O3:K6 (strain RIMD 2210633) OX=223926 GN=VP1149 PE=3 SV=1	18.096	6	4.02	3	2	4	3
Q87QL6	VP1133	nucleoid	DNA-binding protein OS=Vibrio parahaemolyticus serotype O3:K6 (strain RIMD 2210633) OX=223926 GN=VP1133 PE=3 SV=1	15.076	6.18	6.5	3	3	3	4
Q87QL7	VP1132	unknown	Inosine-guanosine kinase OS=Vibrio parahaemolyticus serotype O3:K6 (strain RIMD 2210633) OX=223926 GN=VP1132 PE=4 SV=1	48.478	5.03	3.11	3	2	3	2
Q87QL9	mnmA	Cytoplasm	tRNA-specific 2-thiouridylase MnmA OS=Vibrio parahaemolyticus serotype O3:K6 (strain RIMD 2210633) OX=223926 GN=mnmA PE=3 SV=2	42.199	4	NA	2	NA	2	NA
Q87QM1	VP1128	unknown	Adenylosuccinate lyase OS=Vibrio parahaemolyticus serotype O3:K6 (strain RIMD 2210633) OX=223926 GN=VP1128 PE=3 SV=1	51.476	24.67	9.08	12	6	13	6
Q87QN1	htpX	Cell inner membrane	Protease HtpX OS=Vibrio parahaemolyticus serotype O3:K6 (strain RIMD 2210633) OX=223926 GN=htpX PE=1 SV=1	31.082	1.72	NA	1	NA	1	NA
Q87QN3	bioD	Cytoplasm	ATP-dependent dethiobiotin synthetase BioD OS=Vibrio parahaemolyticus serotype O3:K6 (strain RIMD 2210633) OX=223926 GN=bioD PE=3 SV=1	24.711	2	NA	1	NA	1	NA
Q87QP1	serS	Cytoplasm	Serine--tRNA ligase OS=Vibrio parahaemolyticus serotype O3:K6 (strain RIMD 2210633) OX=223926 GN=serS PE=3 SV=1	48.798	13.5	14.46	7	9	7	10
Q87QP3	lolA	Periplasm	Outer-membrane lipoprotein carrier protein OS=Vibrio parahaemolyticus serotype O3:K6 (strain RIMD 2210633) OX=223926 GN=lolA PE=3 SV=1	23.389	1.85	1.45	1	1	1	1
Q87QP5	VP1104	unknown	Leucine-responsive regulatory protein OS=Vibrio parahaemolyticus serotype O3:K6 (strain RIMD 2210633) OX=223926 GN=VP1104 PE=4 SV=1	18.805	3.08	5.1	2	3	2	3
Q87QR1	VP1088	membrane	Putative chemotaxis transducer OS=Vibrio parahaemolyticus serotype O3:K6 (strain RIMD 2210633) OX=223926 GN=VP1088 PE=4 SV=1	59.073	2	6.01	2	3	2	3
Q87QT6	nadA	Cytoplasm	Quinolinate synthase A OS=Vibrio parahaemolyticus serotype O3:K6 (strain RIMD 2210633) OX=223926 GN=nadA PE=3 SV=1	38.617	2.01	NA	1	NA	1	NA
Q87QT7	cpoB	Periplasm	Cell division coordinator CpoB OS=Vibrio parahaemolyticus serotype O3:K6 (strain RIMD 2210633) OX=223926 GN=cpoB PE=3 SV=1	28.361	NA	1.52	NA	1	NA	1
Q87QT8	pal	Outer membrane protein	Peptidoglycan-associated protein OS=Vibrio parahaemolyticus serotype O3:K6 (strain RIMD 2210633) OX=223926 GN=pal PE=3 SV=1	18.713	1.58	4.52	1	3	2	5
Q87QT9	tolB	Periplasm	Tol-Pal system protein TolB OS=Vibrio parahaemolyticus serotype O3:K6 (strain RIMD 2210633) OX=223926 GN=tolB PE=3 SV=1	49.786	2	NA	1	NA	1	NA
Q87QU1	tolR	Cell inner membrane	Tol-Pal system protein TolR OS=Vibrio parahaemolyticus serotype O3:K6 (strain RIMD 2210633) OX=223926 GN=tolR PE=3 SV=1	15.934	2	2	1	1	1	1
Q87QU6	VP1053	Cell inner membrane	Cytochrome d ubiquinol oxidase, subunit I OS=Vibrio parahaemolyticus serotype O3:K6 (strain RIMD 2210633) OX=223926 GN=VP1053 PE=3 SV=1	60.352	2.09	NA	1	NA	1	NA
Q87QV2	aspS	Cytoplasm	Aspartate--tRNA ligase OS=Vibrio parahaemolyticus serotype O3:K6 (strain RIMD 2210633) OX=223926 GN=aspS PE=3 SV=1	65.763	20.49	20.68	10	11	11	15
Q87QV8	VP1041	Transmembrane	Gonadoliberin III-related protein OS=Vibrio parahaemolyticus serotype O3:K6 (strain RIMD 2210633) OX=223926 GN=VP1041 PE=4 SV=1	54.899	2	NA	1	NA	1	NA
Q87QW2	mukB	nucleoid	Chromosome partition protein MukB OS=Vibrio parahaemolyticus serotype O3:K6 (strain RIMD 2210633) OX=223926 GN=mukB PE=3 SV=1	169.746	8.04	6.03	4	3	4	3
Q87QW3	mukE	nucleoid	Chromosome partition protein MukE OS=Vibrio parahaemolyticus serotype O3:K6 (strain RIMD 2210633) OX=223926 GN=mukE PE=3 SV=3	26.275	4.18	NA	2	NA	2	NA
Q87QW7	VP1032	unknown	DNA-binding response regulator TorR OS=Vibrio parahaemolyticus serotype O3:K6 (strain RIMD 2210633) OX=223926 GN=VP1032 PE=4 SV=1	26.763	NA	5.27	NA	2	NA	2
Q87QW9	purR	unknown	HTH-type transcriptional repressor PurR OS=Vibrio parahaemolyticus serotype O3:K6 (strain RIMD 2210633) OX=223926 GN=purR PE=3 SV=1	37.674	4	2.02	2	1	2	1
Q87QY4	VP1014	unknown	ATP-dependent Clp protease, ATP-binding subunit ClpA OS=Vibrio parahaemolyticus serotype O3:K6 (strain RIMD 2210633) OX=223926 GN=VP1014 PE=3 SV=1	83.368	4.03	3.51	2	2	2	2
Q87QY7	VP1011	unknown	Isocitrate dehydrogenase [NADP] OS=Vibrio parahaemolyticus serotype O3:K6 (strain RIMD 2210633) OX=223926 GN=VP1011 PE=3 SV=1	80.516	6.27	14.57	3	8	3	8
Q87R03	VP0995	membrane	Uncharacterized protein OS=Vibrio parahaemolyticus serotype O3:K6 (strain RIMD 2210633) OX=223926 GN=VP0995 PE=4 SV=1	55.196	4	NA	2	NA	2	NA
Q87R04	VP0994	Cytoplasm	Formate acetyltransferase OS=Vibrio parahaemolyticus serotype O3:K6 (strain RIMD 2210633) OX=223926 GN=VP0994 PE=4 SV=1	84.52	36.37	25.23	16	12	17	13
Q87R08	VP0990	unknown	UPF0304 protein VP0990 OS=Vibrio parahaemolyticus serotype O3:K6 (strain RIMD 2210633) OX=223926 GN=VP0990 PE=3 SV=1	19.843	NA	4.15	NA	2	NA	2
Q87R11	VP0988	unknown	AAA_PrkA domain-containing protein OS=Vibrio parahaemolyticus serotype O3:K6 (strain RIMD 2210633) OX=223926 GN=VP0988 PE=4 SV=1	74.022	7.33	NA	4	NA	4	NA
Q87R16	msbA	Cell inner membrane	Lipid A export ATP-binding/permease protein MsbA OS=Vibrio parahaemolyticus serotype O3:K6 (strain RIMD 2210633) OX=223926 GN=msbA PE=3 SV=1	64.524	2.03	NA	1	NA	1	NA
Q87R23	mfd	Cytoplasm	Transcription-repair-coupling factor OS=Vibrio parahaemolyticus serotype O3:K6 (strain RIMD 2210633) OX=223926 GN=mfd PE=3 SV=1	130.446	2.08	NA	1	NA	1	NA
Q87R27	VP0971	Cytoplasm	NADH dehydrogenase OS=Vibrio parahaemolyticus serotype O3:K6 (strain RIMD 2210633) OX=223926 GN=VP0971 PE=4 SV=1	47.021	NA	4.69	NA	3	NA	3
Q87R31	VP0967	unknown	Uncharacterized protein OS=Vibrio parahaemolyticus serotype O3:K6 (strain RIMD 2210633) OX=223926 GN=VP0967 PE=4 SV=1	21.827	NA	6.16	NA	3	NA	3
Q87R34	VP0964	unknown	Hit family protein OS=Vibrio parahaemolyticus serotype O3:K6 (strain RIMD 2210633) OX=223926 GN=VP0964 PE=4 SV=1	12.988	NA	5.77	NA	3	NA	4
Q87R36	VP0962	unknown	Uncharacterized protein OS=Vibrio parahaemolyticus serotype O3:K6 (strain RIMD 2210633) OX=223926 GN=VP0962 PE=4 SV=1	43.962	3.05	8.68	2	4	2	4
Q87R39	VP0959	Cell membrane	Cation transport ATPase, E1-E2 family OS=Vibrio parahaemolyticus serotype O3:K6 (strain RIMD 2210633) OX=223926 GN=VP0959 PE=3 SV=1	81.268	2	NA	1	NA	1	NA
Q87R42	VP0956	unknown	Uncharacterized protein OS=Vibrio parahaemolyticus serotype O3:K6 (strain RIMD 2210633) OX=223926 GN=VP0956 PE=1 SV=1	58.889	2.01	NA	1	NA	1	NA
Q87R48	VP0950	unknown	Lipoprotein-related protein OS=Vibrio parahaemolyticus serotype O3:K6 (strain RIMD 2210633) OX=223926 GN=VP0950 PE=4 SV=1	15.781	2.21	5.21	1	2	1	2
Q87R67	menB	unknown	1,4-dihydroxy-2-naphthoyl-CoA synthase OS=Vibrio parahaemolyticus serotype O3:K6 (strain RIMD 2210633) OX=223926 GN=menB PE=3 SV=1	32.347	6.08	NA	3	NA	4	NA
Q87R71	VP0927	unknown	Putative aspartate aminotransferase OS=Vibrio parahaemolyticus serotype O3:K6 (strain RIMD 2210633) OX=223926 GN=VP0927 PE=4 SV=1	45.307	8	2	4	1	4	1
Q87R77	VP0921	membrane	Peptidylprolyl isomerase OS=Vibrio parahaemolyticus serotype O3:K6 (strain RIMD 2210633) OX=223926 GN=VP0921 PE=4 SV=1	68.84	12	24.61	6	12	6	12
Q87R78	VP0920	unknown	DNA-binding protein HU-beta OS=Vibrio parahaemolyticus serotype O3:K6 (strain RIMD 2210633) OX=223926 GN=VP0920 PE=3 SV=1	9.408	NA	4	NA	2	NA	2
Q87R79	clpX	unknown	ATP-dependent Clp protease ATP-binding subunit ClpX OS=Vibrio parahaemolyticus serotype O3:K6 (strain RIMD 2210633) OX=223926 GN=clpX PE=3 SV=1	46.693	12	9.45	6	5	6	6
Q87R80	clpP	Cytoplasm	ATP-dependent Clp protease proteolytic subunit OS=Vibrio parahaemolyticus serotype O3:K6 (strain RIMD 2210633) OX=223926 GN=clpP PE=3 SV=1	21.975	1.47	2.4	1	1	1	1
Q87R81	tig	Cytoplasm	Trigger factor OS=Vibrio parahaemolyticus serotype O3:K6 (strain RIMD 2210633) OX=223926 GN=tig PE=3 SV=1	48.255	39.94	49.63	20	26	23	38
Q87RA3	acpP	Cytoplasm	Acyl carrier protein OS=Vibrio parahaemolyticus serotype O3:K6 (strain RIMD 2210633) OX=223926 GN=acpP PE=3 SV=1	9.527	4.05	6	2	3	2	3
Q87RC4	VP0873	unknown	Septum site-determining protein MinD OS=Vibrio parahaemolyticus serotype O3:K6 (strain RIMD 2210633) OX=223926 GN=VP0873 PE=4 SV=1	29.483	8.09	6.38	4	4	5	4
Q87RD1	tsaB	Cytoplasm	tRNA threonylcarbamoyladenosine biosynthesis protein TsaB OS=Vibrio parahaemolyticus serotype O3:K6 (strain RIMD 2210633) OX=223926 GN=tsaB PE=1 SV=1	25.151	2	3.68	1	2	1	2
Q87RD6	argS	Cytoplasm	Arginine--tRNA ligase OS=Vibrio parahaemolyticus serotype O3:K6 (strain RIMD 2210633) OX=223926 GN=argS PE=3 SV=1	63.871	16.23	9.15	8	5	9	6
Q87RD9	VP0858	Cell inner membrane	Ferrous iron transport protein B OS=Vibrio parahaemolyticus serotype O3:K6 (strain RIMD 2210633) OX=223926 GN=VP0858 PE=3 SV=1	82.556	2.03	2	1	1	2	1
Q87RE7	sucD	unknown	Succinate--CoA ligase [ADP-forming] subunit alpha OS=Vibrio parahaemolyticus serotype O3:K6 (strain RIMD 2210633) OX=223926 GN=sucD PE=3 SV=1	29.993	8.07	8.44	5	5	5	5
Q87RE8	sucC	unknown	Succinate--CoA ligase [ADP-forming] subunit beta OS=Vibrio parahaemolyticus serotype O3:K6 (strain RIMD 2210633) OX=223926 GN=sucC PE=3 SV=1	41.542	12	10.22	6	5	6	5
Q87RE9	VP0848	unknown	Dihydrolipoyllysine-residue succinyltransferase component of 2-oxoglutarate dehydrogenase complex OS=Vibrio parahaemolyticus serotype O3:K6 (strain RIMD 2210633) OX=223926 GN=VP0848 PE=3 SV=1	43.702	6.4	12	3	6	3	7
Q87RF0	VP0847	unknown	2-oxoglutarate dehydrogenase, E1 component OS=Vibrio parahaemolyticus serotype O3:K6 (strain RIMD 2210633) OX=223926 GN=VP0847 PE=4 SV=1	106.083	12.07	5.84	6	3	6	3
Q87RF1	VP0846	Membrane	Succinate dehydrogenase iron-sulfur subunit OS=Vibrio parahaemolyticus serotype O3:K6 (strain RIMD 2210633) OX=223926 GN=VP0846 PE=3 SV=1	26.325	4.89	NA	2	NA	2	NA
Q87RF2	VP0845	Cell inner membrane	Succinate dehydrogenase flavoprotein subunit OS=Vibrio parahaemolyticus serotype O3:K6 (strain RIMD 2210633) OX=223926 GN=VP0845 PE=3 SV=1	64.248	10.3	10.59	7	7	8	7
Q87RF5	VP0842	cytoplasm	Citrate synthase OS=Vibrio parahaemolyticus serotype O3:K6 (strain RIMD 2210633) OX=223926 GN=VP0842 PE=3 SV=1	48.219	6.54	3.49	4	2	4	2
Q87RF9	seqA	Cytoplasm	Negative modulator of initiation of replication OS=Vibrio parahaemolyticus serotype O3:K6 (strain RIMD 2210633) OX=223926 GN=seqA PE=3 SV=1	20.087	NA	4.02	NA	2	NA	2
Q87RG2	VP0835	unknown	Flavodoxin OS=Vibrio parahaemolyticus serotype O3:K6 (strain RIMD 2210633) OX=223926 GN=VP0835 PE=3 SV=1	19.849	2	4	2	2	2	2
Q87RG4	glnS	Cytoplasm	Glutamine--tRNA ligase OS=Vibrio parahaemolyticus serotype O3:K6 (strain RIMD 2210633) OX=223926 GN=glnS PE=3 SV=1	63.969	15.9	10.03	8	5	9	5
Q87RG8	VP0828	unknown	N-acetylglucosamine repressor OS=Vibrio parahaemolyticus serotype O3:K6 (strain RIMD 2210633) OX=223926 GN=VP0828 PE=4 SV=1	43.826	2	NA	1	NA	1	NA
Q87RH3	hemH	Cytoplasm	Ferrochelatase OS=Vibrio parahaemolyticus serotype O3:K6 (strain RIMD 2210633) OX=223926 GN=hemH PE=3 SV=1	36.234	2	NA	1	NA	1	NA
Q87RH4	adk	Cytoplasm	Adenylate kinase OS=Vibrio parahaemolyticus serotype O3:K6 (strain RIMD 2210633) OX=223926 GN=adk PE=3 SV=1	23.295	8.43	13.9	4	8	10	10
Q87RH5	htpG	Cytoplasm	Chaperone protein HtpG OS=Vibrio parahaemolyticus serotype O3:K6 (strain RIMD 2210633) OX=223926 GN=htpG PE=3 SV=1	72.161	34.41	47.77	17	25	21	28
Q87RI8	VP0806	unknown	Thioredoxin domain-containing protein OS=Vibrio parahaemolyticus serotype O3:K6 (strain RIMD 2210633) OX=223926 GN=VP0806 PE=1 SV=1	31.467	NA	7.96	NA	4	NA	4
Q87RI9	VP0805	membrane	PHB domain-containing protein OS=Vibrio parahaemolyticus serotype O3:K6 (strain RIMD 2210633) OX=223926 GN=VP0805 PE=4 SV=1	33.375	2	1.44	1	1	1	1
Q87RJ4	ligA	unknown	DNA ligase OS=Vibrio parahaemolyticus serotype O3:K6 (strain RIMD 2210633) OX=223926 GN=ligA PE=3 SV=1	73.988	NA	3.05	NA	2	NA	2
Q87RJ7	VP0797	unknown	Cysteine synthase OS=Vibrio parahaemolyticus serotype O3:K6 (strain RIMD 2210633) OX=223926 GN=VP0797 PE=3 SV=1	34.133	10	12	5	6	5	8
Q87RJ9	VP0795	Cytoplasm	Phosphocarrier protein HPr OS=Vibrio parahaemolyticus serotype O3:K6 (strain RIMD 2210633) OX=223926 GN=VP0795 PE=4 SV=1	9.108	5.15	5.12	4	3	5	6
Q87RK0	VP0794	Cytoplasm	Phosphoenolpyruvate-protein phosphotransferase OS=Vibrio parahaemolyticus serotype O3:K6 (strain RIMD 2210633) OX=223926 GN=VP0794 PE=3 SV=1	63.192	19.55	24.33	10	15	12	17
Q87RK1	VP0793	unknown	PTS system, glucose-specific IIA component OS=Vibrio parahaemolyticus serotype O3:K6 (strain RIMD 2210633) OX=223926 GN=VP0793 PE=4 SV=1	17.955	10.23	12.63	5	7	5	8
Q87RL4	VP0764	Outer membrane protein	Outer membrane protein OmpA OS=Vibrio parahaemolyticus serotype O3:K6 (strain RIMD 2210633) OX=223926 GN=VP0764 PE=3 SV=1	34.073	4	18	2	9	2	11
Q87RL6	gltX	Cytoplasm	Glutamate--tRNA ligase OS=Vibrio parahaemolyticus serotype O3:K6 (strain RIMD 2210633) OX=223926 GN=gltX PE=3 SV=1	53.453	8.71	11.77	4	7	4	7
Q87RM1	VP0757	unknown	Uncharacterized protein OS=Vibrio parahaemolyticus serotype O3:K6 (strain RIMD 2210633) OX=223926 GN=VP0757 PE=4 SV=1	16.75	NA	1.7	NA	1	NA	1
Q87RN0	kdsA	Cytoplasm	2-dehydro-3-deoxyphosphooctonate aldolase OS=Vibrio parahaemolyticus serotype O3:K6 (strain RIMD 2210633) OX=223926 GN=kdsA PE=3 SV=1	30.809	4.2	4.78	2	2	2	2
Q87RN4	prfA	Cytoplasm	Peptide chain release factor 1 OS=Vibrio parahaemolyticus serotype O3:K6 (strain RIMD 2210633) OX=223926 GN=prfA PE=3 SV=1	40.294	3.8	6.69	2	3	2	3
Q87RN8	prs	Cytoplasm	Ribose-phosphate pyrophosphokinase OS=Vibrio parahaemolyticus serotype O3:K6 (strain RIMD 2210633) OX=223926 GN=prs PE=3 SV=1	33.933	22.57	14	11	8	11	8
Q87RP0	ychF	unknown	Ribosome-binding ATPase YchF OS=Vibrio parahaemolyticus serotype O3:K6 (strain RIMD 2210633) OX=223926 GN=ychF PE=3 SV=1	41.795	6.04	9.61	3	5	3	5
Q87RP4	miaB	Cytoplasm	tRNA-2-methylthio-N(6)-dimethylallyladenosine synthase OS=Vibrio parahaemolyticus serotype O3:K6 (strain RIMD 2210633) OX=223926 GN=miaB PE=3 SV=1	53.713	7.06	3.04	3	3	3	3
Q87RP5	VP0732	unknown	PhoH family protein OS=Vibrio parahaemolyticus serotype O3:K6 (strain RIMD 2210633) OX=223926 GN=VP0732 PE=4 SV=1	40.972	4	NA	2	NA	2	NA
Q87RP7	VP0730	unknown	Putative hemolysin OS=Vibrio parahaemolyticus serotype O3:K6 (strain RIMD 2210633) OX=223926 GN=VP0730 PE=4 SV=1	33.939	2.04	2.02	1	1	1	1
Q87RP9	VP0728	unknown	Uncharacterized protein OS=Vibrio parahaemolyticus serotype O3:K6 (strain RIMD 2210633) OX=223926 GN=VP0728 PE=4 SV=1	17.482	NA	3.62	NA	2	NA	2
Q87RQ0	leuS	Cytoplasm	Leucine--tRNA ligase OS=Vibrio parahaemolyticus serotype O3:K6 (strain RIMD 2210633) OX=223926 GN=leuS PE=3 SV=1	96.654	3.53	16.21	2	7	2	7
Q87RQ8	VP0719	unknown	D-alanyl-D-alanine carboxypeptidase OS=Vibrio parahaemolyticus serotype O3:K6 (strain RIMD 2210633) OX=223926 GN=VP0719 PE=3 SV=1	43.291	6.11	NA	3	NA	3	NA
Q87RQ9	VP0718	unknown	UPF0250 protein VP0718 OS=Vibrio parahaemolyticus serotype O3:K6 (strain RIMD 2210633) OX=223926 GN=VP0718 PE=3 SV=1	10.301	3.34	6.23	2	3	2	4
Q87RR1	lipA	Cytoplasm	Lipoyl synthase OS=Vibrio parahaemolyticus serotype O3:K6 (strain RIMD 2210633) OX=223926 GN=lipA PE=3 SV=1	36.451	2.73	2.08	1	1	1	1
Q87RR2	glyA1	Cytoplasm	Serine hydroxymethyltransferase 1 OS=Vibrio parahaemolyticus serotype O3:K6 (strain RIMD 2210633) OX=223926 GN=glyA1 PE=3 SV=1	45.505	2	5.44	1	3	1	3
Q87RR5	VP0712	unknown	Uncharacterized protein OS=Vibrio parahaemolyticus serotype O3:K6 (strain RIMD 2210633) OX=223926 GN=VP0712 PE=4 SV=1	33.174	2.12	NA	1	NA	1	NA
Q87RR6	VP0711	cytoplasm	Trehalose-6-phosphate hydrolase OS=Vibrio parahaemolyticus serotype O3:K6 (strain RIMD 2210633) OX=223926 GN=VP0711 PE=4 SV=1	64.633	3.66	NA	2	NA	2	NA
Q87RS3	VP0704	membrane	Lipoprotein OS=Vibrio parahaemolyticus serotype O3:K6 (strain RIMD 2210633) OX=223926 GN=VP0704 PE=3 SV=1	29.07	NA	4.05	NA	2	NA	2
Q87RS6	queF	Cytoplasm	NADPH-dependent 7-cyano-7-deazaguanine reductase OS=Vibrio parahaemolyticus serotype O3:K6 (strain RIMD 2210633) OX=223926 GN=queF PE=3 SV=1	32.113	1.63	NA	1	NA	1	NA
Q87RT2	rlmM	Cytoplasm	Ribosomal RNA large subunit methyltransferase M OS=Vibrio parahaemolyticus serotype O3:K6 (strain RIMD 2210633) OX=223926 GN=rlmM PE=3 SV=2	41.201	4.4	2	2	1	2	1
Q87RT5	VP0692	unknown	Transcriptional regulator, LysR family OS=Vibrio parahaemolyticus serotype O3:K6 (strain RIMD 2210633) OX=223926 GN=VP0692 PE=3 SV=1	34.5	1.7	NA	1	NA	1	NA
Q87RT6	thiI	Cytoplasm	tRNA sulfurtransferase OS=Vibrio parahaemolyticus serotype O3:K6 (strain RIMD 2210633) OX=223926 GN=thiI PE=3 SV=1	54.632	2.19	3.09	1	1	1	1
Q87RT9	VP0687	unknown	Geranyltranstransferase OS=Vibrio parahaemolyticus serotype O3:K6 (strain RIMD 2210633) OX=223926 GN=VP0687 PE=3 SV=1	32.337	1.6	NA	1	NA	1	NA
Q87RU0	dxs	unknown	1-deoxy-D-xylulose-5-phosphate synthase OS=Vibrio parahaemolyticus serotype O3:K6 (strain RIMD 2210633) OX=223926 GN=dxs PE=3 SV=1	67.849	2	2	1	1	1	1
Q87RU3	nusB	unknown	Transcription antitermination protein NusB OS=Vibrio parahaemolyticus serotype O3:K6 (strain RIMD 2210633) OX=223926 GN=nusB PE=3 SV=1	17.57	3.62	NA	2	NA	2	NA
Q87RU4	ribH	unknown	6,7-dimethyl-8-ribityllumazine synthase OS=Vibrio parahaemolyticus serotype O3:K6 (strain RIMD 2210633) OX=223926 GN=ribH PE=3 SV=1	16.432	NA	8.92	NA	5	NA	5
Q87RU5	ribB	unknown	3,4-dihydroxy-2-butanone 4-phosphate synthase OS=Vibrio parahaemolyticus serotype O3:K6 (strain RIMD 2210633) OX=223926 GN=ribB PE=3 SV=1	40.112	6.05	7.31	3	4	3	4
Q87RU6	VP0680	unknown	Riboflavin synthase, alpha subunit OS=Vibrio parahaemolyticus serotype O3:K6 (strain RIMD 2210633) OX=223926 GN=VP0680 PE=4 SV=1	23.791	NA	1.74	NA	1	NA	1
Q87RU8	nrdR	unknown	Transcriptional repressor NrdR OS=Vibrio parahaemolyticus serotype O3:K6 (strain RIMD 2210633) OX=223926 GN=nrdR PE=3 SV=1	17.072	NA	1.89	NA	1	NA	1
Q87RU9	proA	Cytoplasm	Gamma-glutamyl phosphate reductase OS=Vibrio parahaemolyticus serotype O3:K6 (strain RIMD 2210633) OX=223926 GN=proA PE=3 SV=1	44.693	2.11	4.33	1	2	1	2
Q87RV0	proB	Cytoplasm	Glutamate 5-kinase OS=Vibrio parahaemolyticus serotype O3:K6 (strain RIMD 2210633) OX=223926 GN=proB PE=3 SV=1	39.986	4.72	5.99	2	3	2	3
Q87RV3	gpt	Cell inner membrane	Xanthine phosphoribosyltransferase OS=Vibrio parahaemolyticus serotype O3:K6 (strain RIMD 2210633) OX=223926 GN=gpt PE=3 SV=1	17.57	NA	2.05	NA	1	NA	1
Q87RV5	VP0671	uknown	Aminoacyl-histidine dipeptidase OS=Vibrio parahaemolyticus serotype O3:K6 (strain RIMD 2210633) OX=223926 GN=VP0671 PE=4 SV=1	53.626	NA	2.98	NA	2	NA	2
Q87RV7	VP0669	unknown	Uncharacterized protein OS=Vibrio parahaemolyticus serotype O3:K6 (strain RIMD 2210633) OX=223926 GN=VP0669 PE=4 SV=1	39.066	NA	2	NA	1	NA	1
Q87RV9	VP0667	unknown	Uncharacterized protein OS=Vibrio parahaemolyticus serotype O3:K6 (strain RIMD 2210633) OX=223926 GN=VP0667 PE=4 SV=1	11.622	NA	4.91	NA	3	NA	3
Q87RX2	dnaJ	Cytoplasm	Chaperone protein DnaJ OS=Vibrio parahaemolyticus serotype O3:K6 (strain RIMD 2210633) OX=223926 GN=dnaJ PE=3 SV=1	41.026	6	14.92	3	7	3	7
Q87RX3	dnaK	unknown	Chaperone protein DnaK OS=Vibrio parahaemolyticus serotype O3:K6 (strain RIMD 2210633) OX=223926 GN=dnaK PE=3 SV=1	69.055	26.36	85.7	14	48	15	75
Q87RX5	grpE	Cytoplasm	Protein GrpE OS=Vibrio parahaemolyticus serotype O3:K6 (strain RIMD 2210633) OX=223926 GN=grpE PE=3 SV=1	22.369	8	10.66	4	5	4	7
Q87RY2	smpB	Cytoplasm	SsrA-binding protein OS=Vibrio parahaemolyticus serotype O3:K6 (strain RIMD 2210633) OX=223926 GN=smpB PE=3 SV=1	18.399	2.05	NA	1	NA	1	NA
Q87S07	guaA	unknown	GMP synthase [glutamine-hydrolyzing] OS=Vibrio parahaemolyticus serotype O3:K6 (strain RIMD 2210633) OX=223926 GN=guaA PE=3 SV=1	57.672	10.32	3.64	5	2	6	2
Q87S08	guaB	unknown	Inosine-5'-monophosphate dehydrogenase OS=Vibrio parahaemolyticus serotype O3:K6 (strain RIMD 2210633) OX=223926 GN=guaB PE=3 SV=1	51.945	1.71	NA	1	NA	1	NA
Q87S09	xseA	Cytoplasm	Exodeoxyribonuclease 7 large subunit OS=Vibrio parahaemolyticus serotype O3:K6 (strain RIMD 2210633) OX=223926 GN=xseA PE=3 SV=1	49.843	NA	2	NA	1	NA	1
Q87S12	der	unknown	GTPase Der OS=Vibrio parahaemolyticus serotype O3:K6 (strain RIMD 2210633) OX=223926 GN=der PE=3 SV=1	55.815	6.48	9.75	3	5	3	5
Q87S13	bamB	Outer membrane protein	Outer membrane protein assembly factor BamB OS=Vibrio parahaemolyticus serotype O3:K6 (strain RIMD 2210633) OX=223926 GN=bamB PE=3 SV=1	41.518	NA	1.66	NA	1	NA	1
Q87S14	VP0610	membrane	TPR_21 domain-containing protein OS=Vibrio parahaemolyticus serotype O3:K6 (strain RIMD 2210633) OX=223926 GN=VP0610 PE=4 SV=1	22.325	2	4	1	2	1	2
Q87S15	hisS	Cytoplasm	Histidine--tRNA ligase OS=Vibrio parahaemolyticus serotype O3:K6 (strain RIMD 2210633) OX=223926 GN=hisS PE=3 SV=1	47.146	10.24	4.41	5	2	5	2
Q87S16	ispG	unknown	4-hydroxy-3-methylbut-2-en-1-yl diphosphate synthase (flavodoxin) OS=Vibrio parahaemolyticus serotype O3:K6 (strain RIMD 2210633) OX=223926 GN=ispG PE=3 SV=1	40.689	4.06	NA	2	NA	2	NA
Q87S17	VP0607	integral component of membrane	HTH cro/C1-type domain-containing protein OS=Vibrio parahaemolyticus serotype O3:K6 (strain RIMD 2210633) OX=223926 GN=VP0607 PE=4 SV=1	34.694	NA	2.12	NA	1	NA	1
Q87S20	ndk	Cytoplasm	Nucleoside diphosphate kinase OS=Vibrio parahaemolyticus serotype O3:K6 (strain RIMD 2210633) OX=223926 GN=ndk PE=3 SV=1	15.865	NA	2.54	NA	2	NA	2
Q87S21	pepB	Cytoplasm	Peptidase B OS=Vibrio parahaemolyticus serotype O3:K6 (strain RIMD 2210633) OX=223926 GN=pepB PE=3 SV=1	46.612	6	1.84	3	1	3	1
Q87S23	VP0601	membrane	Ferredoxin OS=Vibrio parahaemolyticus serotype O3:K6 (strain RIMD 2210633) OX=223926 GN=VP0601 PE=4 SV=1	12.287	2	4.62	1	2	1	2
Q87S24	hscA	unknown	Chaperone protein HscA homolog OS=Vibrio parahaemolyticus serotype O3:K6 (strain RIMD 2210633) OX=223926 GN=hscA PE=3 SV=1	66.095	2.07	9.64	1	5	1	5
Q87S27	VP0597	unknown	Iron-sulfur cluster assembly scaffold protein IscU OS=Vibrio parahaemolyticus serotype O3:K6 (strain RIMD 2210633) OX=223926 GN=VP0597 PE=3 SV=1	13.625	2	6.29	1	3	1	3
Q87S28	iscS	Cytoplasm	Cysteine desulfurase IscS OS=Vibrio parahaemolyticus serotype O3:K6 (strain RIMD 2210633) OX=223926 GN=iscS PE=3 SV=1	44.995	17.52	8.11	9	4	9	4
Q87S29	iscR	unknown	HTH-type transcriptional regulator IscR OS=Vibrio parahaemolyticus serotype O3:K6 (strain RIMD 2210633) OX=223926 GN=iscR PE=3 SV=1	17.85	2	NA	1	NA	1	NA
Q87S30	trmJ	Cytoplasm	tRNA (cytidine/uridine-2'-O-)-methyltransferase TrmJ OS=Vibrio parahaemolyticus serotype O3:K6 (strain RIMD 2210633) OX=223926 GN=trmJ PE=4 SV=1	26.722	1.7	NA	1	NA	1	NA
Q87S31	VP0593	unknown	Inositol-1-monophosphatase OS=Vibrio parahaemolyticus serotype O3:K6 (strain RIMD 2210633) OX=223926 GN=VP0593 PE=3 SV=1	29.142	8.18	7.43	4	4	4	5
Q87S33	secF	Cell inner membrane	Protein-export membrane protein SecF OS=Vibrio parahaemolyticus serotype O3:K6 (strain RIMD 2210633) OX=223926 GN=secF PE=3 SV=1	34.355	2	2.03	1	1	1	1
Q87S34	secD	Cell inner membrane	Protein translocase subunit SecD OS=Vibrio parahaemolyticus serotype O3:K6 (strain RIMD 2210633) OX=223926 GN=secD PE=3 SV=1	66.9	2	NA	1	NA	1	NA
Q87S35	yajC	Cell inner membrane	Sec translocon accessory complex subunit YajC OS=Vibrio parahaemolyticus serotype O3:K6 (strain RIMD 2210633) OX=223926 GN=yajC PE=3 SV=1	11.84	4.09	4	2	2	3	3
Q87S36	tgt	unknown	Queuine tRNA-ribosyltransferase OS=Vibrio parahaemolyticus serotype O3:K6 (strain RIMD 2210633) OX=223926 GN=tgt PE=3 SV=1	43.027	4.31	NA	3	NA	3	NA
Q87S37	queA	Cytoplasm	S-adenosylmethionine:tRNA ribosyltransferase-isomerase OS=Vibrio parahaemolyticus serotype O3:K6 (strain RIMD 2210633) OX=223926 GN=queA PE=3 SV=1	39.129	3.62	1.8	2	1	2	1
Q87S44	VP0580	unknown	Antioxidant, AhpC/Tsa family OS=Vibrio parahaemolyticus serotype O3:K6 (strain RIMD 2210633) OX=223926 GN=VP0580 PE=4 SV=1	22.237	16.12	18.02	10	10	15	24
Q87S56	rdgC	nucleoid	Recombination-associated protein RdgC OS=Vibrio parahaemolyticus serotype O3:K6 (strain RIMD 2210633) OX=223926 GN=rdgC PE=3 SV=1	34.354	6	NA	3	NA	3	NA
Q87S57	VP0567	unknown	Putative protease OS=Vibrio parahaemolyticus serotype O3:K6 (strain RIMD 2210633) OX=223926 GN=VP0567 PE=4 SV=1	52.585	8.12	8.39	4	5	4	5
Q87S63	clpB	Cytoplasm	Chaperone protein ClpB OS=Vibrio parahaemolyticus serotype O3:K6 (strain RIMD 2210633) OX=223926 GN=clpB PE=3 SV=1	95.872	42.99	58.25	20	30	21	32
Q87S65	rluD	unknown	Ribosomal large subunit pseudouridine synthase D OS=Vibrio parahaemolyticus serotype O3:K6 (strain RIMD 2210633) OX=223926 GN=rluD PE=3 SV=1	36.604	4	7.25	2	4	2	4
Q87S68	VP0556	unknown	Putative sigma-54 modulation protein OS=Vibrio parahaemolyticus serotype O3:K6 (strain RIMD 2210633) OX=223926 GN=VP0556 PE=4 SV=1	12.385	4.13	9.06	2	5	2	6
Q87S71	trpR	Cytoplasm	Trp operon repressor homolog OS=Vibrio parahaemolyticus serotype O3:K6 (strain RIMD 2210633) OX=223926 GN=trpR PE=3 SV=1	11.763	NA	1.89	NA	1	NA	1
Q87S73	VP0551	Cytoplasm	ABC transporter, ATP-binding protein OS=Vibrio parahaemolyticus serotype O3:K6 (strain RIMD 2210633) OX=223926 GN=VP0551 PE=4 SV=1	62.246	10.53	24.95	5	12	6	12
Q87S76	VP0548	integral component of membrane	Putative ToxR-activated protein TagE OS=Vibrio parahaemolyticus serotype O3:K6 (strain RIMD 2210633) OX=223926 GN=VP0548 PE=4 SV=1	37.085	2	NA	1	NA	1	NA
Q87S90	ileS	Cytoplasm	Isoleucine--tRNA ligase OS=Vibrio parahaemolyticus serotype O3:K6 (strain RIMD 2210633) OX=223926 GN=ileS PE=3 SV=1	105.278	14.16	14.05	7	6	7	6
Q87S93	rpsT	Cytoplasm	30S ribosomal protein S20 OS=Vibrio parahaemolyticus serotype O3:K6 (strain RIMD 2210633) OX=223926 GN=rpsT PE=3 SV=1	9.536	5.92	4	3	2	4	2
Q87SB0	VP0514	unknown	Sigma-54 dependent transcriptional regulator OS=Vibrio parahaemolyticus serotype O3:K6 (strain RIMD 2210633) OX=223926 GN=VP0514 PE=4 SV=1	49.614	2	NA	1	NA	1	NA
Q87SB1	lysS	Cytoplasm	Lysine--tRNA ligase OS=Vibrio parahaemolyticus serotype O3:K6 (strain RIMD 2210633) OX=223926 GN=lysS PE=3 SV=1	57.557	35.05	30.57	17	15	19	18
Q87SB2	VP0512	Cytoplasm	Peptide chain release factor 2 OS=Vibrio parahaemolyticus serotype O3:K6 (strain RIMD 2210633) OX=223926 GN=VP0512 PE=3 SV=1	29.149	4	3.27	2	2	2	2
Q87SB3	VP0511	unknown	Single-stranded-DNA-specific exonuclease RecJ OS=Vibrio parahaemolyticus serotype O3:K6 (strain RIMD 2210633) OX=223926 GN=VP0511 PE=4 SV=1	64.245	NA	2	NA	1	NA	1
Q87SB9	srmB	Cytoplasm	ATP-dependent RNA helicase SrmB OS=Vibrio parahaemolyticus serotype O3:K6 (strain RIMD 2210633) OX=223926 GN=srmB PE=3 SV=1	46.268	2.46	NA	1	NA	1	NA
Q87SC0	VP0504	unknown	UPF0246 protein VP0504 OS=Vibrio parahaemolyticus serotype O3:K6 (strain RIMD 2210633) OX=223926 GN=VP0504 PE=3 SV=1	29.341	3.68	NA	2	NA	2	NA
Q87SC7	grcA	unknown	Autonomous glycyl radical cofactor OS=Vibrio parahaemolyticus serotype O3:K6 (strain RIMD 2210633) OX=223926 GN=grcA PE=3 SV=1	13.929	6.12	7.12	3	6	3	8
Q87SD5	VP0489	unknown	Aerobic respiration control protein FexA OS=Vibrio parahaemolyticus serotype O3:K6 (strain RIMD 2210633) OX=223926 GN=VP0489 PE=4 SV=1	26.936	9.23	11.11	5	8	5	9
Q87SF3	carB	unknown	Carbamoyl-phosphate synthase large chain OS=Vibrio parahaemolyticus serotype O3:K6 (strain RIMD 2210633) OX=223926 GN=carB PE=3 SV=1	117.863	13.21	19.93	6	9	6	11
Q87SF4	carA	unknown	Carbamoyl-phosphate synthase small chain OS=Vibrio parahaemolyticus serotype O3:K6 (strain RIMD 2210633) OX=223926 GN=carA PE=3 SV=1	41.026	6.09	8.84	3	4	3	5
Q87SF5	dapB	Cytoplasm	4-hydroxy-tetrahydrodipicolinate reductase OS=Vibrio parahaemolyticus serotype O3:K6 (strain RIMD 2210633) OX=223926 GN=dapB PE=3 SV=1	28.611	NA	1.73	NA	1	NA	1
Q87SF7	secA	Cell inner membrane	Protein translocase subunit SecA OS=Vibrio parahaemolyticus serotype O3:K6 (strain RIMD 2210633) OX=223926 GN=secA PE=3 SV=1	103.172	9.36	21.26	5	10	5	11
Q87SG0	ftsZ	Cytoplasm	Cell division protein FtsZ OS=Vibrio parahaemolyticus serotype O3:K6 (strain RIMD 2210633) OX=223926 GN=ftsZ PE=3 SV=1	42.573	12	10.45	6	5	6	5
Q87SG1	ftsA	Cell inner membrane	Cell division protein FtsA OS=Vibrio parahaemolyticus serotype O3:K6 (strain RIMD 2210633) OX=223926 GN=ftsA PE=3 SV=1	45.401	2.16	NA	1	NA	1	NA
Q87SH0	ftsI	Cell inner membrane	Peptidoglycan D,D-transpeptidase FtsI OS=Vibrio parahaemolyticus serotype O3:K6 (strain RIMD 2210633) OX=223926 GN=ftsI PE=3 SV=1	65.499	2.03	NA	1	NA	1	NA
Q87SH3	rsmI	Cytoplasm	Ribosomal RNA small subunit methyltransferase I OS=Vibrio parahaemolyticus serotype O3:K6 (strain RIMD 2210633) OX=223926 GN=rsmI PE=3 SV=1	31.694	3.83	NA	2	NA	2	NA
Q87SH6	gmhA	Cytoplasm	Phosphoheptose isomerase OS=Vibrio parahaemolyticus serotype O3:K6 (strain RIMD 2210633) OX=223926 GN=gmhA PE=3 SV=1	21.066	1.38	NA	1	NA	1	NA
Q87SH9	VP0444	unknown	Stringent starvation protein A OS=Vibrio parahaemolyticus serotype O3:K6 (strain RIMD 2210633) OX=223926 GN=VP0444 PE=4 SV=1	24.315	7.94	2.07	4	1	5	1
Q87SI1	VP0442	Membrane	Cytochrome b OS=Vibrio parahaemolyticus serotype O3:K6 (strain RIMD 2210633) OX=223926 GN=VP0442 PE=3 SV=1	48.349	1.64	NA	1	NA	1	NA
Q87SI4	rpsI	Cytoplasm	30S ribosomal protein S9 OS=Vibrio parahaemolyticus serotype O3:K6 (strain RIMD 2210633) OX=223926 GN=rpsI PE=3 SV=1	14.614	14.12	9.33	8	5	13	8
Q87SI5	rplM	Cytoplasm	50S ribosomal protein L13 OS=Vibrio parahaemolyticus serotype O3:K6 (strain RIMD 2210633) OX=223926 GN=rplM PE=3 SV=1	15.961	23.89	16.43	12	9	18	14
Q87SJ0	VP0433	Periplasm	Periplasmic serine endoprotease DegP-like OS=Vibrio parahaemolyticus serotype O3:K6 (strain RIMD 2210633) OX=223926 GN=VP0433 PE=3 SV=1	48.148	7.38	17.18	4	9	4	9
Q87SJ2	parC	Cell membrane	DNA topoisomerase 4 subunit A OS=Vibrio parahaemolyticus serotype O3:K6 (strain RIMD 2210633) OX=223926 GN=parC PE=3 SV=1	85.06	2.07	2.36	1	1	1	1
Q87SJ3	parE	chromosome	DNA topoisomerase 4 subunit B OS=Vibrio parahaemolyticus serotype O3:K6 (strain RIMD 2210633) OX=223926 GN=parE PE=3 SV=1	69.513	3.52	NA	2	NA	2	NA
Q87SJ8	VP0425	Outer membrane protein	Outer membrane protein TolC OS=Vibrio parahaemolyticus serotype O3:K6 (strain RIMD 2210633) OX=223926 GN=VP0425 PE=4 SV=1	47.983	NA	16.78	NA	8	NA	8
Q87SJ9	hldE	unknown	Bifunctional protein HldE OS=Vibrio parahaemolyticus serotype O3:K6 (strain RIMD 2210633) OX=223926 GN=hldE PE=3 SV=1	50.939	3.25	3.35	2	2	2	2
Q87SK3	VP0420	unknown	Uncharacterized protein OS=Vibrio parahaemolyticus serotype O3:K6 (strain RIMD 2210633) OX=223926 GN=VP0420 PE=4 SV=1	59.239	6	6	3	3	3	3
Q87SK4	VP0419	unknown	Uncharacterized protein OS=Vibrio parahaemolyticus serotype O3:K6 (strain RIMD 2210633) OX=223926 GN=VP0419 PE=4 SV=1	25.949	7.3	2.18	4	1	4	1
Q87SK6	VP0417	Membrane	SH3b domain-containing protein OS=Vibrio parahaemolyticus serotype O3:K6 (strain RIMD 2210633) OX=223926 GN=VP0417 PE=4 SV=1	22.705	2.08	NA	1	NA	1	NA
Q87SL2	VP0411	unknown	7,8-dihydroneopterin aldolase OS=Vibrio parahaemolyticus serotype O3:K6 (strain RIMD 2210633) OX=223926 GN=VP0411 PE=3 SV=1	13.383	NA	6.56	NA	4	NA	4
Q87SL6	VP0406	unknown	Uncharacterized protein OS=Vibrio parahaemolyticus serotype O3:K6 (strain RIMD 2210633) OX=223926 GN=VP0406 PE=4 SV=1	16.146	2.03	3.74	1	2	1	2
Q87SL8	rpoD	Cytoplasm	RNA polymerase sigma factor RpoD OS=Vibrio parahaemolyticus serotype O3:K6 (strain RIMD 2210633) OX=223926 GN=rpoD PE=3 SV=1	70.711	9.17	2.58	5	1	5	1
Q87SN4	VP0388	unknown	Type I restriction enzyme M protein OS=Vibrio parahaemolyticus serotype O3:K6 (strain RIMD 2210633) OX=223926 GN=VP0388 PE=4 SV=1	56.43	2	2	1	1	1	1
Q87SR3	glmS	Cytoplasm	Glutamine--fructose-6-phosphate aminotransferase [isomerizing] OS=Vibrio parahaemolyticus serotype O3:K6 (strain RIMD 2210633) OX=223926 GN=glmS PE=3 SV=2	66.841	16.46	14.45	8	7	9	8
Q87SR6	VP0356	unknown	Pyruvate kinase OS=Vibrio parahaemolyticus serotype O3:K6 (strain RIMD 2210633) OX=223926 GN=VP0356 PE=3 SV=1	49.972	22.45	28.17	12	16	13	24
Q87SS2	VP0350	unknown(DNAbinging	Transcriptional regulator, LysR family OS=Vibrio parahaemolyticus serotype O3:K6 (strain RIMD 2210633) OX=223926 GN=VP0350 PE=3 SV=1	36.192	11.41	NA	6	NA	6	NA
Q87ST4	surA	Periplasm	Chaperone SurA OS=Vibrio parahaemolyticus serotype O3:K6 (strain RIMD 2210633) OX=223926 GN=surA PE=3 SV=1	47.435	1.34	4	1	2	1	2
Q87ST5	pdxA	Cytoplasm	4-hydroxythreonine-4-phosphate dehydrogenase OS=Vibrio parahaemolyticus serotype O3:K6 (strain RIMD 2210633) OX=223926 GN=pdxA PE=3 SV=1	36.067	NA	2	NA	1	NA	1
Q87SU2	obg	Cytoplasm	GTPase Obg OS=Vibrio parahaemolyticus serotype O3:K6 (strain RIMD 2210633) OX=223926 GN=obg PE=3 SV=1	43.376	2	1.8	1	1	1	1
Q87SU3	rpmA	Cytoplasm	50S ribosomal protein L27 OS=Vibrio parahaemolyticus serotype O3:K6 (strain RIMD 2210633) OX=223926 GN=rpmA PE=3 SV=1	9.208	7.72	4.22	4	3	7	3
Q87SU4	rplU	Cytoplasm	50S ribosomal protein L21 OS=Vibrio parahaemolyticus serotype O3:K6 (strain RIMD 2210633) OX=223926 GN=rplU PE=3 SV=1	11.521	14.09	20.47	7	13	8	19
Q87SU7	mdh	unknown	Malate dehydrogenase OS=Vibrio parahaemolyticus serotype O3:K6 (strain RIMD 2210633) OX=223926 GN=mdh PE=3 SV=1	32.172	15.96	14.08	8	7	10	8
Q87SU8	argR	Cytoplasm	Arginine repressor OS=Vibrio parahaemolyticus serotype O3:K6 (strain RIMD 2210633) OX=223926 GN=argR PE=3 SV=1	16.976	NA	2.22	NA	2	NA	2
Q87SV3	VP0319	Cytoplasm	Universal stress protein OS=Vibrio parahaemolyticus serotype O3:K6 (strain RIMD 2210633) OX=223926 GN=VP0319 PE=3 SV=1	16.108	5.44	NA	3	NA	3	NA
Q87SV7	ubiX	unknown	Flavin prenyltransferase UbiX OS=Vibrio parahaemolyticus serotype O3:K6 (strain RIMD 2210633) OX=223926 GN=ubiX PE=3 SV=1	22.937	2	NA	1	NA	1	NA
Q87SW4	VP0308	membrane	Uncharacterized protein OS=Vibrio parahaemolyticus serotype O3:K6 (strain RIMD 2210633) OX=223926 GN=VP0308 PE=4 SV=1	135.934	NA	2.01	NA	1	NA	1
Q87SW8	VP0304	unknown	Uncharacterized protein OS=Vibrio parahaemolyticus serotype O3:K6 (strain RIMD 2210633) OX=223926 GN=VP0304 PE=4 SV=1	19.705	NA	2	NA	1	NA	1
Q87SY7	VP0285	unknown	Peptidyl-prolyl cis-trans isomerase OS=Vibrio parahaemolyticus serotype O3:K6 (strain RIMD 2210633) OX=223926 GN=VP0285 PE=3 SV=1	21.84	4	6.47	2	4	2	4
Q87SY9	rplQ	Cytoplasm	50S ribosomal protein L17 OS=Vibrio parahaemolyticus serotype O3:K6 (strain RIMD 2210633) OX=223926 GN=rplQ PE=3 SV=1	14.202	15.15	3.09	8	2	12	2
Q87SZ0	rpoA	unknown	DNA-directed RNA polymerase subunit alpha OS=Vibrio parahaemolyticus serotype O3:K6 (strain RIMD 2210633) OX=223926 GN=rpoA PE=3 SV=1	36.472	30.27	30.65	15	14	22	22
Q87SZ1	rpsD	Cytoplasm	30S ribosomal protein S4 OS=Vibrio parahaemolyticus serotype O3:K6 (strain RIMD 2210633) OX=223926 GN=rpsD PE=3 SV=1	23.333	45.02	26.21	26	14	34	26
Q87SZ2	rpsM	Cytoplasm	30S ribosomal protein S13 OS=Vibrio parahaemolyticus serotype O3:K6 (strain RIMD 2210633) OX=223926 GN=rpsM PE=3 SV=1	13.291	18.99	12.93	10	7	12	17
Q87SZ3	secY	inner membrane	Protein translocase subunit SecY OS=Vibrio parahaemolyticus serotype O3:K6 (strain RIMD 2210633) OX=223926 GN=secY PE=3 SV=1	48.479	2.01	NA	1	NA	1	NA
Q87SZ4	rplO	Cytoplasm	50S ribosomal protein L15 OS=Vibrio parahaemolyticus serotype O3:K6 (strain RIMD 2210633) OX=223926 GN=rplO PE=3 SV=1	14.953	20.34	14.47	12	8	19	10
Q87SZ5	rpmD	Cytoplasm	50S ribosomal protein L30 OS=Vibrio parahaemolyticus serotype O3:K6 (strain RIMD 2210633) OX=223926 GN=rpmD PE=3 SV=1	6.584	4.13	2	2	1	2	1
Q87SZ6	rpsE	Cytoplasm	30S ribosomal protein S5 OS=Vibrio parahaemolyticus serotype O3:K6 (strain RIMD 2210633) OX=223926 GN=rpsE PE=3 SV=1	17.567	22.35	9.63	12	6	14	8
Q87SZ7	rplR	Cytoplasm	50S ribosomal protein L18 OS=Vibrio parahaemolyticus serotype O3:K6 (strain RIMD 2210633) OX=223926 GN=rplR PE=3 SV=1	12.616	15.41	8.92	8	6	10	9
Q87SZ8	rplF	Cytoplasm	50S ribosomal protein L6 OS=Vibrio parahaemolyticus serotype O3:K6 (strain RIMD 2210633) OX=223926 GN=rplF PE=3 SV=1	18.779	18	14.87	10	11	15	19
Q87SZ9	rpsH	Cytoplasm	30S ribosomal protein S8 OS=Vibrio parahaemolyticus serotype O3:K6 (strain RIMD 2210633) OX=223926 GN=rpsH PE=3 SV=1	14.008	10.32	6.34	6	3	10	3
Q87T00	rpsN	Cytoplasm	30S ribosomal protein S14 OS=Vibrio parahaemolyticus serotype O3:K6 (strain RIMD 2210633) OX=223926 GN=rpsN PE=3 SV=1	11.426	4.93	4.18	2	2	2	2
Q87T01	rplE	Cytoplasm	50S ribosomal protein L5 OS=Vibrio parahaemolyticus serotype O3:K6 (strain RIMD 2210633) OX=223926 GN=rplE PE=3 SV=1	20.13	27.88	22.86	16	13	20	25
Q87T02	rplX	Cytoplasm	50S ribosomal protein L24 OS=Vibrio parahaemolyticus serotype O3:K6 (strain RIMD 2210633) OX=223926 GN=rplX PE=3 SV=1	11.231	12.09	3.82	7	3	8	3
Q87T03	rplN	Cytoplasm	50S ribosomal protein L14 OS=Vibrio parahaemolyticus serotype O3:K6 (strain RIMD 2210633) OX=223926 GN=rplN PE=3 SV=1	13.573	14.51	4.55	7	2	12	2
Q87T04	rpsQ	Cytoplasm	30S ribosomal protein S17 OS=Vibrio parahaemolyticus serotype O3:K6 (strain RIMD 2210633) OX=223926 GN=rpsQ PE=3 SV=1	9.573	8.52	5.03	4	3	6	3
Q87T05	rpmC	Cytoplasm	50S ribosomal protein L29 OS=Vibrio parahaemolyticus serotype O3:K6 (strain RIMD 2210633) OX=223926 GN=rpmC PE=3 SV=1	7.193	16.03	6	11	3	12	4
Q87T06	rplP	Cytoplasm	50S ribosomal protein L16 OS=Vibrio parahaemolyticus serotype O3:K6 (strain RIMD 2210633) OX=223926 GN=rplP PE=3 SV=1	15.525	8.23	8	4	4	9	9
Q87T07	rpsC	Cytoplasm	30S ribosomal protein S3 OS=Vibrio parahaemolyticus serotype O3:K6 (strain RIMD 2210633) OX=223926 GN=rpsC PE=3 SV=1	25.581	34.57	16.98	19	10	29	13
Q87T08	rplV	Cytoplasm	50S ribosomal protein L22 OS=Vibrio parahaemolyticus serotype O3:K6 (strain RIMD 2210633) OX=223926 GN=rplV PE=3 SV=1	12.085	22	14	11	8	17	15
Q87T09	rpsS	Cytoplasm	30S ribosomal protein S19 OS=Vibrio parahaemolyticus serotype O3:K6 (strain RIMD 2210633) OX=223926 GN=rpsS PE=3 SV=1	10.427	10	9.15	6	6	11	7
Q87T10	rplB	Cytoplasm	50S ribosomal protein L2 OS=Vibrio parahaemolyticus serotype O3:K6 (strain RIMD 2210633) OX=223926 GN=rplB PE=3 SV=1	29.949	22.27	24.8	12	12	15	19
Q87T11	rplW	Cytoplasm	50S ribosomal protein L23 OS=Vibrio parahaemolyticus serotype O3:K6 (strain RIMD 2210633) OX=223926 GN=rplW PE=3 SV=1	11.128	14.81	5.08	7	3	13	4
Q87T12	rplD	Cytoplasm	50S ribosomal protein L4 OS=Vibrio parahaemolyticus serotype O3:K6 (strain RIMD 2210633) OX=223926 GN=rplD PE=3 SV=1	21.888	26.48	16.75	14	10	20	25
Q87T13	rplC	Cytoplasm	50S ribosomal protein L3 OS=Vibrio parahaemolyticus serotype O3:K6 (strain RIMD 2210633) OX=223926 GN=rplC PE=3 SV=1	22.374	21.84	23.35	12	12	14	17
Q87T15	rpmE	Cytoplasm	50S ribosomal protein L31 OS=Vibrio parahaemolyticus serotype O3:K6 (strain RIMD 2210633) OX=223926 GN=rpmE PE=3 SV=1	8.055	6.06	2.51	3	1	3	1
Q87T19	VP0251	Transmembrane	Putative cell division protein FtsN OS=Vibrio parahaemolyticus serotype O3:K6 (strain RIMD 2210633) OX=223926 GN=VP0251 PE=4 SV=1	20.759	NA	1.39	NA	1	NA	1
Q87T20	hslV	Cytoplasm	ATP-dependent protease subunit HslV OS=Vibrio parahaemolyticus serotype O3:K6 (strain RIMD 2210633) OX=223926 GN=hslV PE=3 SV=2	19.583	2	NA	1	NA	1	NA
Q87T21	hslU	Cytoplasm	ATP-dependent protease ATPase subunit HslU OS=Vibrio parahaemolyticus serotype O3:K6 (strain RIMD 2210633) OX=223926 GN=hslU PE=3 SV=1	49.88	14.41	10.37	7	7	8	8
Q87T23	rraA	Cytoplasm	Regulator of ribonuclease activity A OS=Vibrio parahaemolyticus serotype O3:K6 (strain RIMD 2210633) OX=223926 GN=rraA PE=3 SV=1	18.407	NA	3.25	NA	2	NA	2
Q87T24	zapB	Cytoplasm	Cell division protein ZapB OS=Vibrio parahaemolyticus serotype O3:K6 (strain RIMD 2210633) OX=223926 GN=zapB PE=3 SV=1	9.412	NA	3.8	NA	2	NA	2
Q87T31	tpiA	Cytoplasm	Triosephosphate isomerase OS=Vibrio parahaemolyticus serotype O3:K6 (strain RIMD 2210633) OX=223926 GN=tpiA PE=3 SV=1	26.932	4.1	9.89	2	5	2	5
Q87T50	VP0220	membrane	OtnA protein OS=Vibrio parahaemolyticus serotype O3:K6 (strain RIMD 2210633) OX=223926 GN=VP0220 PE=4 SV=1	98.405	2.01	NA	1	NA	1	NA
Q87T56	hldD	unknown	ADP-L-glycero-D-manno-heptose-6-epimerase OS=Vibrio parahaemolyticus serotype O3:K6 (strain RIMD 2210633) OX=223926 GN=hldD PE=3 SV=1	35.216	NA	4.14	NA	2	NA	2
Q87T58	VP0212	unknown	ADP-heptose-LPS heptosyltransferase II OS=Vibrio parahaemolyticus serotype O3:K6 (strain RIMD 2210633) OX=223926 GN=VP0212 PE=4 SV=1	39.315	1.77	NA	1	NA	1	NA
Q87T79	VP0191	unknown	Putative lipopolysaccharide A protein OS=Vibrio parahaemolyticus serotype O3:K6 (strain RIMD 2210633) OX=223926 GN=VP0191 PE=4 SV=1	36.909	2	NA	1	NA	1	NA
Q87T84	rpmG	ribosome	50S ribosomal protein L33 OS=Vibrio parahaemolyticus serotype O3:K6 (strain RIMD 2210633) OX=223926 GN=rpmG PE=3 SV=1	6.524	3.28	NA	2	NA	3	NA
Q87T85	rpmB	Cytoplasm	50S ribosomal protein L28 OS=Vibrio parahaemolyticus serotype O3:K6 (strain RIMD 2210633) OX=223926 GN=rpmB PE=3 SV=1	9.032	8.53	2.57	4	1	7	2
Q87T92	pyrE	unknown	Orotate phosphoribosyltransferase OS=Vibrio parahaemolyticus serotype O3:K6 (strain RIMD 2210633) OX=223926 GN=pyrE PE=3 SV=1	23.189	2	2.05	1	1	1	1
Q87T94	VP0176	unknown	Putative alpha helix protein OS=Vibrio parahaemolyticus serotype O3:K6 (strain RIMD 2210633) OX=223926 GN=VP0176 PE=4 SV=1	33.217	4	NA	2	NA	2	NA
Q87TA9	gmk	Cytoplasm	Guanylate kinase OS=Vibrio parahaemolyticus serotype O3:K6 (strain RIMD 2210633) OX=223926 GN=gmk PE=3 SV=1	23.446	NA	1.6	NA	2	NA	2
Q87TB0	rpoZ	Cytoplasm	DNA-directed RNA polymerase subunit omega OS=Vibrio parahaemolyticus serotype O3:K6 (strain RIMD 2210633) OX=223926 GN=rpoZ PE=3 SV=1	10.022	NA	2.74	NA	2	NA	2
Q87TC0	VP0150	unknown	S1 motif domain-containing protein OS=Vibrio parahaemolyticus serotype O3:K6 (strain RIMD 2210633) OX=223926 GN=VP0150 PE=4 SV=1	85.129	4	5.94	2	4	2	4
Q87TC4	nfuA	unknown	Fe/S biogenesis protein NfuA OS=Vibrio parahaemolyticus serotype O3:K6 (strain RIMD 2210633) OX=223926 GN=nfuA PE=3 SV=1	20.949	NA	8.29	NA	5	NA	5
Q87TD4	VP0136	inner membrane	General secretion pathway protein G OS=Vibrio parahaemolyticus serotype O3:K6 (strain RIMD 2210633) OX=223926 GN=VP0136 PE=4 SV=1	16.161	2	NA	1	NA	1	NA
Q87TD7	VP0133	Outer membrane protein	General secretion pathway protein D OS=Vibrio parahaemolyticus serotype O3:K6 (strain RIMD 2210633) OX=223926 GN=VP0133 PE=3 SV=1	73.317	NA	2	NA	1	NA	1
Q87TE0	hslO	Cytoplasm	33 kDa chaperonin OS=Vibrio parahaemolyticus serotype O3:K6 (strain RIMD 2210633) OX=223926 GN=hslO PE=3 SV=1	32.284	6.03	8.07	3	4	3	5
Q87TE1	pckA	Cytoplasm	Phosphoenolpyruvate carboxykinase (ATP) OS=Vibrio parahaemolyticus serotype O3:K6 (strain RIMD 2210633) OX=223926 GN=pckA PE=3 SV=1	60.012	10.41	13.53	5	7	7	7
Q87TE8	VP0121	Cytoplasm	Glutamine synthetase OS=Vibrio parahaemolyticus serotype O3:K6 (strain RIMD 2210633) OX=223926 GN=VP0121 PE=3 SV=1	51.484	16.36	17.77	8	9	8	10
Q87TF3	add	unknown	Adenosine deaminase OS=Vibrio parahaemolyticus serotype O3:K6 (strain RIMD 2210633) OX=223926 GN=add PE=3 SV=1	36.436	4	NA	2	NA	2	NA
Q87TF4	VP0115	Cytoplasm	Coproporphyrinogen-III oxidase OS=Vibrio parahaemolyticus serotype O3:K6 (strain RIMD 2210633) OX=223926 GN=VP0115 PE=3 SV=1	53.674	5.37	NA	3	NA	3	NA
Q87TG4	VP0105	unknown	N-acetyltransferase domain-containing protein OS=Vibrio parahaemolyticus serotype O3:K6 (strain RIMD 2210633) OX=223926 GN=VP0105 PE=4 SV=1	16.244	NA	2	NA	1	NA	1
Q87TG5	VP0104	unknown	Delta-aminolevulinic acid dehydratase OS=Vibrio parahaemolyticus serotype O3:K6 (strain RIMD 2210633) OX=223926 GN=VP0104 PE=3 SV=1	39.184	2	NA	1	NA	1	NA
Q87TH1	tatA	Cell inner membrane	Sec-independent protein translocase protein TatA OS=Vibrio parahaemolyticus serotype O3:K6 (strain RIMD 2210633) OX=223926 GN=tatA PE=3 SV=1	8.79	2	NA	1	NA	1	NA
Q87TH4	ubiE	unknown	Ubiquinone/menaquinone biosynthesis C-methyltransferase UbiE OS=Vibrio parahaemolyticus serotype O3:K6 (strain RIMD 2210633) OX=223926 GN=ubiE PE=3 SV=1	28.965	2.25	NA	1	NA	1	NA
Q87TJ2	VP0077	Cytoplasm	Ferritin OS=Vibrio parahaemolyticus serotype O3:K6 (strain RIMD 2210633) OX=223926 GN=VP0077 PE=3 SV=1	19.952	NA	6.11	NA	3	NA	3
Q87TJ3	VP0076	Cytoplasm	Universal stress protein OS=Vibrio parahaemolyticus serotype O3:K6 (strain RIMD 2210633) OX=223926 GN=VP0076 PE=3 SV=1	15.682	NA	4	NA	2	NA	2
Q87TJ9	VP0070	unknown	Oligopeptidase A OS=Vibrio parahaemolyticus serotype O3:K6 (strain RIMD 2210633) OX=223926 GN=VP0070 PE=3 SV=1	76.988	2.22	6	1	3	1	3
Q87TK1	VP0068	Cytoplasm	Glutathione reductase OS=Vibrio parahaemolyticus serotype O3:K6 (strain RIMD 2210633) OX=223926 GN=VP0068 PE=1 SV=1	49.277	2.22	5.77	1	3	1	3
Q87TK4	VP0065	unknown	4-hydroxy-2-oxoglutarate aldolase/2-deydro-3-deoxyphosphogluconate aldolase OS=Vibrio parahaemolyticus serotype O3:K6 (strain RIMD 2210633) OX=223926 GN=VP0065 PE=4 SV=1	21.763	4	NA	2	NA	2	NA
Q87TK6	VP0063	unknown	Gluconokinase OS=Vibrio parahaemolyticus serotype O3:K6 (strain RIMD 2210633) OX=223926 GN=VP0063 PE=3 SV=1	19.588	NA	1.33	NA	1	NA	1
Q87TM1	VP0048	unknown	Peptide ABC transporter, periplasmic peptide-binding protein OS=Vibrio parahaemolyticus serotype O3:K6 (strain RIMD 2210633) OX=223926 GN=VP0048 PE=4 SV=1	57.449	4	15.37	2	8	2	8
Q87TM2	VP0047	unknown	Peptide ABC transporter, ATP-binding protein OS=Vibrio parahaemolyticus serotype O3:K6 (strain RIMD 2210633) OX=223926 GN=VP0047 PE=3 SV=1	63.69	6.74	2.11	3	2	3	2
Q87TN0	VP0039	membrane	HlyD_D23 domain-containing protein OS=Vibrio parahaemolyticus serotype O3:K6 (strain RIMD 2210633) OX=223926 GN=VP0039 PE=3 SV=1	40.446	2.25	1.61	1	1	1	1
Q87TN3	VP0036	unknown	Uncharacterized protein OS=Vibrio parahaemolyticus serotype O3:K6 (strain RIMD 2210633) OX=223926 GN=VP0036 PE=4 SV=1	9.631	NA	1.7	NA	1	NA	1
Q87TN4	ilvC	unknown	Ketol-acid reductoisomerase (NADP(+)) OS=Vibrio parahaemolyticus serotype O3:K6 (strain RIMD 2210633) OX=223926 GN=ilvC PE=3 SV=1	54.695	NA	2.68	NA	2	NA	2
Q87TP7	glyQ	Cytoplasm	Glycine--tRNA ligase alpha subunit OS=Vibrio parahaemolyticus serotype O3:K6 (strain RIMD 2210633) OX=223926 GN=glyQ PE=3 SV=1	34.961	4	4.9	2	3	2	3
Q87TP8	glyS	Cytoplasm	Glycine--tRNA ligase beta subunit OS=Vibrio parahaemolyticus serotype O3:K6 (strain RIMD 2210633) OX=223926 GN=glyS PE=3 SV=1	76.199	21.89	14.66	11	8	12	8
Q87TQ1	VP0018	unknown	16 kDa heat shock protein A OS=Vibrio parahaemolyticus serotype O3:K6 (strain RIMD 2210633) OX=223926 GN=VP0018 PE=3 SV=1	16.503	10.13	10.73	5	5	5	5
Q87TQ6	VP0012	Cytoplasm	Beta sliding clamp OS=Vibrio parahaemolyticus serotype O3:K6 (strain RIMD 2210633) OX=223926 GN=VP0012 PE=3 SV=1	40.656	2	1.54	1	1	1	1
Q87TR0	VP0008	unknown	Amino acid ABC transporter, periplasmic amino acid-binding portion OS=Vibrio parahaemolyticus serotype O3:K6 (strain RIMD 2210633) OX=223926 GN=VP0008 PE=3 SV=1	27.502	2.05	NA	1	NA	1	NA
Q87TR3	rpmH	ribosome	50S ribosomal protein L34 OS=Vibrio parahaemolyticus serotype O3:K6 (strain RIMD 2210633) OX=223926 GN=rpmH PE=3 SV=1	5.18	2.19	NA	2	NA	2	NA
Q87TR5	yidC	inner membrane	Membrane protein insertase YidC OS=Vibrio parahaemolyticus serotype O3:K6 (strain RIMD 2210633) OX=223926 GN=yidC PE=3 SV=1	60.389	4.06	NA	2	NA	2	NA
Q87TR6	mnmE	Cytoplasm	tRNA modification GTPase MnmE OS=Vibrio parahaemolyticus serotype O3:K6 (strain RIMD 2210633) OX=223926 GN=mnmE PE=3 SV=1	49.166	4.01	2.64	2	1	2	1
Q8GRF5	frr	Cytoplasm	Ribosome-recycling factor OS=Vibrio parahaemolyticus serotype O3:K6 (strain RIMD 2210633) OX=223926 GN=frr PE=1 SV=1	20.603	10.07	14.81	5	9	5	10
Q9ALY5	VP2793	unknown	Cyclic AMP receptor protein OS=Vibrio parahaemolyticus serotype O3:K6 (strain RIMD 2210633) OX=223926 GN=VP2793 PE=4 SV=1	23.665	8.7	9.08	4	5	4	5
Q9L7P5	groL1	Cytoplasm	60 kDa chaperonin 1 OS=Vibrio parahaemolyticus serotype O3:K6 (strain RIMD 2210633) OX=223926 GN=groL1 PE=3 SV=2	57.573	23.67	38.73	12	20	14	33
Q9LCJ0	nqrF	Cell inner membrane	Na(+)-translocating NADH-quinone reductase subunit F OS=Vibrio parahaemolyticus serotype O3:K6 (strain RIMD 2210633) OX=223926 GN=nqrF PE=3 SV=2	45.083	11.74	7.19	6	4	7	4
Q9X9K2	cheR	unknown	Chemotaxis protein methyltransferase OS=Vibrio parahaemolyticus serotype O3:K6 (strain RIMD 2210633) OX=223926 GN=cheR PE=3 SV=1	30.823	2	NA	1	NA	1	NA

## Sheet: Control_Protein
N	Unused	%Cov(95)	Accession	Gene	Description	Mw(kD)	Equivalents	Others	Peptides(95%)	Spectra
1	95.14	37.48	Q87KQ4	rpoB	DNA-directed RNA polymerase subunit beta OS=Vibrio parahaemolyticus serotype O3:K6 (strain RIMD 2210633) OX=223926 GN=rpoB PE=3 SV=1	149.553			47	57
2	87.84	28.71	Q87KQ5	rpoC	DNA-directed RNA polymerase subunit beta' OS=Vibrio parahaemolyticus serotype O3:K6 (strain RIMD 2210633) OX=223926 GN=rpoC PE=3 SV=1	154.919			43	52
3	87.01	45.55	Q87LU2	VP2519	Pyruvate dehydrogenase E1 component OS=Vibrio parahaemolyticus serotype O3:K6 (strain RIMD 2210633) OX=223926 GN=VP2519 PE=4 SV=1	99.664			45	62
4	66.36	49.64	Q87N45	VP2030	30S ribosomal protein S1 OS=Vibrio parahaemolyticus serotype O3:K6 (strain RIMD 2210633) OX=223926 GN=VP2030 PE=3 SV=1	60.943			34	59
5	50.72	50.51	Q877T5	tufA	Elongation factor Tu OS=Vibrio parahaemolyticus serotype O3:K6 (strain RIMD 2210633) OX=223926 GN=tufA PE=3 SV=1	43.152			27	50
6	48.49	32.04	Q87M30	fusA2	Elongation factor G 2 OS=Vibrio parahaemolyticus serotype O3:K6 (strain RIMD 2210633) OX=223926 GN=fusA2 PE=3 SV=1	76.367			27	35
7	45.02	69.42	Q87SZ1	rpsD	30S ribosomal protein S4 OS=Vibrio parahaemolyticus serotype O3:K6 (strain RIMD 2210633) OX=223926 GN=rpsD PE=3 SV=1	23.333			26	34
8	42.99	26.25	Q87S63	clpB	Chaperone protein ClpB OS=Vibrio parahaemolyticus serotype O3:K6 (strain RIMD 2210633) OX=223926 GN=clpB PE=3 SV=1	95.872			20	21
9	41.73	25.44	Q87MW0	VP2121	Aldehyde-alcohol dehydrogenase OS=Vibrio parahaemolyticus serotype O3:K6 (strain RIMD 2210633) OX=223926 GN=VP2121 PE=1 SV=1	97.123			22	24
10	41.22	48.93	Q87KH7	rho	Transcription termination factor Rho OS=Vibrio parahaemolyticus serotype O3:K6 (strain RIMD 2210633) OX=223926 GN=rho PE=3 SV=1	46.818			20	24
11	39.94	49.77	Q87R81	tig	Trigger factor OS=Vibrio parahaemolyticus serotype O3:K6 (strain RIMD 2210633) OX=223926 GN=tig PE=3 SV=1	48.255			20	23
12	36.37	20.58	Q87R04	VP0994	Formate acetyltransferase OS=Vibrio parahaemolyticus serotype O3:K6 (strain RIMD 2210633) OX=223926 GN=VP0994 PE=4 SV=1	84.52			16	17
13	35.05	37.23	Q87SB1	lysS	Lysine--tRNA ligase OS=Vibrio parahaemolyticus serotype O3:K6 (strain RIMD 2210633) OX=223926 GN=lysS PE=3 SV=1	57.557			17	19
14	34.57	60.78	Q87T07	rpsC	30S ribosomal protein S3 OS=Vibrio parahaemolyticus serotype O3:K6 (strain RIMD 2210633) OX=223926 GN=rpsC PE=3 SV=1	25.581			19	29
15	34.41	32.65	Q87RH5	htpG	Chaperone protein HtpG OS=Vibrio parahaemolyticus serotype O3:K6 (strain RIMD 2210633) OX=223926 GN=htpG PE=3 SV=1	72.161			17	21
16	33.21	24.89	Q87M06	pnp	Polyribonucleotide nucleotidyltransferase OS=Vibrio parahaemolyticus serotype O3:K6 (strain RIMD 2210633) OX=223926 GN=pnp PE=3 SV=1	76.738			16	17
17	32.71	36.14	Q87KA6	atpA	ATP synthase subunit alpha OS=Vibrio parahaemolyticus serotype O3:K6 (strain RIMD 2210633) OX=223926 GN=atpA PE=3 SV=1	56.637			17	23
18	32.64	30.95	O50286	lpd	Dihydrolipoyl dehydrogenase OS=Vibrio parahaemolyticus serotype O3:K6 (strain RIMD 2210633) OX=223926 GN=lpd PE=3 SV=2	50.988			17	19
19	32.41	67.77	Q87MD8	rpsB	30S ribosomal protein S2 OS=Vibrio parahaemolyticus serotype O3:K6 (strain RIMD 2210633) OX=223926 GN=rpsB PE=3 SV=1	26.808			19	41
20	32.36	32.19	Q87NH5	asnS	Asparagine--tRNA ligase OS=Vibrio parahaemolyticus serotype O3:K6 (strain RIMD 2210633) OX=223926 GN=asnS PE=3 SV=1	52.59			16	16
21	32.16	36.03	Q87M70	VP2388	Glycerol-3-phosphate dehydrogenase OS=Vibrio parahaemolyticus serotype O3:K6 (strain RIMD 2210633) OX=223926 GN=VP2388 PE=3 SV=1	58.595			16	17
22	30.27	46.06	Q87SZ0	rpoA	DNA-directed RNA polymerase subunit alpha OS=Vibrio parahaemolyticus serotype O3:K6 (strain RIMD 2210633) OX=223926 GN=rpoA PE=3 SV=1	36.472			15	22
23	28.55	57.08	Q87KQ1	rplA	50S ribosomal protein L1 OS=Vibrio parahaemolyticus serotype O3:K6 (strain RIMD 2210633) OX=223926 GN=rplA PE=3 SV=1	24.691			17	27
24	27.88	70.95	Q87T01	rplE	50S ribosomal protein L5 OS=Vibrio parahaemolyticus serotype O3:K6 (strain RIMD 2210633) OX=223926 GN=rplE PE=3 SV=1	20.13			16	20
25	27.41	70.67	Q87L75	rplI	50S ribosomal protein L9 OS=Vibrio parahaemolyticus serotype O3:K6 (strain RIMD 2210633) OX=223926 GN=rplI PE=3 SV=1	15.709			16	22
26	27.31	69.87	Q87L44	rpsG	30S ribosomal protein S7 OS=Vibrio parahaemolyticus serotype O3:K6 (strain RIMD 2210633) OX=223926 GN=rpsG PE=3 SV=1	17.76			18	28
27	26.73	36.03	Q87LQ0	eno	Enolase OS=Vibrio parahaemolyticus serotype O3:K6 (strain RIMD 2210633) OX=223926 GN=eno PE=3 SV=1	45.562			14	21
28	26.71	70.87	P66346	rpsJ	30S ribosomal protein S10 OS=Vibrio parahaemolyticus serotype O3:K6 (strain RIMD 2210633) OX=223926 GN=rpsJ PE=3 SV=1	11.721			14	18
29	26.48	62.5	Q87T12	rplD	50S ribosomal protein L4 OS=Vibrio parahaemolyticus serotype O3:K6 (strain RIMD 2210633) OX=223926 GN=rplD PE=3 SV=1	21.888			14	20
30	26.36	18.68	Q87RX3	dnaK	Chaperone protein DnaK OS=Vibrio parahaemolyticus serotype O3:K6 (strain RIMD 2210633) OX=223926 GN=dnaK PE=3 SV=1	69.055			14	15
31	26	42.61	Q87KA8	atpD	ATP synthase subunit beta OS=Vibrio parahaemolyticus serotype O3:K6 (strain RIMD 2210633) OX=223926 GN=atpD PE=3 SV=1	50.696			13	14
32	25.93	18.82	Q87LU3	VP2518	Acetyltransferase component of pyruvate dehydrogenase complex OS=Vibrio parahaemolyticus serotype O3:K6 (strain RIMD 2210633) OX=223926 GN=VP2518 PE=3 SV=1	64.97			13	17
33	25.44	37.06	Q87KW2	VP2863	Aspartate ammonia-lyase OS=Vibrio parahaemolyticus serotype O3:K6 (strain RIMD 2210633) OX=223926 GN=VP2863 PE=3 SV=1	52.733			13	13
34	25.36	24.3	Q79YZ5	VP0122	BipA protein OS=Vibrio parahaemolyticus serotype O3:K6 (strain RIMD 2210633) OX=223926 GN=VP0122 PE=4 SV=1	66.953			14	14
35	25.21	42.7	Q87MD9	tsf	Elongation factor Ts OS=Vibrio parahaemolyticus serotype O3:K6 (strain RIMD 2210633) OX=223926 GN=tsf PE=3 SV=1	29.774			12	21
36	25.16	24.25	Q87JG6	groL2	60 kDa chaperonin 2 OS=Vibrio parahaemolyticus serotype O3:K6 (strain RIMD 2210633) OX=223926 GN=groL2 PE=3 SV=1	56.345			12	13
37	25.06	25.04	Q87IJ8	deaD	ATP-dependent RNA helicase DeaD OS=Vibrio parahaemolyticus serotype O3:K6 (strain RIMD 2210633) OX=223926 GN=deaD PE=3 SV=1	71.466			12	12
38	24.88	31.05	P40607	purA	Adenylosuccinate synthetase OS=Vibrio parahaemolyticus serotype O3:K6 (strain RIMD 2210633) OX=223926 GN=purA PE=3 SV=3	47.694			12	13
39	24.67	29.39	Q87QM1	VP1128	Adenylosuccinate lyase OS=Vibrio parahaemolyticus serotype O3:K6 (strain RIMD 2210633) OX=223926 GN=VP1128 PE=3 SV=1	51.476			12	13
40	24.63	16.76	Q87LW3	VP2495	Aconitate hydratase B OS=Vibrio parahaemolyticus serotype O3:K6 (strain RIMD 2210633) OX=223926 GN=VP2495 PE=3 SV=1	94.072			12	12
41	24.27	38.86	Q87LL1	pgk	Phosphoglycerate kinase OS=Vibrio parahaemolyticus serotype O3:K6 (strain RIMD 2210633) OX=223926 GN=pgk PE=3 SV=1	40.733			12	17
42	23.98	17.65	Q87MZ3	VP2083	Phosphate acetyltransferase OS=Vibrio parahaemolyticus serotype O3:K6 (strain RIMD 2210633) OX=223926 GN=VP2083 PE=3 SV=1	76.679			12	13
43	23.89	67.61	Q87SI5	rplM	50S ribosomal protein L13 OS=Vibrio parahaemolyticus serotype O3:K6 (strain RIMD 2210633) OX=223926 GN=rplM PE=3 SV=1	15.961			12	18
44	23.67	28.34	Q9L7P5	groL1	60 kDa chaperonin 1 OS=Vibrio parahaemolyticus serotype O3:K6 (strain RIMD 2210633) OX=223926 GN=groL1 PE=3 SV=2	57.573			12	14
45	22.57	36.94	Q87RN8	prs	Ribose-phosphate pyrophosphokinase OS=Vibrio parahaemolyticus serotype O3:K6 (strain RIMD 2210633) OX=223926 GN=prs PE=3 SV=1	33.933			11	11
46	22.45	29.15	Q87SR6	VP0356	Pyruvate kinase OS=Vibrio parahaemolyticus serotype O3:K6 (strain RIMD 2210633) OX=223926 GN=VP0356 PE=3 SV=1	49.972			12	13
47	22.35	68.86	Q87SZ6	rpsE	30S ribosomal protein S5 OS=Vibrio parahaemolyticus serotype O3:K6 (strain RIMD 2210633) OX=223926 GN=rpsE PE=3 SV=1	17.567			12	14
48	22.27	37.96	Q87T10	rplB	50S ribosomal protein L2 OS=Vibrio parahaemolyticus serotype O3:K6 (strain RIMD 2210633) OX=223926 GN=rplB PE=3 SV=1	29.949			12	15
49	22.16	41.88	P0A481	rplT	50S ribosomal protein L20 OS=Vibrio parahaemolyticus serotype O3:K6 (strain RIMD 2210633) OX=223926 GN=rplT PE=3 SV=1	13.384			12	20
50	22.08	58.14	Q87L72	rpsF	30S ribosomal protein S6 OS=Vibrio parahaemolyticus serotype O3:K6 (strain RIMD 2210633) OX=223926 GN=rpsF PE=3 SV=1	14.983			13	23
51	22.05	34.14	Q87MS4	VP2157	Glyceraldehyde-3-phosphate dehydrogenase OS=Vibrio parahaemolyticus serotype O3:K6 (strain RIMD 2210633) OX=223926 GN=VP2157 PE=3 SV=1	35.226			14	23
52	22	67.27	Q87T08	rplV	50S ribosomal protein L22 OS=Vibrio parahaemolyticus serotype O3:K6 (strain RIMD 2210633) OX=223926 GN=rplV PE=3 SV=1	12.085			11	17
53	21.89	18.6	Q87TP8	glyS	Glycine--tRNA ligase beta subunit OS=Vibrio parahaemolyticus serotype O3:K6 (strain RIMD 2210633) OX=223926 GN=glyS PE=3 SV=1	76.199			11	12
54	21.84	39.23	Q87T13	rplC	50S ribosomal protein L3 OS=Vibrio parahaemolyticus serotype O3:K6 (strain RIMD 2210633) OX=223926 GN=rplC PE=3 SV=1	22.374			12	14
55	20.51	6.014	Q87PB5	VP1602	Putative NAD-glutamate dehydrogenase OS=Vibrio parahaemolyticus serotype O3:K6 (strain RIMD 2210633) OX=223926 GN=VP1602 PE=4 SV=1	183.494			10	10
56	20.49	18.24	Q87QV2	aspS	Aspartate--tRNA ligase OS=Vibrio parahaemolyticus serotype O3:K6 (strain RIMD 2210633) OX=223926 GN=aspS PE=3 SV=1	65.763			10	11
57	20.41	48.72	Q87KA4	atpF	ATP synthase subunit b OS=Vibrio parahaemolyticus serotype O3:K6 (strain RIMD 2210633) OX=223926 GN=atpF PE=3 SV=1	17.56			10	10
58	20.34	50.69	Q87SZ4	rplO	50S ribosomal protein L15 OS=Vibrio parahaemolyticus serotype O3:K6 (strain RIMD 2210633) OX=223926 GN=rplO PE=3 SV=1	14.953			12	19
59	20.21	19.45	Q87L81	pgi	Glucose-6-phosphate isomerase OS=Vibrio parahaemolyticus serotype O3:K6 (strain RIMD 2210633) OX=223926 GN=pgi PE=3 SV=1	60.913			10	10
60	20.03	15.79	Q87ND4	VP1934	Ribonucleoside-diphosphate reductase OS=Vibrio parahaemolyticus serotype O3:K6 (strain RIMD 2210633) OX=223926 GN=VP1934 PE=3 SV=1	85.676			10	10
61	20	21.72	Q87MY5	VP2091	Oligopeptide ABC transporter, periplasmic oligopeptide-binding protein OS=Vibrio parahaemolyticus serotype O3:K6 (strain RIMD 2210633) OX=223926 GN=VP2091 PE=4 SV=1	62.381			11	12
62	19.55	22.3	Q87RK0	VP0794	Phosphoenolpyruvate-protein phosphotransferase OS=Vibrio parahaemolyticus serotype O3:K6 (strain RIMD 2210633) OX=223926 GN=VP0794 PE=3 SV=1	63.192			10	12
63	19.38	20.59	Q87M72	glpK	Glycerol kinase OS=Vibrio parahaemolyticus serotype O3:K6 (strain RIMD 2210633) OX=223926 GN=glpK PE=3 SV=1	55.682			11	12
64	19.11	11.27	Q87M02	infB	Translation initiation factor IF-2 OS=Vibrio parahaemolyticus serotype O3:K6 (strain RIMD 2210633) OX=223926 GN=infB PE=3 SV=1	99.396			9	10
65	18.99	50.85	Q87SZ2	rpsM	30S ribosomal protein S13 OS=Vibrio parahaemolyticus serotype O3:K6 (strain RIMD 2210633) OX=223926 GN=rpsM PE=3 SV=1	13.291			10	12
66	18.26	10.46	Q87N14	rne	Ribonuclease E OS=Vibrio parahaemolyticus serotype O3:K6 (strain RIMD 2210633) OX=223926 GN=rne PE=3 SV=1	114.134			10	10
67	18.06	20.51	Q87GY4	tkt2	Transketolase 2 OS=Vibrio parahaemolyticus serotype O3:K6 (strain RIMD 2210633) OX=223926 GN=tkt2 PE=3 SV=1	72.024			9	9
68	18	53.11	Q87SZ8	rplF	50S ribosomal protein L6 OS=Vibrio parahaemolyticus serotype O3:K6 (strain RIMD 2210633) OX=223926 GN=rplF PE=3 SV=1	18.779			10	15
69	17.8	32.91	Q87GY5	tal	Transaldolase OS=Vibrio parahaemolyticus serotype O3:K6 (strain RIMD 2210633) OX=223926 GN=tal PE=3 SV=1	34.806			9	9
70	17.52	21.04	Q87S28	iscS	Cysteine desulfurase IscS OS=Vibrio parahaemolyticus serotype O3:K6 (strain RIMD 2210633) OX=223926 GN=iscS PE=3 SV=1	44.995			9	9
71	16.76	16.59	Q87MA6	nqrA	Na(+)-translocating NADH-quinone reductase subunit A OS=Vibrio parahaemolyticus serotype O3:K6 (strain RIMD 2210633) OX=223926 GN=nqrA PE=3 SV=1	48.619			8	8
72	16.62	25.92	Q87HX7	VPA0829	Iron-containing alcohol dehydrogenase OS=Vibrio parahaemolyticus serotype O3:K6 (strain RIMD 2210633) OX=223926 GN=VPA0829 PE=4 SV=1	41.865			8	8
73	16.46	13.11	Q87SR3	glmS	Glutamine--fructose-6-phosphate aminotransferase [isomerizing] OS=Vibrio parahaemolyticus serotype O3:K6 (strain RIMD 2210633) OX=223926 GN=glmS PE=3 SV=2	66.841			8	9
74	16.36	20.04	Q87TE8	VP0121	Glutamine synthetase OS=Vibrio parahaemolyticus serotype O3:K6 (strain RIMD 2210633) OX=223926 GN=VP0121 PE=3 SV=1	51.484			8	8
75	16.25	10.59	Q87L45	fusA1	Elongation factor G 1 OS=Vibrio parahaemolyticus serotype O3:K6 (strain RIMD 2210633) OX=223926 GN=fusA1 PE=3 SV=1	77.589			8	8
76	16.23	18.89	Q87RD6	argS	Arginine--tRNA ligase OS=Vibrio parahaemolyticus serotype O3:K6 (strain RIMD 2210633) OX=223926 GN=argS PE=3 SV=1	63.871			8	9
77	16.21	38.93	Q87N22	VP2054	3-oxoacyl-[acyl-carrier-protein] reductase OS=Vibrio parahaemolyticus serotype O3:K6 (strain RIMD 2210633) OX=223926 GN=VP2054 PE=3 SV=1	25.517			8	9
78	16.12	46.31	Q87S44	VP0580	Antioxidant, AhpC/Tsa family OS=Vibrio parahaemolyticus serotype O3:K6 (strain RIMD 2210633) OX=223926 GN=VP0580 PE=4 SV=1	22.237			10	15
79	16.03	87.3	Q87T05	rpmC	50S ribosomal protein L29 OS=Vibrio parahaemolyticus serotype O3:K6 (strain RIMD 2210633) OX=223926 GN=rpmC PE=3 SV=1	7.193			11	12
80	16	37.65	Q87KQ2	rplJ	50S ribosomal protein L10 OS=Vibrio parahaemolyticus serotype O3:K6 (strain RIMD 2210633) OX=223926 GN=rplJ PE=3 SV=1	17.344			8	17
81	16	27.81	Q87KX0	pfkA	ATP-dependent 6-phosphofructokinase OS=Vibrio parahaemolyticus serotype O3:K6 (strain RIMD 2210633) OX=223926 GN=pfkA PE=3 SV=1	34.583			8	9
82	15.96	38.91	Q87SU7	mdh	Malate dehydrogenase OS=Vibrio parahaemolyticus serotype O3:K6 (strain RIMD 2210633) OX=223926 GN=mdh PE=3 SV=1	32.172			8	10
83	15.9	12.77	Q87RG4	glnS	Glutamine--tRNA ligase OS=Vibrio parahaemolyticus serotype O3:K6 (strain RIMD 2210633) OX=223926 GN=glnS PE=3 SV=1	63.969			8	9
84	15.77	12.98	Q87Q59	pheT	Phenylalanine--tRNA ligase beta subunit OS=Vibrio parahaemolyticus serotype O3:K6 (strain RIMD 2210633) OX=223926 GN=pheT PE=3 SV=1	87.098			8	8
85	15.41	41.88	Q87SZ7	rplR	50S ribosomal protein L18 OS=Vibrio parahaemolyticus serotype O3:K6 (strain RIMD 2210633) OX=223926 GN=rplR PE=3 SV=1	12.616			8	10
86	15.15	56.35	Q87SY9	rplQ	50S ribosomal protein L17 OS=Vibrio parahaemolyticus serotype O3:K6 (strain RIMD 2210633) OX=223926 GN=rplQ PE=3 SV=1	14.202			8	12
87	15.13	19.53	Q87JQ6	tnaA	Tryptophanase OS=Vibrio parahaemolyticus serotype O3:K6 (strain RIMD 2210633) OX=223926 GN=tnaA PE=3 SV=1	52.548			8	8
88	15.05	12.38	Q87KT6	VP2890	Lysine decarboxylase OS=Vibrio parahaemolyticus serotype O3:K6 (strain RIMD 2210633) OX=223926 GN=VP2890 PE=4 SV=1	80.114			7	8
89	14.81	51	Q87T11	rplW	50S ribosomal protein L23 OS=Vibrio parahaemolyticus serotype O3:K6 (strain RIMD 2210633) OX=223926 GN=rplW PE=3 SV=1	11.128			7	13
90	14.73	25.14	Q87LL2	VP2599	Fructose-bisphosphate aldolase OS=Vibrio parahaemolyticus serotype O3:K6 (strain RIMD 2210633) OX=223926 GN=VP2599 PE=3 SV=1	38.881			7	11
91	14.51	47.15	Q87T03	rplN	50S ribosomal protein L14 OS=Vibrio parahaemolyticus serotype O3:K6 (strain RIMD 2210633) OX=223926 GN=rplN PE=3 SV=1	13.573			7	12
92	14.41	15.35	Q87T21	hslU	ATP-dependent protease ATPase subunit HslU OS=Vibrio parahaemolyticus serotype O3:K6 (strain RIMD 2210633) OX=223926 GN=hslU PE=3 SV=1	49.88			7	8
93	14.4	28.39	Q87MZ4	ackA1	Acetate kinase 1 OS=Vibrio parahaemolyticus serotype O3:K6 (strain RIMD 2210633) OX=223926 GN=ackA1 PE=3 SV=1	43.013			7	7
94	14.26	49.57	Q87LT1	rplS	50S ribosomal protein L19 OS=Vibrio parahaemolyticus serotype O3:K6 (strain RIMD 2210633) OX=223926 GN=rplS PE=3 SV=2	13.219			7	24
95	14.16	8.811	Q87S90	ileS	Isoleucine--tRNA ligase OS=Vibrio parahaemolyticus serotype O3:K6 (strain RIMD 2210633) OX=223926 GN=ileS PE=3 SV=1	105.278			7	7
96	14.15	10.09	P74956	lon	Lon protease OS=Vibrio parahaemolyticus serotype O3:K6 (strain RIMD 2210633) OX=223926 GN=lon PE=3 SV=2	87.812			7	7
97	14.15	23.6	Q87M05	rpsO	30S ribosomal protein S15 OS=Vibrio parahaemolyticus serotype O3:K6 (strain RIMD 2210633) OX=223926 GN=rpsO PE=3 SV=1	10.064			7	8
98	14.12	55.38	Q87SI4	rpsI	30S ribosomal protein S9 OS=Vibrio parahaemolyticus serotype O3:K6 (strain RIMD 2210633) OX=223926 GN=rpsI PE=3 SV=1	14.614			8	13
99	14.09	46.6	Q87SU4	rplU	50S ribosomal protein L21 OS=Vibrio parahaemolyticus serotype O3:K6 (strain RIMD 2210633) OX=223926 GN=rplU PE=3 SV=1	11.521			7	8
100	14	25.29	Q87MA8	nqrC	Na(+)-translocating NADH-quinone reductase subunit C OS=Vibrio parahaemolyticus serotype O3:K6 (strain RIMD 2210633) OX=223926 GN=nqrC PE=3 SV=1	27.69			7	8
101	14	51.65	Q87KR5	VP2911	DNA-binding protein HU-2 OS=Vibrio parahaemolyticus serotype O3:K6 (strain RIMD 2210633) OX=223926 GN=VP2911 PE=3 SV=1	9.568			7	8
102	13.83	17.87	Q87MN7	VP2194	3-oxoacyl-[acyl-carrier-protein] synthase I OS=Vibrio parahaemolyticus serotype O3:K6 (strain RIMD 2210633) OX=223926 GN=VP2194 PE=3 SV=1	42.618			7	8
103	13.75	55.81	P66368	rpsK	30S ribosomal protein S11 OS=Vibrio parahaemolyticus serotype O3:K6 (strain RIMD 2210633) OX=223926 GN=rpsK PE=3 SV=1	13.89			8	10
104	13.5	13.33	Q87QP1	serS	Serine--tRNA ligase OS=Vibrio parahaemolyticus serotype O3:K6 (strain RIMD 2210633) OX=223926 GN=serS PE=3 SV=1	48.798			7	7
105	13.41	13.87	Q87KU4	VP2881	Biotin carboxylase OS=Vibrio parahaemolyticus serotype O3:K6 (strain RIMD 2210633) OX=223926 GN=VP2881 PE=4 SV=1	49.192			6	8
106	13.21	8.357	Q87SF3	carB	Carbamoyl-phosphate synthase large chain OS=Vibrio parahaemolyticus serotype O3:K6 (strain RIMD 2210633) OX=223926 GN=carB PE=3 SV=1	117.863			6	6
107	12.47	14.75	Q87FJ5	VPA1684	Alkyl hydroperoxide reductase, subunit F OS=Vibrio parahaemolyticus serotype O3:K6 (strain RIMD 2210633) OX=223926 GN=VPA1684 PE=4 SV=1	56.108			6	6
108	12.34	23.26	Q87JS5	rimK	Probable alpha-L-glutamate ligase OS=Vibrio parahaemolyticus serotype O3:K6 (strain RIMD 2210633) OX=223926 GN=rimK PE=3 SV=1	32.875			6	6
109	12.14	21.36	Q87LW7	VP2491	Iron(III) ABC transporter, periplasmic iron-compound-binding protein OS=Vibrio parahaemolyticus serotype O3:K6 (strain RIMD 2210633) OX=223926 GN=VP2491 PE=4 SV=1	37.697			6	6
110	12.09	40.95	Q87T02	rplX	50S ribosomal protein L24 OS=Vibrio parahaemolyticus serotype O3:K6 (strain RIMD 2210633) OX=223926 GN=rplX PE=3 SV=1	11.231			7	8
111	12.07	6.482	Q87RF0	VP0847	2-oxoglutarate dehydrogenase, E1 component OS=Vibrio parahaemolyticus serotype O3:K6 (strain RIMD 2210633) OX=223926 GN=VP0847 PE=4 SV=1	106.083			6	6
112	12.04	11.85	Q87KY4	VP2840	Fumarate reductase flavoprotein subunit OS=Vibrio parahaemolyticus serotype O3:K6 (strain RIMD 2210633) OX=223926 GN=VP2840 PE=3 SV=1	66.107			6	7
113	12	12.76	Q87R77	VP0921	Peptidylprolyl isomerase OS=Vibrio parahaemolyticus serotype O3:K6 (strain RIMD 2210633) OX=223926 GN=VP0921 PE=4 SV=1	68.84			6	6
114	12	16.24	Q87RE8	sucC	Succinate--CoA ligase [ADP-forming] subunit beta OS=Vibrio parahaemolyticus serotype O3:K6 (strain RIMD 2210633) OX=223926 GN=sucC PE=3 SV=1	41.542			6	6
115	12	19.01	Q87R79	clpX	ATP-dependent Clp protease ATP-binding subunit ClpX OS=Vibrio parahaemolyticus serotype O3:K6 (strain RIMD 2210633) OX=223926 GN=clpX PE=3 SV=1	46.693			6	6
116	12	28.21	Q87MF3	accA	Acetyl-coenzyme A carboxylase carboxyl transferase subunit alpha OS=Vibrio parahaemolyticus serotype O3:K6 (strain RIMD 2210633) OX=223926 GN=accA PE=3 SV=1	35.699			6	6
117	12	22.98	Q87SG0	ftsZ	Cell division protein FtsZ OS=Vibrio parahaemolyticus serotype O3:K6 (strain RIMD 2210633) OX=223926 GN=ftsZ PE=3 SV=1	42.573			6	6
118	12	42.96	Q87KQ0	rplK	50S ribosomal protein L11 OS=Vibrio parahaemolyticus serotype O3:K6 (strain RIMD 2210633) OX=223926 GN=rplK PE=3 SV=1	14.702			6	7
119	11.74	11.06	Q9LCJ0	nqrF	Na(+)-translocating NADH-quinone reductase subunit F OS=Vibrio parahaemolyticus serotype O3:K6 (strain RIMD 2210633) OX=223926 GN=nqrF PE=3 SV=2	45.083			6	7
120	11.41	25.08	Q87SS2	VP0350	Transcriptional regulator, LysR family OS=Vibrio parahaemolyticus serotype O3:K6 (strain RIMD 2210633) OX=223926 GN=VP0350 PE=3 SV=1	36.192			6	6
121	10.56	8.193	Q87LG6	valS	Valine--tRNA ligase OS=Vibrio parahaemolyticus serotype O3:K6 (strain RIMD 2210633) OX=223926 GN=valS PE=3 SV=1	108.622			5	5
122	10.53	7.442	Q87LR3	alaS	Alanine--tRNA ligase OS=Vibrio parahaemolyticus serotype O3:K6 (strain RIMD 2210633) OX=223926 GN=alaS PE=3 SV=1	93.969			5	5
123	10.53	10.81	Q87S73	VP0551	ABC transporter, ATP-binding protein OS=Vibrio parahaemolyticus serotype O3:K6 (strain RIMD 2210633) OX=223926 GN=VP0551 PE=4 SV=1	62.246			5	6
124	10.51	6.584	O51859	gyrB	DNA gyrase subunit B OS=Vibrio parahaemolyticus serotype O3:K6 (strain RIMD 2210633) OX=223926 GN=gyrB PE=3 SV=2	89.442			5	5
125	10.41	11.62	Q87TE1	pckA	Phosphoenolpyruvate carboxykinase (ATP) OS=Vibrio parahaemolyticus serotype O3:K6 (strain RIMD 2210633) OX=223926 GN=pckA PE=3 SV=1	60.012			5	7
126	10.32	53.85	Q87SZ9	rpsH	30S ribosomal protein S8 OS=Vibrio parahaemolyticus serotype O3:K6 (strain RIMD 2210633) OX=223926 GN=rpsH PE=3 SV=1	14.008			6	10
127	10.32	11.61	Q87S07	guaA	GMP synthase [glutamine-hydrolyzing] OS=Vibrio parahaemolyticus serotype O3:K6 (strain RIMD 2210633) OX=223926 GN=guaA PE=3 SV=1	57.672			5	6
128	10.3	10.2	Q87RF2	VP0845	Succinate dehydrogenase flavoprotein subunit OS=Vibrio parahaemolyticus serotype O3:K6 (strain RIMD 2210633) OX=223926 GN=VP0845 PE=3 SV=1	64.248			7	8
129	10.24	13.51	Q87S15	hisS	Histidine--tRNA ligase OS=Vibrio parahaemolyticus serotype O3:K6 (strain RIMD 2210633) OX=223926 GN=hisS PE=3 SV=1	47.146			5	5
130	10.23	33.73	Q87RK1	VP0793	PTS system, glucose-specific IIA component OS=Vibrio parahaemolyticus serotype O3:K6 (strain RIMD 2210633) OX=223926 GN=VP0793 PE=4 SV=1	17.955			5	5
131	10.2	24.81	Q87M22	deoC	Deoxyribose-phosphate aldolase OS=Vibrio parahaemolyticus serotype O3:K6 (strain RIMD 2210633) OX=223926 GN=deoC PE=3 SV=1	27.745			5	6
132	10.13	31.72	Q87TQ1	VP0018	16 kDa heat shock protein A OS=Vibrio parahaemolyticus serotype O3:K6 (strain RIMD 2210633) OX=223926 GN=VP0018 PE=3 SV=1	16.503			5	5
133	10.09	10.3	Q87M01	nusA	Transcription termination/antitermination protein NusA OS=Vibrio parahaemolyticus serotype O3:K6 (strain RIMD 2210633) OX=223926 GN=nusA PE=3 SV=1	54.945			5	5
134	10.07	34.59	Q8GRF5	frr	Ribosome-recycling factor OS=Vibrio parahaemolyticus serotype O3:K6 (strain RIMD 2210633) OX=223926 GN=frr PE=1 SV=1	20.603			5	5
135	10	21.86	Q87MB1	VP2345	FAD:protein FMN transferase OS=Vibrio parahaemolyticus serotype O3:K6 (strain RIMD 2210633) OX=223926 GN=VP2345 PE=3 SV=1	36.82			5	7
136	10	38.04	Q87T09	rpsS	30S ribosomal protein S19 OS=Vibrio parahaemolyticus serotype O3:K6 (strain RIMD 2210633) OX=223926 GN=rpsS PE=3 SV=1	10.427			6	11
137	10	20.5	Q87RJ7	VP0797	Cysteine synthase OS=Vibrio parahaemolyticus serotype O3:K6 (strain RIMD 2210633) OX=223926 GN=VP0797 PE=3 SV=1	34.133			5	5
138	9.96	10.32	Q87Q92	maeA	NAD-dependent malic enzyme OS=Vibrio parahaemolyticus serotype O3:K6 (strain RIMD 2210633) OX=223926 GN=maeA PE=3 SV=1	62.299			5	5
139	9.72	12.94	Q87L48	VP2767	Putative malate oxidoreductase OS=Vibrio parahaemolyticus serotype O3:K6 (strain RIMD 2210633) OX=223926 GN=VP2767 PE=4 SV=1	46.164			5	5
140	9.65	9.077	Q87KU7	acsA	Acetyl-coenzyme A synthetase OS=Vibrio parahaemolyticus serotype O3:K6 (strain RIMD 2210633) OX=223926 GN=acsA PE=3 SV=1	71.747			5	5
141	9.62	7.632	Q87Q70	thrS	Threonine--tRNA ligase OS=Vibrio parahaemolyticus serotype O3:K6 (strain RIMD 2210633) OX=223926 GN=thrS PE=3 SV=1	73.761			4	4
142	9.46	31.56	Q87L23	VP2794	DUF1338 domain-containing protein OS=Vibrio parahaemolyticus serotype O3:K6 (strain RIMD 2210633) OX=223926 GN=VP2794 PE=4 SV=1	29.213			5	6
143	9.36	6.388	Q87SF7	secA	Protein translocase subunit SecA OS=Vibrio parahaemolyticus serotype O3:K6 (strain RIMD 2210633) OX=223926 GN=secA PE=3 SV=1	103.172			5	5
144	9.32	9.02	Q87KZ5	gpmI	2,3-bisphosphoglycerate-independent phosphoglycerate mutase OS=Vibrio parahaemolyticus serotype O3:K6 (strain RIMD 2210633) OX=223926 GN=gpmI PE=3 SV=1	55.118			5	5
145	9.26	8.608	Q87LP9	pyrG	CTP synthase OS=Vibrio parahaemolyticus serotype O3:K6 (strain RIMD 2210633) OX=223926 GN=pyrG PE=3 SV=1	60.127			4	4
146	9.23	24.37	Q87SD5	VP0489	Aerobic respiration control protein FexA OS=Vibrio parahaemolyticus serotype O3:K6 (strain RIMD 2210633) OX=223926 GN=VP0489 PE=4 SV=1	26.936			5	5
147	9.17	10.65	Q87SL8	rpoD	RNA polymerase sigma factor RpoD OS=Vibrio parahaemolyticus serotype O3:K6 (strain RIMD 2210633) OX=223926 GN=rpoD PE=3 SV=1	70.711			5	5
148	9.15	43.66	P66533	rpsU	30S ribosomal protein S21 OS=Vibrio parahaemolyticus serotype O3:K6 (strain RIMD 2210633) OX=223926 GN=rpsU PE=3 SV=1	8.487			5	5
149	9.05	60.42	Q87KX3	groS1	10 kDa chaperonin 1 OS=Vibrio parahaemolyticus serotype O3:K6 (strain RIMD 2210633) OX=223926 GN=groS1 PE=3 SV=1	10.25			7	9
150	8.71	10.55	Q87RL6	gltX	Glutamate--tRNA ligase OS=Vibrio parahaemolyticus serotype O3:K6 (strain RIMD 2210633) OX=223926 GN=gltX PE=3 SV=1	53.453			4	4
151	8.7	22.38	Q9ALY5	VP2793	Cyclic AMP receptor protein OS=Vibrio parahaemolyticus serotype O3:K6 (strain RIMD 2210633) OX=223926 GN=VP2793 PE=4 SV=1	23.665			4	4
152	8.69	16.86	Q87PC5	fabA	3-hydroxydecanoyl-[acyl-carrier-protein] dehydratase OS=Vibrio parahaemolyticus serotype O3:K6 (strain RIMD 2210633) OX=223926 GN=fabA PE=3 SV=1	18.997			4	4
153	8.55	57.33	P66478	rpsR	30S ribosomal protein S18 OS=Vibrio parahaemolyticus serotype O3:K6 (strain RIMD 2210633) OX=223926 GN=rpsR PE=3 SV=1	8.843			4	4
154	8.53	35.9	Q87T85	rpmB	50S ribosomal protein L28 OS=Vibrio parahaemolyticus serotype O3:K6 (strain RIMD 2210633) OX=223926 GN=rpmB PE=3 SV=1	9.032			4	7
155	8.52	34.52	Q87T04	rpsQ	30S ribosomal protein S17 OS=Vibrio parahaemolyticus serotype O3:K6 (strain RIMD 2210633) OX=223926 GN=rpsQ PE=3 SV=1	9.573			4	6
156	8.43	21.96	Q87RH4	adk	Adenylate kinase OS=Vibrio parahaemolyticus serotype O3:K6 (strain RIMD 2210633) OX=223926 GN=adk PE=3 SV=1	23.295			4	10
157	8.32	4.123	Q87FF3	VPA1726	Bifunctional protein PutA OS=Vibrio parahaemolyticus serotype O3:K6 (strain RIMD 2210633) OX=223926 GN=VPA1726 PE=3 SV=1	114.997			4	5
158	8.26	10.38	Q87NI8	VP1880	L-serine dehydratase OS=Vibrio parahaemolyticus serotype O3:K6 (strain RIMD 2210633) OX=223926 GN=VP1880 PE=3 SV=1	49.135			4	5
159	8.25	10.77	Q87LF4	murA	UDP-N-acetylglucosamine 1-carboxyvinyltransferase OS=Vibrio parahaemolyticus serotype O3:K6 (strain RIMD 2210633) OX=223926 GN=murA PE=3 SV=1	44.11			4	5
160	8.23	41.91	Q87T06	rplP	50S ribosomal protein L16 OS=Vibrio parahaemolyticus serotype O3:K6 (strain RIMD 2210633) OX=223926 GN=rplP PE=3 SV=1	15.525			4	9
161	8.19	9.459	Q87HP1	VPA0922	NAD(P) transhydrogenase subunit alpha OS=Vibrio parahaemolyticus serotype O3:K6 (strain RIMD 2210633) OX=223926 GN=VPA0922 PE=3 SV=1	54.806			4	4
162	8.18	25.47	Q87S31	VP0593	Inositol-1-monophosphatase OS=Vibrio parahaemolyticus serotype O3:K6 (strain RIMD 2210633) OX=223926 GN=VP0593 PE=3 SV=1	29.142			4	4
163	8.15	9.063	Q87LZ5	ftsH	ATP-dependent zinc metalloprotease FtsH OS=Vibrio parahaemolyticus serotype O3:K6 (strain RIMD 2210633) OX=223926 GN=ftsH PE=3 SV=1	72.982			4	4
164	8.14	14.81	Q87Q16	VP1333	Ornithine cyclodeaminase Ocd2 OS=Vibrio parahaemolyticus serotype O3:K6 (strain RIMD 2210633) OX=223926 GN=VP1333 PE=4 SV=1	35.522			4	4
165	8.12	7.94	Q87S57	VP0567	Putative protease OS=Vibrio parahaemolyticus serotype O3:K6 (strain RIMD 2210633) OX=223926 GN=VP0567 PE=4 SV=1	52.585			4	4
166	8.09	15.19	Q87RC4	VP0873	Septum site-determining protein MinD OS=Vibrio parahaemolyticus serotype O3:K6 (strain RIMD 2210633) OX=223926 GN=VP0873 PE=4 SV=1	29.483			4	5
167	8.09	8.913	Q87QJ9	cysS	Cysteine--tRNA ligase OS=Vibrio parahaemolyticus serotype O3:K6 (strain RIMD 2210633) OX=223926 GN=cysS PE=3 SV=1	52.047			4	4
168	8.07	12.99	Q87MP2	accD1	Acetyl-coenzyme A carboxylase carboxyl transferase subunit beta 1 OS=Vibrio parahaemolyticus serotype O3:K6 (strain RIMD 2210633) OX=223926 GN=accD1 PE=3 SV=1	34.03			4	4
169	8.07	11.38	Q87RE7	sucD	Succinate--CoA ligase [ADP-forming] subunit alpha OS=Vibrio parahaemolyticus serotype O3:K6 (strain RIMD 2210633) OX=223926 GN=sucD PE=3 SV=1	29.993			5	5
170	8.04	2.421	Q87QW2	mukB	Chromosome partition protein MukB OS=Vibrio parahaemolyticus serotype O3:K6 (strain RIMD 2210633) OX=223926 GN=mukB PE=3 SV=1	169.746			4	4
171	8.02	11.41	Q87L20	argD	Acetylornithine aminotransferase OS=Vibrio parahaemolyticus serotype O3:K6 (strain RIMD 2210633) OX=223926 GN=argD PE=3 SV=1	43.362			4	4
172	8	23.23	Q87RX5	grpE	Protein GrpE OS=Vibrio parahaemolyticus serotype O3:K6 (strain RIMD 2210633) OX=223926 GN=grpE PE=3 SV=1	22.369			4	4
173	8	12.87	Q87R71	VP0927	Putative aspartate aminotransferase OS=Vibrio parahaemolyticus serotype O3:K6 (strain RIMD 2210633) OX=223926 GN=VP0927 PE=4 SV=1	45.307			4	4
174	8	17.46	Q87PH6	VP1526	Putrescine-binding periplasmic protein OS=Vibrio parahaemolyticus serotype O3:K6 (strain RIMD 2210633) OX=223926 GN=VP1526 PE=3 SV=1	39.683			4	4
175	8	8.564	Q87G09	kbl	2-amino-3-ketobutyrate coenzyme A ligase OS=Vibrio parahaemolyticus serotype O3:K6 (strain RIMD 2210633) OX=223926 GN=kbl PE=3 SV=1	43.17			4	4
176	8	16.82	Q87Q60	pheS	Phenylalanine--tRNA ligase alpha subunit OS=Vibrio parahaemolyticus serotype O3:K6 (strain RIMD 2210633) OX=223926 GN=pheS PE=3 SV=1	36.873			4	4
177	8	57.32	Q87LS8	rpsP	30S ribosomal protein S16 OS=Vibrio parahaemolyticus serotype O3:K6 (strain RIMD 2210633) OX=223926 GN=rpsP PE=3 SV=1	9.063			4	5
178	8	31.82	Q87QB7	VP1233	Glutaredoxin 1 OS=Vibrio parahaemolyticus serotype O3:K6 (strain RIMD 2210633) OX=223926 GN=VP1233 PE=4 SV=1	10.024			4	4
179	8	16.32	Q87KA7	atpG	ATP synthase gamma chain OS=Vibrio parahaemolyticus serotype O3:K6 (strain RIMD 2210633) OX=223926 GN=atpG PE=3 SV=1	31.86			4	5
180	8	19.92	Q87G42	deoD2	Purine nucleoside phosphorylase DeoD-type 2 OS=Vibrio parahaemolyticus serotype O3:K6 (strain RIMD 2210633) OX=223926 GN=deoD2 PE=3 SV=1	25.671			4	4
181	7.94	26.07	Q87SH9	VP0444	Stringent starvation protein A OS=Vibrio parahaemolyticus serotype O3:K6 (strain RIMD 2210633) OX=223926 GN=VP0444 PE=4 SV=1	24.315			4	5
182	7.92	16.87	Q87ME0	pyrH	Uridylate kinase OS=Vibrio parahaemolyticus serotype O3:K6 (strain RIMD 2210633) OX=223926 GN=pyrH PE=3 SV=1	26.166			4	4
183	7.72	36.47	Q87SU3	rpmA	50S ribosomal protein L27 OS=Vibrio parahaemolyticus serotype O3:K6 (strain RIMD 2210633) OX=223926 GN=rpmA PE=3 SV=1	9.208			4	7
184	7.71	11.52	Q87LS7	ffh	Signal recognition particle protein OS=Vibrio parahaemolyticus serotype O3:K6 (strain RIMD 2210633) OX=223926 GN=ffh PE=3 SV=1	50.281			4	4
185	7.66	44.44	Q87KH6	VP3001	Thioredoxin OS=Vibrio parahaemolyticus serotype O3:K6 (strain RIMD 2210633) OX=223926 GN=VP3001 PE=3 SV=1	11.716			4	5
186	7.52	4.598	Q87PB3	VP1604	Aminopeptidase N OS=Vibrio parahaemolyticus serotype O3:K6 (strain RIMD 2210633) OX=223926 GN=VP1604 PE=4 SV=1	98.461			4	4
187	7.43	10.17	Q87P10	VP1708	6-phosphogluconate dehydrogenase, decarboxylating OS=Vibrio parahaemolyticus serotype O3:K6 (strain RIMD 2210633) OX=223926 GN=VP1708 PE=3 SV=1	52.536			4	4
188	7.39	8.696	Q87M18	prfC	Peptide chain release factor 3 OS=Vibrio parahaemolyticus serotype O3:K6 (strain RIMD 2210633) OX=223926 GN=prfC PE=3 SV=1	59.245			4	4
189	7.38	12.09	Q87SJ0	VP0433	Periplasmic serine endoprotease DegP-like OS=Vibrio parahaemolyticus serotype O3:K6 (strain RIMD 2210633) OX=223926 GN=VP0433 PE=3 SV=1	48.148			4	4
190	7.33	5.745	Q87R11	VP0988	AAA_PrkA domain-containing protein OS=Vibrio parahaemolyticus serotype O3:K6 (strain RIMD 2210633) OX=223926 GN=VP0988 PE=4 SV=1	74.022			4	4
191	7.3	31.58	Q87SK4	VP0419	Uncharacterized protein OS=Vibrio parahaemolyticus serotype O3:K6 (strain RIMD 2210633) OX=223926 GN=VP0419 PE=4 SV=1	25.949			4	4
192	7.1	5.625	Q87JS8	speA	Biosynthetic arginine decarboxylase OS=Vibrio parahaemolyticus serotype O3:K6 (strain RIMD 2210633) OX=223926 GN=speA PE=3 SV=1	72.065			4	4
193	7.06	6.751	Q87RP4	miaB	tRNA-2-methylthio-N(6)-dimethylallyladenosine synthase OS=Vibrio parahaemolyticus serotype O3:K6 (strain RIMD 2210633) OX=223926 GN=miaB PE=3 SV=1	53.713			3	3
194	6.9	16.24	Q87M77	VP2381	Glycerophosphoryl diester phosphodiesterase OS=Vibrio parahaemolyticus serotype O3:K6 (strain RIMD 2210633) OX=223926 GN=VP2381 PE=4 SV=1	39.967			4	4
195	6.87	8.072	Q87LZ7	glmM	Phosphoglucosamine mutase OS=Vibrio parahaemolyticus serotype O3:K6 (strain RIMD 2210633) OX=223926 GN=glmM PE=3 SV=1	47.644			3	4
196	6.81	3.653	Q87NC6	VP1942	Diaminobutyrate-pyruvate transaminase & L-2,4-diaminobutyrate decarboxylase OS=Vibrio parahaemolyticus serotype O3:K6 (strain RIMD 2210633) OX=223926 GN=VP1942 PE=1 SV=1	104.387			3	3
197	6.74	7.531	Q87TM2	VP0047	Peptide ABC transporter, ATP-binding protein OS=Vibrio parahaemolyticus serotype O3:K6 (strain RIMD 2210633) OX=223926 GN=VP0047 PE=3 SV=1	63.69			3	3
198	6.54	10.49	Q87RF5	VP0842	Citrate synthase OS=Vibrio parahaemolyticus serotype O3:K6 (strain RIMD 2210633) OX=223926 GN=VP0842 PE=3 SV=1	48.219			4	4
199	6.48	4.819	Q87S12	der	GTPase Der OS=Vibrio parahaemolyticus serotype O3:K6 (strain RIMD 2210633) OX=223926 GN=der PE=3 SV=1	55.815			3	3
200	6.47	5.779	Q87MC3	proS	Proline--tRNA ligase OS=Vibrio parahaemolyticus serotype O3:K6 (strain RIMD 2210633) OX=223926 GN=proS PE=3 SV=1	63.256			3	3
201	6.4	7.731	Q87RE9	VP0848	Dihydrolipoyllysine-residue succinyltransferase component of 2-oxoglutarate dehydrogenase complex OS=Vibrio parahaemolyticus serotype O3:K6 (strain RIMD 2210633) OX=223926 GN=VP0848 PE=3 SV=1	43.702			3	3
202	6.27	6.343	Q87QY7	VP1011	Isocitrate dehydrogenase [NADP] OS=Vibrio parahaemolyticus serotype O3:K6 (strain RIMD 2210633) OX=223926 GN=VP1011 PE=3 SV=1	80.516			3	3
203	6.27	9	Q87QB9	fabV1	Enoyl-[acyl-carrier-protein] reductase [NADH] 1 OS=Vibrio parahaemolyticus serotype O3:K6 (strain RIMD 2210633) OX=223926 GN=fabV1 PE=3 SV=1	43.969			3	5
204	6.18	40	Q87QL6	VP1133	DNA-binding protein OS=Vibrio parahaemolyticus serotype O3:K6 (strain RIMD 2210633) OX=223926 GN=VP1133 PE=3 SV=1	15.076			3	3
205	6.18	8.488	Q87PH3	potA	Spermidine/putrescine import ATP-binding protein PotA OS=Vibrio parahaemolyticus serotype O3:K6 (strain RIMD 2210633) OX=223926 GN=potA PE=3 SV=1	42.691			3	3
206	6.12	32	Q87SC7	grcA	Autonomous glycyl radical cofactor OS=Vibrio parahaemolyticus serotype O3:K6 (strain RIMD 2210633) OX=223926 GN=grcA PE=3 SV=1	13.929			3	3
207	6.11	7.653	Q87RQ8	VP0719	D-alanyl-D-alanine carboxypeptidase OS=Vibrio parahaemolyticus serotype O3:K6 (strain RIMD 2210633) OX=223926 GN=VP0719 PE=3 SV=1	43.291			3	3
208	6.1	7.191	Q87PA8	VP1609	ABC transporter, ATP-binding protein OS=Vibrio parahaemolyticus serotype O3:K6 (strain RIMD 2210633) OX=223926 GN=VP1609 PE=4 SV=1	67.08			3	3
209	6.09	10.29	Q87SF4	carA	Carbamoyl-phosphate synthase small chain OS=Vibrio parahaemolyticus serotype O3:K6 (strain RIMD 2210633) OX=223926 GN=carA PE=3 SV=1	41.026			3	3
210	6.08	11.3	Q87R67	menB	1,4-dihydroxy-2-naphthoyl-CoA synthase OS=Vibrio parahaemolyticus serotype O3:K6 (strain RIMD 2210633) OX=223926 GN=menB PE=3 SV=1	32.347			3	4
211	6.06	26.03	Q87T15	rpmE	50S ribosomal protein L31 OS=Vibrio parahaemolyticus serotype O3:K6 (strain RIMD 2210633) OX=223926 GN=rpmE PE=3 SV=1	8.055			3	3
212	6.05	9.214	Q87RU5	ribB	3,4-dihydroxy-2-butanone 4-phosphate synthase OS=Vibrio parahaemolyticus serotype O3:K6 (strain RIMD 2210633) OX=223926 GN=ribB PE=3 SV=1	40.112			3	3
213	6.04	7.572	Q87RP0	ychF	Ribosome-binding ATPase YchF OS=Vibrio parahaemolyticus serotype O3:K6 (strain RIMD 2210633) OX=223926 GN=ychF PE=3 SV=1	41.795			3	3
214	6.04	5.204	Q87M23	deoA	Thymidine phosphorylase OS=Vibrio parahaemolyticus serotype O3:K6 (strain RIMD 2210633) OX=223926 GN=deoA PE=3 SV=1	46.963			3	3
215	6.03	10.65	Q87TE0	hslO	33 kDa chaperonin OS=Vibrio parahaemolyticus serotype O3:K6 (strain RIMD 2210633) OX=223926 GN=hslO PE=3 SV=1	32.284			3	3
216	6.01	10.16	Q87LK6	metK	S-adenosylmethionine synthase OS=Vibrio parahaemolyticus serotype O3:K6 (strain RIMD 2210633) OX=223926 GN=metK PE=3 SV=1	41.991			3	3
217	6	6.713	Q87S21	pepB	Peptidase B OS=Vibrio parahaemolyticus serotype O3:K6 (strain RIMD 2210633) OX=223926 GN=pepB PE=3 SV=1	46.612			3	3
218	6	8.399	Q87RX2	dnaJ	Chaperone protein DnaJ OS=Vibrio parahaemolyticus serotype O3:K6 (strain RIMD 2210633) OX=223926 GN=dnaJ PE=3 SV=1	41.026			3	3
219	6	6.654	Q87SK3	VP0420	Uncharacterized protein OS=Vibrio parahaemolyticus serotype O3:K6 (strain RIMD 2210633) OX=223926 GN=VP0420 PE=4 SV=1	59.239			3	3
220	6	24.73	Q87KP9	nusG	Transcription termination/antitermination protein NusG OS=Vibrio parahaemolyticus serotype O3:K6 (strain RIMD 2210633) OX=223926 GN=nusG PE=3 SV=2	20.709			3	3
221	6	24.39	Q87QK0	VP1149	Peptidyl-prolyl cis-trans isomerase OS=Vibrio parahaemolyticus serotype O3:K6 (strain RIMD 2210633) OX=223926 GN=VP1149 PE=3 SV=1	18.096			3	4
222	6	18.55	Q87PG6	VP1536	Fumarate and nitrate reduction regulatory protein OS=Vibrio parahaemolyticus serotype O3:K6 (strain RIMD 2210633) OX=223926 GN=VP1536 PE=4 SV=1	27.834			3	3
223	6	10.88	Q87ND3	VP1935	Ribonucleoside-diphosphate reductase, beta subunit OS=Vibrio parahaemolyticus serotype O3:K6 (strain RIMD 2210633) OX=223926 GN=VP1935 PE=4 SV=1	43.715			3	3
224	6	29.19	Q87FJ6	VPA1683	Alkyl hydroperoxide reductase C OS=Vibrio parahaemolyticus serotype O3:K6 (strain RIMD 2210633) OX=223926 GN=VPA1683 PE=3 SV=1	20.572			3	3
225	6	10.53	Q87S56	rdgC	Recombination-associated protein RdgC OS=Vibrio parahaemolyticus serotype O3:K6 (strain RIMD 2210633) OX=223926 GN=rdgC PE=3 SV=1	34.354			3	3
226	6	12.5	Q87MH1	upp	Uracil phosphoribosyltransferase OS=Vibrio parahaemolyticus serotype O3:K6 (strain RIMD 2210633) OX=223926 GN=upp PE=3 SV=1	22.64			3	3
227	6	9.623	Q87M25	deoD1	Purine nucleoside phosphorylase DeoD-type 1 OS=Vibrio parahaemolyticus serotype O3:K6 (strain RIMD 2210633) OX=223926 GN=deoD1 PE=3 SV=1	25.895			3	3
228	5.92	51.16	Q87S93	rpsT	30S ribosomal protein S20 OS=Vibrio parahaemolyticus serotype O3:K6 (strain RIMD 2210633) OX=223926 GN=rpsT PE=3 SV=1	9.536			3	4
229	5.8	30.65	Q87L43	rpsL	30S ribosomal protein S12 OS=Vibrio parahaemolyticus serotype O3:K6 (strain RIMD 2210633) OX=223926 GN=rpsL PE=3 SV=1	13.709			3	3
230	5.7	8.986	Q87PH7	VP1525	Putrescine-binding periplasmic protein OS=Vibrio parahaemolyticus serotype O3:K6 (strain RIMD 2210633) OX=223926 GN=VP1525 PE=3 SV=1	38.999			3	3
231	5.67	4.1	Q87ND6	gyrA	DNA gyrase subunit A OS=Vibrio parahaemolyticus serotype O3:K6 (strain RIMD 2210633) OX=223926 GN=gyrA PE=3 SV=1	97.1			3	3
232	5.63	9.832	Q87KJ3	lysA	Diaminopimelate decarboxylase OS=Vibrio parahaemolyticus serotype O3:K6 (strain RIMD 2210633) OX=223926 GN=lysA PE=3 SV=1	45.89			3	3
233	5.56	27.17	Q87QD9	rplY	50S ribosomal protein L25 OS=Vibrio parahaemolyticus serotype O3:K6 (strain RIMD 2210633) OX=223926 GN=rplY PE=3 SV=1	10.414			5	7
234	5.51	26.13	Q87MW4	VP2117	Glutaredoxin OS=Vibrio parahaemolyticus serotype O3:K6 (strain RIMD 2210633) OX=223926 GN=VP2117 PE=3 SV=1	12.335			3	3
235	5.44	25.52	Q87SV3	VP0319	Universal stress protein OS=Vibrio parahaemolyticus serotype O3:K6 (strain RIMD 2210633) OX=223926 GN=VP0319 PE=3 SV=1	16.108			3	3
236	5.37	6.695	Q87TF4	VP0115	Coproporphyrinogen-III oxidase OS=Vibrio parahaemolyticus serotype O3:K6 (strain RIMD 2210633) OX=223926 GN=VP0115 PE=3 SV=1	53.674			3	3
237	5.36	27.78	Q79YX1	VP2231	Chemotaxis protein CheY OS=Vibrio parahaemolyticus serotype O3:K6 (strain RIMD 2210633) OX=223926 GN=VP2231 PE=4 SV=1	14.301			3	3
238	5.31	7.237	Q87Q15	VP1335	Probable dihydrodipicolinate synthetase OS=Vibrio parahaemolyticus serotype O3:K6 (strain RIMD 2210633) OX=223926 GN=VP1335 PE=3 SV=1	33.957			3	3
239	5.15	35.29	Q87RJ9	VP0795	Phosphocarrier protein HPr OS=Vibrio parahaemolyticus serotype O3:K6 (strain RIMD 2210633) OX=223926 GN=VP0795 PE=4 SV=1	9.108			4	5
240	5.03	9.677	Q87QL7	VP1132	Inosine-guanosine kinase OS=Vibrio parahaemolyticus serotype O3:K6 (strain RIMD 2210633) OX=223926 GN=VP1132 PE=4 SV=1	48.478			3	3
241	4.96	6.533	Q87LN7	lepA	Elongation factor 4 OS=Vibrio parahaemolyticus serotype O3:K6 (strain RIMD 2210633) OX=223926 GN=lepA PE=3 SV=1	65.915			3	3
242	4.93	36.63	Q87T00	rpsN	30S ribosomal protein S14 OS=Vibrio parahaemolyticus serotype O3:K6 (strain RIMD 2210633) OX=223926 GN=rpsN PE=3 SV=1	11.426			2	2
243	4.89	11.44	Q87RF1	VP0846	Succinate dehydrogenase iron-sulfur subunit OS=Vibrio parahaemolyticus serotype O3:K6 (strain RIMD 2210633) OX=223926 GN=VP0846 PE=3 SV=1	26.325			2	2
244	4.88	2.994	Q87IJ9	rnb	Exoribonuclease 2 OS=Vibrio parahaemolyticus serotype O3:K6 (strain RIMD 2210633) OX=223926 GN=rnb PE=3 SV=1	75.438			2	2
245	4.86	7.808	Q87Q20	VP1330	Uncharacterized protein VP1330 OS=Vibrio parahaemolyticus serotype O3:K6 (strain RIMD 2210633) OX=223926 GN=VP1330 PE=1 SV=1	36.377			4	5
246	4.76	4.908	P40606	hflC	Protein HflC OS=Vibrio parahaemolyticus serotype O3:K6 (strain RIMD 2210633) OX=223926 GN=hflC PE=3 SV=1	37.135			2	2
247	4.75	8.357	Q87LR1	recA	Protein RecA OS=Vibrio parahaemolyticus serotype O3:K6 (strain RIMD 2210633) OX=223926 GN=recA PE=3 SV=1	37.433			2	2
248	4.72	4.222	Q87RV0	proB	Glutamate 5-kinase OS=Vibrio parahaemolyticus serotype O3:K6 (strain RIMD 2210633) OX=223926 GN=proB PE=3 SV=1	39.986			2	2
249	4.69	18.11	Q87MD5	VP2321	UPF0325 protein VP2321 OS=Vibrio parahaemolyticus serotype O3:K6 (strain RIMD 2210633) OX=223926 GN=VP2321 PE=3 SV=1	14.81			2	2
250	4.51	14.89	Q87LF8	pyrB	Aspartate carbamoyltransferase OS=Vibrio parahaemolyticus serotype O3:K6 (strain RIMD 2210633) OX=223926 GN=pyrB PE=3 SV=1	34.495			3	3
251	4.44	4.545	Q79YZ2	VP0773	Chemotaxis CheV OS=Vibrio parahaemolyticus serotype O3:K6 (strain RIMD 2210633) OX=223926 GN=VP0773 PE=4 SV=1	34.126			2	2
252	4.42	4.528	Q87Q21	VP1329	Fatty aldehyde dehydrogenase OS=Vibrio parahaemolyticus serotype O3:K6 (strain RIMD 2210633) OX=223926 GN=VP1329 PE=4 SV=1	54.529			2	2
253	4.4	5.85	Q87RT2	rlmM	Ribosomal RNA large subunit methyltransferase M OS=Vibrio parahaemolyticus serotype O3:K6 (strain RIMD 2210633) OX=223926 GN=rlmM PE=3 SV=2	41.201			2	2
254	4.33	12.73	Q87LM8	VP2583	tRNA-modifying protein YgfZ OS=Vibrio parahaemolyticus serotype O3:K6 (strain RIMD 2210633) OX=223926 GN=VP2583 PE=3 SV=1	35.529			3	3
255	4.31	5.836	Q87S36	tgt	Queuine tRNA-ribosyltransferase OS=Vibrio parahaemolyticus serotype O3:K6 (strain RIMD 2210633) OX=223926 GN=tgt PE=3 SV=1	43.027			3	3
256	4.25	6.25	Q87N23	VP2052	3-oxoacyl-[acyl-carrier-protein] synthase 2 OS=Vibrio parahaemolyticus serotype O3:K6 (strain RIMD 2210633) OX=223926 GN=VP2052 PE=3 SV=1	43.422			2	3
257	4.25	5.248	Q87M78	dapD	2,3,4,5-tetrahydropyridine-2,6-dicarboxylate N-succinyltransferase OS=Vibrio parahaemolyticus serotype O3:K6 (strain RIMD 2210633) OX=223926 GN=dapD PE=3 SV=1	35.64			2	2
258	4.2	5.3	Q87RN0	kdsA	2-dehydro-3-deoxyphosphooctonate aldolase OS=Vibrio parahaemolyticus serotype O3:K6 (strain RIMD 2210633) OX=223926 GN=kdsA PE=3 SV=1	30.809			2	2
259	4.2	3.691	Q87KF6	VP3021	Aminopeptidase P OS=Vibrio parahaemolyticus serotype O3:K6 (strain RIMD 2210633) OX=223926 GN=VP3021 PE=4 SV=1	65.556			2	2
260	4.19	5.211	Q87KI7	VP2990	Putative uroporphyrin-III C-methyltransferase OS=Vibrio parahaemolyticus serotype O3:K6 (strain RIMD 2210633) OX=223926 GN=VP2990 PE=4 SV=1	45.167			2	2
261	4.19	15.03	Q87J33	VPA0420	LuxT OS=Vibrio parahaemolyticus serotype O3:K6 (strain RIMD 2210633) OX=223926 GN=VPA0420 PE=1 SV=1	17.502			2	2
262	4.18	11.64	Q87QW3	mukE	Chromosome partition protein MukE OS=Vibrio parahaemolyticus serotype O3:K6 (strain RIMD 2210633) OX=223926 GN=mukE PE=3 SV=3	26.275			2	2
263	4.17	3.711	Q87QG4	VP1185	Putative chemotaxis transducer OS=Vibrio parahaemolyticus serotype O3:K6 (strain RIMD 2210633) OX=223926 GN=VP1185 PE=4 SV=1	57.59			2	2
264	4.13	14.81	Q87S68	VP0556	Putative sigma-54 modulation protein OS=Vibrio parahaemolyticus serotype O3:K6 (strain RIMD 2210633) OX=223926 GN=VP0556 PE=4 SV=1	12.385			2	2
265	4.13	29.31	Q87SZ5	rpmD	50S ribosomal protein L30 OS=Vibrio parahaemolyticus serotype O3:K6 (strain RIMD 2210633) OX=223926 GN=rpmD PE=3 SV=1	6.584			2	2
266	4.12	49.23	Q87LR5	csrA	Translational regulator CsrA OS=Vibrio parahaemolyticus serotype O3:K6 (strain RIMD 2210633) OX=223926 GN=csrA PE=3 SV=1	7.112			2	2
267	4.1	10.55	Q87T31	tpiA	Triosephosphate isomerase OS=Vibrio parahaemolyticus serotype O3:K6 (strain RIMD 2210633) OX=223926 GN=tpiA PE=3 SV=1	26.932			2	2
268	4.09	27.52	Q87S35	yajC	Sec translocon accessory complex subunit YajC OS=Vibrio parahaemolyticus serotype O3:K6 (strain RIMD 2210633) OX=223926 GN=yajC PE=3 SV=1	11.84			2	3
269	4.08	5.882	Q87Q01	VP1349	4-hydroxyphenylpyruvate dioxygenase OS=Vibrio parahaemolyticus serotype O3:K6 (strain RIMD 2210633) OX=223926 GN=VP1349 PE=4 SV=1	40.405			2	2
270	4.06	4.499	Q87LC5	VP2687	Cytoplasmic axial filament protein OS=Vibrio parahaemolyticus serotype O3:K6 (strain RIMD 2210633) OX=223926 GN=VP2687 PE=4 SV=1	55.357			2	2
271	4.06	8.333	Q87S16	ispG	4-hydroxy-3-methylbut-2-en-1-yl diphosphate synthase (flavodoxin) OS=Vibrio parahaemolyticus serotype O3:K6 (strain RIMD 2210633) OX=223926 GN=ispG PE=3 SV=1	40.689			2	2
272	4.06	10.05	Q87PB0	proQ	RNA chaperone ProQ OS=Vibrio parahaemolyticus serotype O3:K6 (strain RIMD 2210633) OX=223926 GN=proQ PE=3 SV=1	23.245			2	3
273	4.06	3.889	Q87TR5	yidC	Membrane protein insertase YidC OS=Vibrio parahaemolyticus serotype O3:K6 (strain RIMD 2210633) OX=223926 GN=yidC PE=3 SV=1	60.389			2	2
274	4.05	4.583	Q87N36	VP2039	Pyruvate kinase OS=Vibrio parahaemolyticus serotype O3:K6 (strain RIMD 2210633) OX=223926 GN=VP2039 PE=3 SV=1	51.683			2	2
275	4.05	31.76	Q87RA3	acpP	Acyl carrier protein OS=Vibrio parahaemolyticus serotype O3:K6 (strain RIMD 2210633) OX=223926 GN=acpP PE=3 SV=1	9.527			2	2
276	4.05	9.009	Q87Q83	VP1267	Putative lipoprotein OS=Vibrio parahaemolyticus serotype O3:K6 (strain RIMD 2210633) OX=223926 GN=VP1267 PE=4 SV=1	23.709			2	2
277	4.03	3.439	Q87QY4	VP1014	ATP-dependent Clp protease, ATP-binding subunit ClpA OS=Vibrio parahaemolyticus serotype O3:K6 (strain RIMD 2210633) OX=223926 GN=VP1014 PE=3 SV=1	83.368			2	2
278	4.03	12.86	Q87N26	tmk	Thymidylate kinase OS=Vibrio parahaemolyticus serotype O3:K6 (strain RIMD 2210633) OX=223926 GN=tmk PE=3 SV=1	23.558			2	2
279	4.01	3.974	Q87TR6	mnmE	tRNA modification GTPase MnmE OS=Vibrio parahaemolyticus serotype O3:K6 (strain RIMD 2210633) OX=223926 GN=mnmE PE=3 SV=1	49.166			2	2
280	4	7.639	Q87T94	VP0176	Putative alpha helix protein OS=Vibrio parahaemolyticus serotype O3:K6 (strain RIMD 2210633) OX=223926 GN=VP0176 PE=4 SV=1	33.217			2	2
281	4	7.077	Q87S65	rluD	Ribosomal large subunit pseudouridine synthase D OS=Vibrio parahaemolyticus serotype O3:K6 (strain RIMD 2210633) OX=223926 GN=rluD PE=3 SV=1	36.604			2	2
282	4	5.313	Q87LP0	era	GTPase Era OS=Vibrio parahaemolyticus serotype O3:K6 (strain RIMD 2210633) OX=223926 GN=era PE=3 SV=1	36.566			2	2
283	4	2.587	Q87TC0	VP0150	S1 motif domain-containing protein OS=Vibrio parahaemolyticus serotype O3:K6 (strain RIMD 2210633) OX=223926 GN=VP0150 PE=4 SV=1	85.129			2	2
284	4	7.308	Q87SB2	VP0512	Peptide chain release factor 2 OS=Vibrio parahaemolyticus serotype O3:K6 (strain RIMD 2210633) OX=223926 GN=VP0512 PE=3 SV=1	29.149			2	2
285	4	3.704	Q87LN1	VP2580	L-aspartate oxidase OS=Vibrio parahaemolyticus serotype O3:K6 (strain RIMD 2210633) OX=223926 GN=VP2580 PE=3 SV=1	60.957			2	2
286	4	7.226	Q87L08	hflX	GTPase HflX OS=Vibrio parahaemolyticus serotype O3:K6 (strain RIMD 2210633) OX=223926 GN=hflX PE=3 SV=1	48.843			2	2
287	4	19.67	Q87KQ3	rplL	50S ribosomal protein L7/L12 OS=Vibrio parahaemolyticus serotype O3:K6 (strain RIMD 2210633) OX=223926 GN=rplL PE=3 SV=1	12.192			2	3
288	4	7.123	Q87RP5	VP0732	PhoH family protein OS=Vibrio parahaemolyticus serotype O3:K6 (strain RIMD 2210633) OX=223926 GN=VP0732 PE=4 SV=1	40.972			2	2
289	4	2.734	Q87N10	VP2066	AsmA protein OS=Vibrio parahaemolyticus serotype O3:K6 (strain RIMD 2210633) OX=223926 GN=VP2066 PE=4 SV=1	74.945			2	2
290	4	10.05	Q87MW3	VP2118	Superoxide dismutase OS=Vibrio parahaemolyticus serotype O3:K6 (strain RIMD 2210633) OX=223926 GN=VP2118 PE=3 SV=1	22.171			3	3
291	4	6.23	Q87TP7	glyQ	Glycine--tRNA ligase alpha subunit OS=Vibrio parahaemolyticus serotype O3:K6 (strain RIMD 2210633) OX=223926 GN=glyQ PE=3 SV=1	34.961			2	2
292	4	5.988	Q87QW9	purR	HTH-type transcriptional repressor PurR OS=Vibrio parahaemolyticus serotype O3:K6 (strain RIMD 2210633) OX=223926 GN=purR PE=3 SV=1	37.674			2	2
293	4	6.25	Q87PB7	pyrD	Dihydroorotate dehydrogenase (quinone) OS=Vibrio parahaemolyticus serotype O3:K6 (strain RIMD 2210633) OX=223926 GN=pyrD PE=3 SV=1	36.882			2	2
294	4	15.29	Q87LZ2	greA	Transcription elongation factor GreA OS=Vibrio parahaemolyticus serotype O3:K6 (strain RIMD 2210633) OX=223926 GN=greA PE=3 SV=1	17.498			2	2
295	4	4.747	Q87LK1	gshB	Glutathione synthetase OS=Vibrio parahaemolyticus serotype O3:K6 (strain RIMD 2210633) OX=223926 GN=gshB PE=3 SV=1	35.241			2	2
296	4	4.062	Q87TM1	VP0048	Peptide ABC transporter, periplasmic peptide-binding protein OS=Vibrio parahaemolyticus serotype O3:K6 (strain RIMD 2210633) OX=223926 GN=VP0048 PE=4 SV=1	57.449			2	2
297	4	20.2	Q87TK4	VP0065	4-hydroxy-2-oxoglutarate aldolase/2-deydro-3-deoxyphosphogluconate aldolase OS=Vibrio parahaemolyticus serotype O3:K6 (strain RIMD 2210633) OX=223926 GN=VP0065 PE=4 SV=1	21.763			2	2
298	4	12.14	Q87SY7	VP0285	Peptidyl-prolyl cis-trans isomerase OS=Vibrio parahaemolyticus serotype O3:K6 (strain RIMD 2210633) OX=223926 GN=VP0285 PE=3 SV=1	21.84			2	2
299	4	8.464	Q87RL4	VP0764	Outer membrane protein OmpA OS=Vibrio parahaemolyticus serotype O3:K6 (strain RIMD 2210633) OX=223926 GN=VP0764 PE=3 SV=1	34.073			2	2
300	4	5.049	Q87R03	VP0995	Uncharacterized protein OS=Vibrio parahaemolyticus serotype O3:K6 (strain RIMD 2210633) OX=223926 GN=VP0995 PE=4 SV=1	55.196			2	2
301	4	6.645	Q87QI4	VP1165	DHHA2 domain-containing protein OS=Vibrio parahaemolyticus serotype O3:K6 (strain RIMD 2210633) OX=223926 GN=VP1165 PE=4 SV=1	33.029			2	2
302	4	6.69	Q87QB4	VP1236	Uncharacterized protein OS=Vibrio parahaemolyticus serotype O3:K6 (strain RIMD 2210633) OX=223926 GN=VP1236 PE=4 SV=1	31.562			2	2
303	4	5.764	Q87LC1	VP2691	Rod shape-determining protein MreB OS=Vibrio parahaemolyticus serotype O3:K6 (strain RIMD 2210633) OX=223926 GN=VP2691 PE=4 SV=1	36.86			2	3
304	4	7.85	Q87IH9	VPA0627	Ubiquinol oxidase subunit 2 OS=Vibrio parahaemolyticus serotype O3:K6 (strain RIMD 2210633) OX=223926 GN=VPA0627 PE=3 SV=1	32.747			2	2
305	4	8.182	Q87HP4	VPA0919	Transcriptional regulator OS=Vibrio parahaemolyticus serotype O3:K6 (strain RIMD 2210633) OX=223926 GN=VPA0919 PE=4 SV=1	24.873			2	2
306	4	18.9	Q79YX4	VP2225	Chemotaxis protein CheW OS=Vibrio parahaemolyticus serotype O3:K6 (strain RIMD 2210633) OX=223926 GN=VP2225 PE=4 SV=1	18.418			2	2
307	4	5.09	Q87TF3	add	Adenosine deaminase OS=Vibrio parahaemolyticus serotype O3:K6 (strain RIMD 2210633) OX=223926 GN=add PE=3 SV=1	36.436			2	2
308	4	5.882	Q87QL9	mnmA	tRNA-specific 2-thiouridylase MnmA OS=Vibrio parahaemolyticus serotype O3:K6 (strain RIMD 2210633) OX=223926 GN=mnmA PE=3 SV=2	42.199			2	2
309	4	7.911	Q87N20	fabH1	3-oxoacyl-[acyl-carrier-protein] synthase 3 protein 1 OS=Vibrio parahaemolyticus serotype O3:K6 (strain RIMD 2210633) OX=223926 GN=fabH1 PE=3 SV=1	33.797			2	2
310	4	7.389	Q87M24	deoB	Phosphopentomutase OS=Vibrio parahaemolyticus serotype O3:K6 (strain RIMD 2210633) OX=223926 GN=deoB PE=3 SV=1	44.097			2	2
311	4	15.12	Q87LS4	luxS	S-ribosylhomocysteine lyase OS=Vibrio parahaemolyticus serotype O3:K6 (strain RIMD 2210633) OX=223926 GN=luxS PE=3 SV=1	19.034			2	2
312	4	19.48	P0A2W2	acpP	Acyl carrier protein OS=Vibrio parahaemolyticus serotype O3:K6 (strain RIMD 2210633) OX=223926 GN=acpP PE=3 SV=2	8.531			2	2
313	3.93	3.019	Q87J81	VPA0372	Phosphoenolpyruvate synthase OS=Vibrio parahaemolyticus serotype O3:K6 (strain RIMD 2210633) OX=223926 GN=VPA0372 PE=3 SV=1	88.144			3	3
314	3.92	5.423	Q87KV2	fumC	Fumarate hydratase class II OS=Vibrio parahaemolyticus serotype O3:K6 (strain RIMD 2210633) OX=223926 GN=fumC PE=3 SV=1	48.733			2	2
315	3.87	10.23	Q79YV5	VP2515	Hypoxanthine phosphoribosyltransferase OS=Vibrio parahaemolyticus serotype O3:K6 (strain RIMD 2210633) OX=223926 GN=VP2515 PE=3 SV=1	20.061			2	2
316	3.84	2.19	Q87QB3	VP1237	Putative glutamate decarboxylase OS=Vibrio parahaemolyticus serotype O3:K6 (strain RIMD 2210633) OX=223926 GN=VP1237 PE=3 SV=1	61.268			2	2
317	3.83	8.711	Q87SH3	rsmI	Ribosomal RNA small subunit methyltransferase I OS=Vibrio parahaemolyticus serotype O3:K6 (strain RIMD 2210633) OX=223926 GN=rsmI PE=3 SV=1	31.694			2	2
318	3.8	6.63	Q87RN4	prfA	Peptide chain release factor 1 OS=Vibrio parahaemolyticus serotype O3:K6 (strain RIMD 2210633) OX=223926 GN=prfA PE=3 SV=1	40.294			2	2
319	3.72	7.576	Q87JV5	VPA0143	Uncharacterized protein OS=Vibrio parahaemolyticus serotype O3:K6 (strain RIMD 2210633) OX=223926 GN=VPA0143 PE=4 SV=1	15.396			2	2
320	3.68	4.651	Q87SC0	VP0504	UPF0246 protein VP0504 OS=Vibrio parahaemolyticus serotype O3:K6 (strain RIMD 2210633) OX=223926 GN=VP0504 PE=3 SV=1	29.341			2	2
321	3.66	3.387	Q87RR6	VP0711	Trehalose-6-phosphate hydrolase OS=Vibrio parahaemolyticus serotype O3:K6 (strain RIMD 2210633) OX=223926 GN=VP0711 PE=4 SV=1	64.633			2	2
322	3.62	5.143	Q87S37	queA	S-adenosylmethionine:tRNA ribosyltransferase-isomerase OS=Vibrio parahaemolyticus serotype O3:K6 (strain RIMD 2210633) OX=223926 GN=queA PE=3 SV=1	39.129			2	2
323	3.62	12.26	Q87RU3	nusB	Transcription antitermination protein NusB OS=Vibrio parahaemolyticus serotype O3:K6 (strain RIMD 2210633) OX=223926 GN=nusB PE=3 SV=1	17.57			2	2
324	3.6	6.349	Q87KD4	fmt	Methionyl-tRNA formyltransferase OS=Vibrio parahaemolyticus serotype O3:K6 (strain RIMD 2210633) OX=223926 GN=fmt PE=3 SV=1	34.16			2	2
325	3.56	1.942	Q87N61	VP2014	Putative tetrathionate reductase, subunit A OS=Vibrio parahaemolyticus serotype O3:K6 (strain RIMD 2210633) OX=223926 GN=VP2014 PE=3 SV=1	113.303			2	3
326	3.53	3.384	Q87RQ0	leuS	Leucine--tRNA ligase OS=Vibrio parahaemolyticus serotype O3:K6 (strain RIMD 2210633) OX=223926 GN=leuS PE=3 SV=1	96.654			2	2
327	3.52	3.514	Q87SJ3	parE	DNA topoisomerase 4 subunit B OS=Vibrio parahaemolyticus serotype O3:K6 (strain RIMD 2210633) OX=223926 GN=parE PE=3 SV=1	69.513			2	2
328	3.5	8.609	Q87IE9	VPA0657	Iron(III) ABC transporter, periplasmic iron-compound-binding protein OS=Vibrio parahaemolyticus serotype O3:K6 (strain RIMD 2210633) OX=223926 GN=VPA0657 PE=4 SV=1	33.531			2	2
329	3.48	6.122	Q87ME7	lpxD	UDP-3-O-acylglucosamine N-acyltransferase OS=Vibrio parahaemolyticus serotype O3:K6 (strain RIMD 2210633) OX=223926 GN=lpxD PE=3 SV=1	36.483			2	2
330	3.37	5.389	Q87P08	zwf	Glucose-6-phosphate 1-dehydrogenase OS=Vibrio parahaemolyticus serotype O3:K6 (strain RIMD 2210633) OX=223926 GN=zwf PE=3 SV=1	57.64			2	2
331	3.34	19.57	Q87RQ9	VP0718	UPF0250 protein VP0718 OS=Vibrio parahaemolyticus serotype O3:K6 (strain RIMD 2210633) OX=223926 GN=VP0718 PE=3 SV=1	10.301			2	2
332	3.32	5.429	Q87PA1	VP1616	Phospho-2-dehydro-3-deoxyheptonate aldolase OS=Vibrio parahaemolyticus serotype O3:K6 (strain RIMD 2210633) OX=223926 GN=VP1616 PE=3 SV=1	38.495			2	2
333	3.29	4.928	Q87KZ2	gpsA	Glycerol-3-phosphate dehydrogenase [NAD(P)+] OS=Vibrio parahaemolyticus serotype O3:K6 (strain RIMD 2210633) OX=223926 GN=gpsA PE=3 SV=1	37.066			2	2
334	3.28	48.21	Q87T84	rpmG	50S ribosomal protein L33 OS=Vibrio parahaemolyticus serotype O3:K6 (strain RIMD 2210633) OX=223926 GN=rpmG PE=3 SV=1	6.524			2	3
335	3.25	5.252	Q87SJ9	hldE	Bifunctional protein HldE OS=Vibrio parahaemolyticus serotype O3:K6 (strain RIMD 2210633) OX=223926 GN=hldE PE=3 SV=1	50.939			2	2
336	3.2	8.696	Q87NG8	VP1900	Aminotransferase OS=Vibrio parahaemolyticus serotype O3:K6 (strain RIMD 2210633) OX=223926 GN=VP1900 PE=3 SV=1	45.478			2	2
337	3.17	1.987	Q87LV4	pcnB	Poly(A) polymerase I OS=Vibrio parahaemolyticus serotype O3:K6 (strain RIMD 2210633) OX=223926 GN=pcnB PE=3 SV=1	52.672			1	1
338	3.08	9.756	Q87QP5	VP1104	Leucine-responsive regulatory protein OS=Vibrio parahaemolyticus serotype O3:K6 (strain RIMD 2210633) OX=223926 GN=VP1104 PE=4 SV=1	18.805			2	2
339	3.06	10.42	Q87LL3	VP2598	Uncharacterized protein OS=Vibrio parahaemolyticus serotype O3:K6 (strain RIMD 2210633) OX=223926 GN=VP2598 PE=4 SV=1	30.975			2	2
340	3.05	4.663	Q87R36	VP0962	Uncharacterized protein OS=Vibrio parahaemolyticus serotype O3:K6 (strain RIMD 2210633) OX=223926 GN=VP0962 PE=4 SV=1	43.962			2	2
341	3.05	17.53	Q87KZ3	secB	Protein-export protein SecB OS=Vibrio parahaemolyticus serotype O3:K6 (strain RIMD 2210633) OX=223926 GN=secB PE=3 SV=1	17.172			2	2
342	3.01	2.471	Q87N07	metG	Methionine--tRNA ligase OS=Vibrio parahaemolyticus serotype O3:K6 (strain RIMD 2210633) OX=223926 GN=metG PE=3 SV=2	77.995			2	2
343	2.95	13.28	Q87MR5	VP2166	Putative lactoylglutathione lyase OS=Vibrio parahaemolyticus serotype O3:K6 (strain RIMD 2210633) OX=223926 GN=VP2166 PE=4 SV=1	14.914			2	2
344	2.94	3.409	Q87LV2	panB	3-methyl-2-oxobutanoate hydroxymethyltransferase OS=Vibrio parahaemolyticus serotype O3:K6 (strain RIMD 2210633) OX=223926 GN=panB PE=3 SV=1	28.779			2	2
345	2.79	2.712	Q87MK2	VP2233	Flagellar biosynthesis protein FlhG OS=Vibrio parahaemolyticus serotype O3:K6 (strain RIMD 2210633) OX=223926 GN=VP2233 PE=4 SV=1	32.065			1	1
346	2.77	3.767	Q87MI2	dapA	4-hydroxy-tetrahydrodipicolinate synthase OS=Vibrio parahaemolyticus serotype O3:K6 (strain RIMD 2210633) OX=223926 GN=dapA PE=3 SV=1	31.229			1	1
347	2.73	3.427	Q87RR1	lipA	Lipoyl synthase OS=Vibrio parahaemolyticus serotype O3:K6 (strain RIMD 2210633) OX=223926 GN=lipA PE=3 SV=1	36.451			1	1
348	2.49	11.76	Q87MA5	VP2352	Cell division protein BolA OS=Vibrio parahaemolyticus serotype O3:K6 (strain RIMD 2210633) OX=223926 GN=VP2352 PE=3 SV=1	11.682			1	1
349	2.46	1.966	Q87SB9	srmB	ATP-dependent RNA helicase SrmB OS=Vibrio parahaemolyticus serotype O3:K6 (strain RIMD 2210633) OX=223926 GN=srmB PE=3 SV=1	46.268			1	1
350	2.39	4	P40605	hflK	Protein HflK OS=Vibrio parahaemolyticus serotype O3:K6 (strain RIMD 2210633) OX=223926 GN=hflK PE=3 SV=1	44.237			1	2
351	2.38	1.368	Q87L54	ppc	Phosphoenolpyruvate carboxylase OS=Vibrio parahaemolyticus serotype O3:K6 (strain RIMD 2210633) OX=223926 GN=ppc PE=3 SV=2	99.273			1	1
352	2.29	6.107	Q87M03	rbfA	Ribosome-binding factor A OS=Vibrio parahaemolyticus serotype O3:K6 (strain RIMD 2210633) OX=223926 GN=rbfA PE=3 SV=1	15.282			1	1
353	2.26	5.723	Q87MV3	VP2128	Nucleoid-associated protein VP2128 OS=Vibrio parahaemolyticus serotype O3:K6 (strain RIMD 2210633) OX=223926 GN=VP2128 PE=3 SV=1	37.793			1	1
354	2.25	2.717	Q87TN0	VP0039	HlyD_D23 domain-containing protein OS=Vibrio parahaemolyticus serotype O3:K6 (strain RIMD 2210633) OX=223926 GN=VP0039 PE=3 SV=1	40.446			1	1
355	2.25	4.633	Q87TH4	ubiE	Ubiquinone/menaquinone biosynthesis C-methyltransferase UbiE OS=Vibrio parahaemolyticus serotype O3:K6 (strain RIMD 2210633) OX=223926 GN=ubiE PE=3 SV=1	28.965			1	1
356	2.24	3.436	Q87MP7	VP2184	AphB/LysR family OS=Vibrio parahaemolyticus serotype O3:K6 (strain RIMD 2210633) OX=223926 GN=VP2184 PE=3 SV=1	33.165			1	1
357	2.22	2.647	Q87TJ9	VP0070	Oligopeptidase A OS=Vibrio parahaemolyticus serotype O3:K6 (strain RIMD 2210633) OX=223926 GN=VP0070 PE=3 SV=1	76.988			1	1
358	2.22	2.418	Q87TK1	VP0068	Glutathione reductase OS=Vibrio parahaemolyticus serotype O3:K6 (strain RIMD 2210633) OX=223926 GN=VP0068 PE=1 SV=1	49.277			1	1
359	2.21	6.25	Q87R48	VP0950	Lipoprotein-related protein OS=Vibrio parahaemolyticus serotype O3:K6 (strain RIMD 2210633) OX=223926 GN=VP0950 PE=4 SV=1	15.781			1	1
360	2.21	4.712	Q87MG7	gmhA	Phosphoheptose isomerase OS=Vibrio parahaemolyticus serotype O3:K6 (strain RIMD 2210633) OX=223926 GN=gmhA PE=3 SV=1	20.809			1	1
361	2.2	24	Q87IY1	VPA0475	Uncharacterized protein OS=Vibrio parahaemolyticus serotype O3:K6 (strain RIMD 2210633) OX=223926 GN=VPA0475 PE=4 SV=1	5.217			1	1
362	2.19	2.49	Q87RT6	thiI	tRNA sulfurtransferase OS=Vibrio parahaemolyticus serotype O3:K6 (strain RIMD 2210633) OX=223926 GN=thiI PE=3 SV=1	54.632			1	1
363	2.19	10.42	Q87KZ4	VP2830	Rhodanese domain-containing protein OS=Vibrio parahaemolyticus serotype O3:K6 (strain RIMD 2210633) OX=223926 GN=VP2830 PE=4 SV=1	16.029			1	1
364	2.19	20.45	Q87TR3	rpmH	50S ribosomal protein L34 OS=Vibrio parahaemolyticus serotype O3:K6 (strain RIMD 2210633) OX=223926 GN=rpmH PE=3 SV=1	5.18			2	2
365	2.16	4.286	Q87SG1	ftsA	Cell division protein FtsA OS=Vibrio parahaemolyticus serotype O3:K6 (strain RIMD 2210633) OX=223926 GN=ftsA PE=3 SV=1	45.401			1	1
366	2.16	10	Q87L38	VP2778	Peptidyl-prolyl cis-trans isomerase OS=Vibrio parahaemolyticus serotype O3:K6 (strain RIMD 2210633) OX=223926 GN=VP2778 PE=3 SV=1	28.268			2	2
367	2.15	1.35	Q87JX0	VPA0128	Biotin sulfoxide reductase OS=Vibrio parahaemolyticus serotype O3:K6 (strain RIMD 2210633) OX=223926 GN=VPA0128 PE=3 SV=1	89.845			1	1
368	2.12	1.317	P40611	rnr	Ribonuclease R OS=Vibrio parahaemolyticus serotype O3:K6 (strain RIMD 2210633) OX=223926 GN=rnr PE=3 SV=2	95.037			1	1
369	2.12	2.676	Q87RR5	VP0712	Uncharacterized protein OS=Vibrio parahaemolyticus serotype O3:K6 (strain RIMD 2210633) OX=223926 GN=VP0712 PE=4 SV=1	33.174			1	1
370	2.12	3.47	Q87N38	VP2037	Chemotaxis protein CheV OS=Vibrio parahaemolyticus serotype O3:K6 (strain RIMD 2210633) OX=223926 GN=VP2037 PE=4 SV=1	35.457			1	1
371	2.11	2.885	Q87RU9	proA	Gamma-glutamyl phosphate reductase OS=Vibrio parahaemolyticus serotype O3:K6 (strain RIMD 2210633) OX=223926 GN=proA PE=3 SV=1	44.693			1	1
372	2.11	12.86	Q87GM6	VPA1289	Cold shock transcriptional regulator CspA OS=Vibrio parahaemolyticus serotype O3:K6 (strain RIMD 2210633) OX=223926 GN=VPA1289 PE=4 SV=1	7.551			1	1
373	2.1	3.641	Q87Q18	VP1332	Probable binding protein component of ABC transporter OS=Vibrio parahaemolyticus serotype O3:K6 (strain RIMD 2210633) OX=223926 GN=VP1332 PE=4 SV=1	39.271			1	1
374	2.1	4.154	Q87MN9	asd	Aspartate-semialdehyde dehydrogenase OS=Vibrio parahaemolyticus serotype O3:K6 (strain RIMD 2210633) OX=223926 GN=asd PE=3 SV=1	37.266			1	1
375	2.1	6.977	Q87L67	aroK	Shikimate kinase OS=Vibrio parahaemolyticus serotype O3:K6 (strain RIMD 2210633) OX=223926 GN=aroK PE=3 SV=1	19.472			1	1
376	2.09	1.859	Q87QU6	VP1053	Cytochrome d ubiquinol oxidase, subunit I OS=Vibrio parahaemolyticus serotype O3:K6 (strain RIMD 2210633) OX=223926 GN=VP1053 PE=3 SV=1	60.352			1	1
377	2.08	0.954	Q87R23	mfd	Transcription-repair-coupling factor OS=Vibrio parahaemolyticus serotype O3:K6 (strain RIMD 2210633) OX=223926 GN=mfd PE=3 SV=1	130.446			1	1
378	2.08	1.721	Q87L28	VP2788	ABC transporter, ATP-binding protein OS=Vibrio parahaemolyticus serotype O3:K6 (strain RIMD 2210633) OX=223926 GN=VP2788 PE=4 SV=1	72.345			1	1
379	2.08	2.375	Q87MF0	lpxB	Lipid-A-disaccharide synthase OS=Vibrio parahaemolyticus serotype O3:K6 (strain RIMD 2210633) OX=223926 GN=lpxB PE=3 SV=1	42.764			1	1
380	2.08	4.926	Q87SK6	VP0417	SH3b domain-containing protein OS=Vibrio parahaemolyticus serotype O3:K6 (strain RIMD 2210633) OX=223926 GN=VP0417 PE=4 SV=1	22.705			1	1
381	2.08	5.789	Q87P71	VP1647	Citrate synthase OS=Vibrio parahaemolyticus serotype O3:K6 (strain RIMD 2210633) OX=223926 GN=VP1647 PE=3 SV=1	42.505			1	1
382	2.08	2.28	Q87N21	VP2055	Malonyl CoA-acyl carrier protein transacylase OS=Vibrio parahaemolyticus serotype O3:K6 (strain RIMD 2210633) OX=223926 GN=VP2055 PE=3 SV=1	32.347		Q87KI8	1	1
383	2.08	6.383	Q87KX9	efp	Elongation factor P OS=Vibrio parahaemolyticus serotype O3:K6 (strain RIMD 2210633) OX=223926 GN=efp PE=3 SV=1	20.585			1	1
384	2.07	1.314	Q87SJ2	parC	DNA topoisomerase 4 subunit A OS=Vibrio parahaemolyticus serotype O3:K6 (strain RIMD 2210633) OX=223926 GN=parC PE=3 SV=1	85.06			1	1
385	2.07	1.621	Q87S24	hscA	Chaperone protein HscA homolog OS=Vibrio parahaemolyticus serotype O3:K6 (strain RIMD 2210633) OX=223926 GN=hscA PE=3 SV=1	66.095			1	1
386	2.07	2.655	Q87L21	VP2796	Arginine N-succinyltransferase OS=Vibrio parahaemolyticus serotype O3:K6 (strain RIMD 2210633) OX=223926 GN=VP2796 PE=4 SV=1	37.713			1	2
387	2.07	5.618	Q87JY7	VPA0111	Uncharacterized protein OS=Vibrio parahaemolyticus serotype O3:K6 (strain RIMD 2210633) OX=223926 GN=VPA0111 PE=4 SV=1	20.76			1	1
388	2.06	3.448	Q87LS2	gshA	Glutamate--cysteine ligase OS=Vibrio parahaemolyticus serotype O3:K6 (strain RIMD 2210633) OX=223926 GN=gshA PE=3 SV=1	59.086			1	1
389	2.06	3.714	Q87GY0	VPA1185	Phospho-2-dehydro-3-deoxyheptonate aldolase OS=Vibrio parahaemolyticus serotype O3:K6 (strain RIMD 2210633) OX=223926 GN=VPA1185 PE=3 SV=1	38.321			1	1
390	2.06	1.613	Q87MK4	VP2229	Chemotaxis protein CheA OS=Vibrio parahaemolyticus serotype O3:K6 (strain RIMD 2210633) OX=223926 GN=VP2229 PE=4 SV=1	79.153			1	1
391	2.05	1.587	Q87JE8	VPA0305	Catalase OS=Vibrio parahaemolyticus serotype O3:K6 (strain RIMD 2210633) OX=223926 GN=VPA0305 PE=3 SV=2	56.585			1	1
392	2.05	4.509	Q87NC8	VP1940	Carboxynorspermidine/carboxyspermidine decarboxylase OS=Vibrio parahaemolyticus serotype O3:K6 (strain RIMD 2210633) OX=223926 GN=VP1940 PE=3 SV=1	42.03			1	1
393	2.05	3.226	Q87TR0	VP0008	Amino acid ABC transporter, periplasmic amino acid-binding portion OS=Vibrio parahaemolyticus serotype O3:K6 (strain RIMD 2210633) OX=223926 GN=VP0008 PE=3 SV=1	27.502			1	1
394	2.05	5.202	Q87J74	VPA0379	Putative nucleoprotein/polynucleotide-associated enzyme OS=Vibrio parahaemolyticus serotype O3:K6 (strain RIMD 2210633) OX=223926 GN=VPA0379 PE=4 SV=1	19.647			1	1
395	2.05	5.59	Q87RY2	smpB	SsrA-binding protein OS=Vibrio parahaemolyticus serotype O3:K6 (strain RIMD 2210633) OX=223926 GN=smpB PE=3 SV=1	18.399			1	1
396	2.05	2.881	Q87LP2	pdxJ	Pyridoxine 5'-phosphate synthase OS=Vibrio parahaemolyticus serotype O3:K6 (strain RIMD 2210633) OX=223926 GN=pdxJ PE=3 SV=1	26.672			1	1
397	2.04	3.38	Q87KR0	hemE	Uroporphyrinogen decarboxylase OS=Vibrio parahaemolyticus serotype O3:K6 (strain RIMD 2210633) OX=223926 GN=hemE PE=3 SV=1	39.163			1	1
398	2.04	3.778	Q87IJ5	ackA2	Acetate kinase 2 OS=Vibrio parahaemolyticus serotype O3:K6 (strain RIMD 2210633) OX=223926 GN=ackA2 PE=3 SV=1	42.648			1	1
399	2.04	4.348	Q87RP7	VP0730	Putative hemolysin OS=Vibrio parahaemolyticus serotype O3:K6 (strain RIMD 2210633) OX=223926 GN=VP0730 PE=4 SV=1	33.939			1	1
400	2.04	3.988	Q87L85	dusA	tRNA-dihydrouridine(20/20a) synthase OS=Vibrio parahaemolyticus serotype O3:K6 (strain RIMD 2210633) OX=223926 GN=dusA PE=3 SV=1	36.506			1	1
401	2.03	2.01	Q87SH0	ftsI	Peptidoglycan D,D-transpeptidase FtsI OS=Vibrio parahaemolyticus serotype O3:K6 (strain RIMD 2210633) OX=223926 GN=ftsI PE=3 SV=1	65.499			1	1
402	2.03	2.785	Q87LY8	tyrS2	Tyrosine--tRNA ligase 2 OS=Vibrio parahaemolyticus serotype O3:K6 (strain RIMD 2210633) OX=223926 GN=tyrS2 PE=3 SV=1	44.041			1	1
403	2.03	2.77	Q87RD9	VP0858	Ferrous iron transport protein B OS=Vibrio parahaemolyticus serotype O3:K6 (strain RIMD 2210633) OX=223926 GN=VP0858 PE=3 SV=1	82.556			1	2
404	2.03	4.762	Q87SL6	VP0406	Uncharacterized protein OS=Vibrio parahaemolyticus serotype O3:K6 (strain RIMD 2210633) OX=223926 GN=VP0406 PE=4 SV=1	16.146			1	1
405	2.03	2.003	Q87NY2	VP1736	Sulfatase domain-containing protein OS=Vibrio parahaemolyticus serotype O3:K6 (strain RIMD 2210633) OX=223926 GN=VP1736 PE=1 SV=1	73.642			1	1
406	2.03	2.11	Q87MS9	VP2152	Protease 4 OS=Vibrio parahaemolyticus serotype O3:K6 (strain RIMD 2210633) OX=223926 GN=VP2152 PE=3 SV=1	67.51			1	1
407	2.03	7.623	Q87L71	VP2741	Ribulose-phosphate 3-epimerase OS=Vibrio parahaemolyticus serotype O3:K6 (strain RIMD 2210633) OX=223926 GN=VP2741 PE=3 SV=1	24.406			1	1
408	2.03	1.546	Q87R16	msbA	Lipid A export ATP-binding/permease protein MsbA OS=Vibrio parahaemolyticus serotype O3:K6 (strain RIMD 2210633) OX=223926 GN=msbA PE=3 SV=1	64.524			1	1
409	2.02	1.926	Q87L04	VP2820	N-acetylmuramoyl-L-alanine amidase OS=Vibrio parahaemolyticus serotype O3:K6 (strain RIMD 2210633) OX=223926 GN=VP2820 PE=4 SV=1	62.697			1	1
410	2.02	6.593	Q87LS9	rimM	Ribosome maturation factor RimM OS=Vibrio parahaemolyticus serotype O3:K6 (strain RIMD 2210633) OX=223926 GN=rimM PE=3 SV=1	21.042			1	1
411	2.02	6.757	Q87LV8	dksA	RNA polymerase-binding transcription factor DksA OS=Vibrio parahaemolyticus serotype O3:K6 (strain RIMD 2210633) OX=223926 GN=dksA PE=3 SV=1	17.074			1	1
412	2.02	1.184	Q87NA1	metE	5-methyltetrahydropteroyltriglutamate--homocysteine methyltransferase OS=Vibrio parahaemolyticus serotype O3:K6 (strain RIMD 2210633) OX=223926 GN=metE PE=3 SV=1	84.712			1	1
413	2.02	9.474	Q87MI9	VP2266	Uncharacterized protein OS=Vibrio parahaemolyticus serotype O3:K6 (strain RIMD 2210633) OX=223926 GN=VP2266 PE=4 SV=1	11.025			1	1
414	2.01	1.575	Q87T50	VP0220	OtnA protein OS=Vibrio parahaemolyticus serotype O3:K6 (strain RIMD 2210633) OX=223926 GN=VP0220 PE=4 SV=1	98.405			1	1
415	2.01	2.153	Q87Q77	hutH	Histidine ammonia-lyase OS=Vibrio parahaemolyticus serotype O3:K6 (strain RIMD 2210633) OX=223926 GN=hutH PE=3 SV=1	55.009			1	1
416	2.01	1.032	Q87LD0	rapA	RNA polymerase-associated protein RapA OS=Vibrio parahaemolyticus serotype O3:K6 (strain RIMD 2210633) OX=223926 GN=rapA PE=3 SV=1	109.805			1	1
417	2.01	3.953	Q87IL6	VPA0590	Putative ATP-dependent RNA helicase OS=Vibrio parahaemolyticus serotype O3:K6 (strain RIMD 2210633) OX=223926 GN=VPA0590 PE=3 SV=1	48.077			1	1
418	2.01	3.604	Q87SZ3	secY	Protein translocase subunit SecY OS=Vibrio parahaemolyticus serotype O3:K6 (strain RIMD 2210633) OX=223926 GN=secY PE=3 SV=1	48.479			1	1
419	2.01	2.041	Q87R42	VP0956	Uncharacterized protein OS=Vibrio parahaemolyticus serotype O3:K6 (strain RIMD 2210633) OX=223926 GN=VP0956 PE=1 SV=1	58.889			1	1
420	2.01	6.278	Q87QH6	VP1173	Phage shock protein A OS=Vibrio parahaemolyticus serotype O3:K6 (strain RIMD 2210633) OX=223926 GN=VP1173 PE=4 SV=1	25.354			1	1
421	2.01	15.63	Q87Q69	rpmI	50S ribosomal protein L35 OS=Vibrio parahaemolyticus serotype O3:K6 (strain RIMD 2210633) OX=223926 GN=rpmI PE=3 SV=1	7.332			2	3
422	2.01	2.55	Q87QT6	nadA	Quinolinate synthase A OS=Vibrio parahaemolyticus serotype O3:K6 (strain RIMD 2210633) OX=223926 GN=nadA PE=3 SV=1	38.617			1	1
423	2	16.42	Q87LK8	tkt1	Transketolase 1 OS=Vibrio parahaemolyticus serotype O3:K6 (strain RIMD 2210633) OX=223926 GN=tkt1 PE=3 SV=1	72.031			7	7
424	2	3.349	Q87NG4	VP1904	Methyl-accepting chemotaxis protein OS=Vibrio parahaemolyticus serotype O3:K6 (strain RIMD 2210633) OX=223926 GN=VP1904 PE=4 SV=1	68.171			2	2
425	2	4.404	Q87QR1	VP1088	Putative chemotaxis transducer OS=Vibrio parahaemolyticus serotype O3:K6 (strain RIMD 2210633) OX=223926 GN=VP1088 PE=4 SV=1	59.073			2	2
426	2	5.166	Q87G25	VPA1492	Methyl-accepting chemotaxis protein OS=Vibrio parahaemolyticus serotype O3:K6 (strain RIMD 2210633) OX=223926 GN=VPA1492 PE=4 SV=1	59.123			2	2
427	2	1.593	Q87Q76	hutU	Urocanate hydratase OS=Vibrio parahaemolyticus serotype O3:K6 (strain RIMD 2210633) OX=223926 GN=hutU PE=3 SV=1	61.867			1	1
428	2	2.889	Q87QT9	tolB	Tol-Pal system protein TolB OS=Vibrio parahaemolyticus serotype O3:K6 (strain RIMD 2210633) OX=223926 GN=tolB PE=3 SV=1	49.786			1	1
429	2	2.439	Q87J37	VPA0416	PlsC domain-containing protein OS=Vibrio parahaemolyticus serotype O3:K6 (strain RIMD 2210633) OX=223926 GN=VPA0416 PE=4 SV=1	42.005			1	1
430	2	5.263	Q87PQ3	VP1448	Anaerobic dimethyl sulfoxide reductase, subunit B OS=Vibrio parahaemolyticus serotype O3:K6 (strain RIMD 2210633) OX=223926 GN=VP1448 PE=4 SV=1	23.199			1	1
431	2	1.689	Q87PK6	VP1496	Molybdopterin molybdenumtransferase OS=Vibrio parahaemolyticus serotype O3:K6 (strain RIMD 2210633) OX=223926 GN=VP1496 PE=3 SV=1	64.612			1	1
432	2	2.642	Q87PJ7	VP1504	ABC transporter, ATP-binding protein OS=Vibrio parahaemolyticus serotype O3:K6 (strain RIMD 2210633) OX=223926 GN=VP1504 PE=4 SV=1	59.835			1	2
433	2	4.437	Q87KA1	VP3077	ParB family protein OS=Vibrio parahaemolyticus serotype O3:K6 (strain RIMD 2210633) OX=223926 GN=VP3077 PE=3 SV=1	32.305			1	1
434	2	2.714	Q87G99	VPA1418	Catalase OS=Vibrio parahaemolyticus serotype O3:K6 (strain RIMD 2210633) OX=223926 GN=VPA1418 PE=3 SV=1	55.046			1	1
435	2	2.649	Q87KB0	glmU	Bifunctional protein GlmU OS=Vibrio parahaemolyticus serotype O3:K6 (strain RIMD 2210633) OX=223926 GN=glmU PE=3 SV=1	48.724			1	1
436	2	2.186	Q87TQ6	VP0012	Beta sliding clamp OS=Vibrio parahaemolyticus serotype O3:K6 (strain RIMD 2210633) OX=223926 GN=VP0012 PE=3 SV=1	40.656			1	1
437	2	4.279	Q87SB0	VP0514	Sigma-54 dependent transcriptional regulator OS=Vibrio parahaemolyticus serotype O3:K6 (strain RIMD 2210633) OX=223926 GN=VP0514 PE=4 SV=1	49.614			1	1
438	2	4.918	Q87RI9	VP0805	PHB domain-containing protein OS=Vibrio parahaemolyticus serotype O3:K6 (strain RIMD 2210633) OX=223926 GN=VP0805 PE=4 SV=1	33.375			1	1
439	2	2.376	Q87NJ5	VP1873	Fumarate hydratase class I OS=Vibrio parahaemolyticus serotype O3:K6 (strain RIMD 2210633) OX=223926 GN=VP1873 PE=3 SV=1	54.697			1	1
440	2	6.542	Q87NC3	VP1945	Transcriptional regulator, LuxR family OS=Vibrio parahaemolyticus serotype O3:K6 (strain RIMD 2210633) OX=223926 GN=VP1945 PE=4 SV=1	23.765			1	1
441	2	3.293	Q87HF4	VPA1011	L-allo-threonine aldolase OS=Vibrio parahaemolyticus serotype O3:K6 (strain RIMD 2210633) OX=223926 GN=VPA1011 PE=4 SV=1	36.108			1	1
442	2	5.464	Q87T20	hslV	ATP-dependent protease subunit HslV OS=Vibrio parahaemolyticus serotype O3:K6 (strain RIMD 2210633) OX=223926 GN=hslV PE=3 SV=2	19.583			1	1
443	2	5.897	Q87SU2	obg	GTPase Obg OS=Vibrio parahaemolyticus serotype O3:K6 (strain RIMD 2210633) OX=223926 GN=obg PE=3 SV=1	43.376			1	1
444	2	2.163	Q87RR2	glyA1	Serine hydroxymethyltransferase 1 OS=Vibrio parahaemolyticus serotype O3:K6 (strain RIMD 2210633) OX=223926 GN=glyA1 PE=3 SV=1	45.505			1	1
445	2	3.286	Q87N09	udk	Uridine kinase OS=Vibrio parahaemolyticus serotype O3:K6 (strain RIMD 2210633) OX=223926 GN=udk PE=3 SV=1	24.155			1	1
446	2	12.22	Q87LI5	VP2627	Probable Fe(2+)-trafficking protein OS=Vibrio parahaemolyticus serotype O3:K6 (strain RIMD 2210633) OX=223926 GN=VP2627 PE=3 SV=1	10.629			1	1
447	2	1.613	Q87SN4	VP0388	Type I restriction enzyme M protein OS=Vibrio parahaemolyticus serotype O3:K6 (strain RIMD 2210633) OX=223926 GN=VP0388 PE=4 SV=1	56.43			1	1
448	2	4.444	Q87S33	secF	Protein-export membrane protein SecF OS=Vibrio parahaemolyticus serotype O3:K6 (strain RIMD 2210633) OX=223926 GN=secF PE=3 SV=1	34.355			1	1
449	2	1.302	Q87R39	VP0959	Cation transport ATPase, E1-E2 family OS=Vibrio parahaemolyticus serotype O3:K6 (strain RIMD 2210633) OX=223926 GN=VP0959 PE=3 SV=1	81.268			1	1
450	2	1.691	Q87Q49	VP1301	Exodeoxyribonuclease I OS=Vibrio parahaemolyticus serotype O3:K6 (strain RIMD 2210633) OX=223926 GN=VP1301 PE=4 SV=1	54.616			1	1
451	2	4.854	Q87NB5	VP1953	Putative translation factor OS=Vibrio parahaemolyticus serotype O3:K6 (strain RIMD 2210633) OX=223926 GN=VP1953 PE=3 SV=1	22.926			1	1
452	2	2.459	Q87MJ6	VP2253	Polar flagellar protein FlaK OS=Vibrio parahaemolyticus serotype O3:K6 (strain RIMD 2210633) OX=223926 GN=VP2253 PE=4 SV=1	54.373			1	1
453	2	5.856	Q87MC2	VP2334	Uncharacterized protein OS=Vibrio parahaemolyticus serotype O3:K6 (strain RIMD 2210633) OX=223926 GN=VP2334 PE=4 SV=1	23.78			1	1
454	2	4.615	Q87KR3	VP2913	Uncharacterized protein OS=Vibrio parahaemolyticus serotype O3:K6 (strain RIMD 2210633) OX=223926 GN=VP2913 PE=4 SV=1	22.754			1	1
455	2	2.169	Q87JW0	VPA0138	Putative TldD protein OS=Vibrio parahaemolyticus serotype O3:K6 (strain RIMD 2210633) OX=223926 GN=VPA0138 PE=4 SV=1	49.479			1	1
456	2	3.077	Q87JU6	VPA0152	Biopolymer transport protein ExbB-related protein OS=Vibrio parahaemolyticus serotype O3:K6 (strain RIMD 2210633) OX=223926 GN=VPA0152 PE=3 SV=1	49.2			1	1
457	2	3.725	Q87JT2	VPA0166	Putative outer membrane protein OS=Vibrio parahaemolyticus serotype O3:K6 (strain RIMD 2210633) OX=223926 GN=VPA0166 PE=4 SV=1	37.974			1	1
458	2	4.255	Q87FF4	VPA1725	Uncharacterized protein OS=Vibrio parahaemolyticus serotype O3:K6 (strain RIMD 2210633) OX=223926 GN=VPA1725 PE=4 SV=1	25.475			1	1
459	2	13.58	Q87TH1	tatA	Sec-independent protein translocase protein TatA OS=Vibrio parahaemolyticus serotype O3:K6 (strain RIMD 2210633) OX=223926 GN=tatA PE=3 SV=1	8.79			1	1
460	2	7.042	Q87T92	pyrE	Orotate phosphoribosyltransferase OS=Vibrio parahaemolyticus serotype O3:K6 (strain RIMD 2210633) OX=223926 GN=pyrE PE=3 SV=1	23.189			1	1
461	2	1.771	Q87RU0	dxs	1-deoxy-D-xylulose-5-phosphate synthase OS=Vibrio parahaemolyticus serotype O3:K6 (strain RIMD 2210633) OX=223926 GN=dxs PE=3 SV=1	67.849			1	1
462	2	10.2	Q87Q56	ihfA	Integration host factor subunit alpha OS=Vibrio parahaemolyticus serotype O3:K6 (strain RIMD 2210633) OX=223926 GN=ihfA PE=3 SV=1	11.208			1	1
463	2	7.979	Q87NC0	VP1948	Elongation factor P-like protein OS=Vibrio parahaemolyticus serotype O3:K6 (strain RIMD 2210633) OX=223926 GN=VP1948 PE=3 SV=1	20.747			1	1
464	2	5.15	Q87N49	pyrF	Orotidine 5'-phosphate decarboxylase OS=Vibrio parahaemolyticus serotype O3:K6 (strain RIMD 2210633) OX=223926 GN=pyrF PE=3 SV=1	25.298			1	1
465	2	4.79	Q87L55	argC	N-acetyl-gamma-glutamyl-phosphate reductase OS=Vibrio parahaemolyticus serotype O3:K6 (strain RIMD 2210633) OX=223926 GN=argC PE=3 SV=1	36.177			1	1
466	2	1.874	Q87KD3	rsmB	Ribosomal RNA small subunit methyltransferase B OS=Vibrio parahaemolyticus serotype O3:K6 (strain RIMD 2210633) OX=223926 GN=rsmB PE=3 SV=1	47.836			1	1
467	2	3.687	Q87GZ6	folE	GTP cyclohydrolase 1 OS=Vibrio parahaemolyticus serotype O3:K6 (strain RIMD 2210633) OX=223926 GN=folE PE=3 SV=1	24.395			1	1
468	2	4.601	Q87FT1	VPA1597	UPF0176 protein VPA1597 OS=Vibrio parahaemolyticus serotype O3:K6 (strain RIMD 2210633) OX=223926 GN=VPA1597 PE=3 SV=1	37.3			1	1
469	2	2.55	Q87TG5	VP0104	Delta-aminolevulinic acid dehydratase OS=Vibrio parahaemolyticus serotype O3:K6 (strain RIMD 2210633) OX=223926 GN=VP0104 PE=3 SV=1	39.184			1	1
470	2	2.812	Q87LP0	era	GTPase Era OS=Vibrio parahaemolyticus serotype O3:K6 (strain RIMD 2210633) OX=223926 GN=era PE=3 SV=1	36.566			1	1
471	2	10.88	Q87TD4	VP0136	General secretion pathway protein G OS=Vibrio parahaemolyticus serotype O3:K6 (strain RIMD 2210633) OX=223926 GN=VP0136 PE=4 SV=1	16.161			1	1
472	2	4.823	Q87T79	VP0191	Putative lipopolysaccharide A protein OS=Vibrio parahaemolyticus serotype O3:K6 (strain RIMD 2210633) OX=223926 GN=VP0191 PE=4 SV=1	36.909			1	1
473	2	5.66	Q87SV7	ubiX	Flavin prenyltransferase UbiX OS=Vibrio parahaemolyticus serotype O3:K6 (strain RIMD 2210633) OX=223926 GN=ubiX PE=3 SV=1	22.937			1	1
474	2	3.303	Q87S76	VP0548	Putative ToxR-activated protein TagE OS=Vibrio parahaemolyticus serotype O3:K6 (strain RIMD 2210633) OX=223926 GN=VP0548 PE=4 SV=1	37.085			1	1
475	2	2.265	Q87S34	secD	Protein translocase subunit SecD OS=Vibrio parahaemolyticus serotype O3:K6 (strain RIMD 2210633) OX=223926 GN=secD PE=3 SV=1	66.9			1	1
476	2	8.661	Q87S27	VP0597	Iron-sulfur cluster assembly scaffold protein IscU OS=Vibrio parahaemolyticus serotype O3:K6 (strain RIMD 2210633) OX=223926 GN=VP0597 PE=3 SV=1	13.625			1	1
477	2	9.821	Q87S23	VP0601	Ferredoxin OS=Vibrio parahaemolyticus serotype O3:K6 (strain RIMD 2210633) OX=223926 GN=VP0601 PE=4 SV=1	12.287			1	1
478	2	5.392	Q87S14	VP0610	TPR_21 domain-containing protein OS=Vibrio parahaemolyticus serotype O3:K6 (strain RIMD 2210633) OX=223926 GN=VP0610 PE=4 SV=1	22.325			1	1
479	2	2.475	Q87RG8	VP0828	N-acetylglucosamine repressor OS=Vibrio parahaemolyticus serotype O3:K6 (strain RIMD 2210633) OX=223926 GN=VP0828 PE=4 SV=1	43.826			1	1
480	2	5.65	Q87RG2	VP0835	Flavodoxin OS=Vibrio parahaemolyticus serotype O3:K6 (strain RIMD 2210633) OX=223926 GN=VP0835 PE=3 SV=1	19.849			2	2
481	2	2.196	Q87QV8	VP1041	Gonadoliberin III-related protein OS=Vibrio parahaemolyticus serotype O3:K6 (strain RIMD 2210633) OX=223926 GN=VP1041 PE=4 SV=1	54.899			1	1
482	2	6.803	Q87QU1	tolR	Tol-Pal system protein TolR OS=Vibrio parahaemolyticus serotype O3:K6 (strain RIMD 2210633) OX=223926 GN=tolR PE=3 SV=1	15.934			1	1
483	2	5.759	Q87Q37	VP1313	Uncharacterized protein OS=Vibrio parahaemolyticus serotype O3:K6 (strain RIMD 2210633) OX=223926 GN=VP1313 PE=4 SV=1	21.495			1	1
484	2	6.569	Q87NI5	VP1883	6-carboxy-5,6,7,8-tetrahydropterin synthase OS=Vibrio parahaemolyticus serotype O3:K6 (strain RIMD 2210633) OX=223926 GN=VP1883 PE=3 SV=1	15.891			1	1
485	2	3.151	Q87N29	VP2046	PTS system, glucose-specific IIBC component OS=Vibrio parahaemolyticus serotype O3:K6 (strain RIMD 2210633) OX=223926 GN=VP2046 PE=4 SV=1	49.439			1	1
486	2	4.762	Q87MS0	VP2161	Cofac_haem_bdg domain-containing protein OS=Vibrio parahaemolyticus serotype O3:K6 (strain RIMD 2210633) OX=223926 GN=VP2161 PE=4 SV=1	35.19			1	1
487	2	5.822	Q87MD7	map	Methionine aminopeptidase OS=Vibrio parahaemolyticus serotype O3:K6 (strain RIMD 2210633) OX=223926 GN=map PE=3 SV=1	32.348			1	1
488	2	4.762	Q87MA3	VP2354	Putative lipoprotein OS=Vibrio parahaemolyticus serotype O3:K6 (strain RIMD 2210633) OX=223926 GN=VP2354 PE=4 SV=1	20.739			1	1
489	2	3.39	Q87LT9	VP2522	NadC OS=Vibrio parahaemolyticus serotype O3:K6 (strain RIMD 2210633) OX=223926 GN=VP2522 PE=3 SV=1	31.973			1	1
490	2	2.532	Q87LR4	VP2547	Aspartokinase OS=Vibrio parahaemolyticus serotype O3:K6 (strain RIMD 2210633) OX=223926 GN=VP2547 PE=3 SV=1	42.421			1	1
491	2	10.78	Q87LM1	VP2590	Cell division protein ZapA OS=Vibrio parahaemolyticus serotype O3:K6 (strain RIMD 2210633) OX=223926 GN=VP2590 PE=4 SV=1	11.397			1	1
492	2	3.757	Q87LJ7	VP2615	Twitching motility protein PilT OS=Vibrio parahaemolyticus serotype O3:K6 (strain RIMD 2210633) OX=223926 GN=VP2615 PE=4 SV=1	38.562			1	1
493	2	10.71	Q87LF3	VP2659	BolA/YrbA family protein OS=Vibrio parahaemolyticus serotype O3:K6 (strain RIMD 2210633) OX=223926 GN=VP2659 PE=3 SV=1	9.6			1	1
494	2	2.237	Q87LD6	VP2676	PmbA protein OS=Vibrio parahaemolyticus serotype O3:K6 (strain RIMD 2210633) OX=223926 GN=VP2676 PE=4 SV=1	48.26			1	1
495	2	0.8514	Q87LC6	VP2686	Uncharacterized protein OS=Vibrio parahaemolyticus serotype O3:K6 (strain RIMD 2210633) OX=223926 GN=VP2686 PE=4 SV=1	144.044			1	1
496	2	7.879	Q87LB4	VP2698	Putative V10 pilin OS=Vibrio parahaemolyticus serotype O3:K6 (strain RIMD 2210633) OX=223926 GN=VP2698 PE=4 SV=1	16.806			1	2
497	2	2.963	Q87KM1	ftsY	Signal recognition particle receptor FtsY OS=Vibrio parahaemolyticus serotype O3:K6 (strain RIMD 2210633) OX=223926 GN=ftsY PE=3 SV=1	44.155			1	1
498	2	3.704	Q87KC8	VP3049	SpoOM-related protein OS=Vibrio parahaemolyticus serotype O3:K6 (strain RIMD 2210633) OX=223926 GN=VP3049 PE=4 SV=1	30.311			1	1
499	2	7.547	Q87IP3	VPA0563	DPS family protein OS=Vibrio parahaemolyticus serotype O3:K6 (strain RIMD 2210633) OX=223926 GN=VPA0563 PE=3 SV=1	18.276			1	2
500	2	1.622	Q87IH8	VPA0628	Cytochrome o ubiquinol oxidase, subunit I OS=Vibrio parahaemolyticus serotype O3:K6 (strain RIMD 2210633) OX=223926 GN=VPA0628 PE=3 SV=1	75.981			1	1
501	2	3.763	Q87I01	VPA0805	Glycine cleavage system protein T2 OS=Vibrio parahaemolyticus serotype O3:K6 (strain RIMD 2210633) OX=223926 GN=VPA0805 PE=3 SV=1	40.322			1	1
502	2	9.554	Q87GM2	VPA1293	Peroxiredoxin OS=Vibrio parahaemolyticus serotype O3:K6 (strain RIMD 2210633) OX=223926 GN=VPA1293 PE=3 SV=1	16.479			1	1
503	2	2.963	Q87FC7	VPA1752	ParA family protein OS=Vibrio parahaemolyticus serotype O3:K6 (strain RIMD 2210633) OX=223926 GN=VPA1752 PE=4 SV=1	45.974			1	1
504	2	3.273	Q9X9K2	cheR	Chemotaxis protein methyltransferase OS=Vibrio parahaemolyticus serotype O3:K6 (strain RIMD 2210633) OX=223926 GN=cheR PE=3 SV=1	30.823			1	1
505	2	8.333	Q87S29	iscR	HTH-type transcriptional regulator IscR OS=Vibrio parahaemolyticus serotype O3:K6 (strain RIMD 2210633) OX=223926 GN=iscR PE=3 SV=1	17.85			1	1
506	2	3.75	Q87RH3	hemH	Ferrochelatase OS=Vibrio parahaemolyticus serotype O3:K6 (strain RIMD 2210633) OX=223926 GN=hemH PE=3 SV=1	36.234			1	1
507	2	6.867	Q87RD1	tsaB	tRNA threonylcarbamoyladenosine biosynthesis protein TsaB OS=Vibrio parahaemolyticus serotype O3:K6 (strain RIMD 2210633) OX=223926 GN=tsaB PE=1 SV=1	25.151			1	1
508	2	4.825	Q87QN3	bioD	ATP-dependent dethiobiotin synthetase BioD OS=Vibrio parahaemolyticus serotype O3:K6 (strain RIMD 2210633) OX=223926 GN=bioD PE=3 SV=1	24.711			1	1
509	2	6.25	Q87QJ8	tdk	Thymidine kinase OS=Vibrio parahaemolyticus serotype O3:K6 (strain RIMD 2210633) OX=223926 GN=tdk PE=3 SV=1	21.825			1	1
510	2	4.124	Q87PP9	azoR	FMN-dependent NADH-azoreductase OS=Vibrio parahaemolyticus serotype O3:K6 (strain RIMD 2210633) OX=223926 GN=azoR PE=3 SV=1	20.979			1	1
511	2	4.31	Q87P80	queC	7-cyano-7-deazaguanine synthase OS=Vibrio parahaemolyticus serotype O3:K6 (strain RIMD 2210633) OX=223926 GN=queC PE=3 SV=1	25.513			1	1
512	2	5.556	Q87NE7	ribA	GTP cyclohydrolase-2 OS=Vibrio parahaemolyticus serotype O3:K6 (strain RIMD 2210633) OX=223926 GN=ribA PE=3 SV=1	22.308			1	1
513	2	17.86	Q87N18	rpmF	50S ribosomal protein L32 OS=Vibrio parahaemolyticus serotype O3:K6 (strain RIMD 2210633) OX=223926 GN=rpmF PE=3 SV=2	6.298			1	1
514	2	6.533	Q87MQ4	recR	Recombination protein RecR OS=Vibrio parahaemolyticus serotype O3:K6 (strain RIMD 2210633) OX=223926 GN=recR PE=3 SV=1	21.726			1	1
515	2	7.182	Q87MQ1	apt	Adenine phosphoribosyltransferase OS=Vibrio parahaemolyticus serotype O3:K6 (strain RIMD 2210633) OX=223926 GN=apt PE=3 SV=1	19.62			1	1
516	2	4.603	Q87LI7	trmB	tRNA (guanine-N(7)-)-methyltransferase OS=Vibrio parahaemolyticus serotype O3:K6 (strain RIMD 2210633) OX=223926 GN=trmB PE=3 SV=1	27.507			1	1
517	2	9.615	Q87KJ1	cyaY	Iron-sulfur cluster assembly protein CyaY OS=Vibrio parahaemolyticus serotype O3:K6 (strain RIMD 2210633) OX=223926 GN=cyaY PE=3 SV=1	12.071			1	1
518	2	2.624	P59410	tdh	L-threonine 3-dehydrogenase OS=Vibrio parahaemolyticus serotype O3:K6 (strain RIMD 2210633) OX=223926 GN=tdh PE=3 SV=1	37.657			1	1
519	2	2.143	P22848	nutA	5'-nucleotidase OS=Vibrio parahaemolyticus serotype O3:K6 (strain RIMD 2210633) OX=223926 GN=nutA PE=3 SV=2	62.175			1	1
520	2	8.725	O24755	fur	Ferric uptake regulation protein OS=Vibrio parahaemolyticus serotype O3:K6 (strain RIMD 2210633) OX=223926 GN=fur PE=3 SV=1	16.771			1	1
521	1.89	4.636	Q87MY4	VP2092	Molybdenum cofactor biosynthesis protein E OS=Vibrio parahaemolyticus serotype O3:K6 (strain RIMD 2210633) OX=223926 GN=VP2092 PE=4 SV=1	17.175			1	1
522	1.89	14.49	Q87IQ4	VPA0552	Cold shock DNA-binding domain protein OS=Vibrio parahaemolyticus serotype O3:K6 (strain RIMD 2210633) OX=223926 GN=VPA0552 PE=4 SV=1	7.548			1	1
523	1.89	12.35	Q87FK0	VPA1679	Uncharacterized protein OS=Vibrio parahaemolyticus serotype O3:K6 (strain RIMD 2210633) OX=223926 GN=VPA1679 PE=4 SV=1	9.236			1	1
524	1.85	4.327	Q87QP3	lolA	Outer-membrane lipoprotein carrier protein OS=Vibrio parahaemolyticus serotype O3:K6 (strain RIMD 2210633) OX=223926 GN=lolA PE=3 SV=1	23.389			1	1
525	1.85	3.788	Q87MZ8	VP2078	ABC transporter, ATP-binding protein OS=Vibrio parahaemolyticus serotype O3:K6 (strain RIMD 2210633) OX=223926 GN=VP2078 PE=4 SV=1	28.633			1	1
526	1.85	4.955	Q87LU4	VP2514	Carbonic anhydrase OS=Vibrio parahaemolyticus serotype O3:K6 (strain RIMD 2210633) OX=223926 GN=VP2514 PE=3 SV=1	25.222			1	1
527	1.82	3.285	Q87Q96	VP1254	Uncharacterized protein OS=Vibrio parahaemolyticus serotype O3:K6 (strain RIMD 2210633) OX=223926 GN=VP1254 PE=4 SV=1	30.63			1	1
528	1.78	6.751	Q87LJ6	VP2616	Pyridoxal phosphate homeostasis protein OS=Vibrio parahaemolyticus serotype O3:K6 (strain RIMD 2210633) OX=223926 GN=VP2616 PE=3 SV=1	26.592			2	2
529	1.77	3.693	Q87T58	VP0212	ADP-heptose-LPS heptosyltransferase II OS=Vibrio parahaemolyticus serotype O3:K6 (strain RIMD 2210633) OX=223926 GN=VP0212 PE=4 SV=1	39.315			1	1
530	1.72	2.413	Q87L98	VP2714	Aminotransferase, class V OS=Vibrio parahaemolyticus serotype O3:K6 (strain RIMD 2210633) OX=223926 GN=VP2714 PE=3 SV=1	40.785			1	1
531	1.72	2.439	Q87QN1	htpX	Protease HtpX OS=Vibrio parahaemolyticus serotype O3:K6 (strain RIMD 2210633) OX=223926 GN=htpX PE=1 SV=1	31.082			1	1
532	1.71	1.633	Q87S08	guaB	Inosine-5'-monophosphate dehydrogenase OS=Vibrio parahaemolyticus serotype O3:K6 (strain RIMD 2210633) OX=223926 GN=guaB PE=3 SV=1	51.945			1	1
533	1.7	3.268	Q87RT5	VP0692	Transcriptional regulator, LysR family OS=Vibrio parahaemolyticus serotype O3:K6 (strain RIMD 2210633) OX=223926 GN=VP0692 PE=3 SV=1	34.5			1	1
534	1.7	3.766	Q87S30	trmJ	tRNA (cytidine/uridine-2'-O-)-methyltransferase TrmJ OS=Vibrio parahaemolyticus serotype O3:K6 (strain RIMD 2210633) OX=223926 GN=trmJ PE=4 SV=1	26.722			1	1
535	1.66	0.9736	Q87FS4	VPA1604	Putative tyrosine kinase OS=Vibrio parahaemolyticus serotype O3:K6 (strain RIMD 2210633) OX=223926 GN=VPA1604 PE=4 SV=1	78.999			1	1
536	1.66	4.032	Q87N42	VP2033	Oxidoreductase, short-chain dehydrogenase/reductase family OS=Vibrio parahaemolyticus serotype O3:K6 (strain RIMD 2210633) OX=223926 GN=VP2033 PE=3 SV=1	27.011			1	1
537	1.64	1.663	Q87SI1	VP0442	Cytochrome b OS=Vibrio parahaemolyticus serotype O3:K6 (strain RIMD 2210633) OX=223926 GN=VP0442 PE=3 SV=1	48.349			1	1
538	1.63	2.491	Q87RS6	queF	NADPH-dependent 7-cyano-7-deazaguanine reductase OS=Vibrio parahaemolyticus serotype O3:K6 (strain RIMD 2210633) OX=223926 GN=queF PE=3 SV=1	32.113			1	1
539	1.6	3.401	Q87RT9	VP0687	Geranyltranstransferase OS=Vibrio parahaemolyticus serotype O3:K6 (strain RIMD 2210633) OX=223926 GN=VP0687 PE=3 SV=1	32.337			1	1
540	1.58	13.22	Q87QT8	pal	Peptidoglycan-associated protein OS=Vibrio parahaemolyticus serotype O3:K6 (strain RIMD 2210633) OX=223926 GN=pal PE=3 SV=1	18.713			1	1
541	1.55	6.377	Q87MD2	VP2324	Uncharacterized protein OS=Vibrio parahaemolyticus serotype O3:K6 (strain RIMD 2210633) OX=223926 GN=VP2324 PE=4 SV=1	39.275			1	1
542	1.54	4.636	Q87M00	rimP	Ribosome maturation factor RimP OS=Vibrio parahaemolyticus serotype O3:K6 (strain RIMD 2210633) OX=223926 GN=rimP PE=3 SV=1	16.619			1	1
543	1.51	1.345	Q87LR7	VP2544	Oxaloacetate decarboxylase, alpha subunit OS=Vibrio parahaemolyticus serotype O3:K6 (strain RIMD 2210633) OX=223926 GN=VP2544 PE=4 SV=1	64.276			1	1
544	1.47	1.995	Q87ME3	dxr	1-deoxy-D-xylulose 5-phosphate reductoisomerase OS=Vibrio parahaemolyticus serotype O3:K6 (strain RIMD 2210633) OX=223926 GN=dxr PE=3 SV=1	43.11			1	1
545	1.47	3.185	Q87I94	VPA0712	Ribosome biogenesis GTPase A OS=Vibrio parahaemolyticus serotype O3:K6 (strain RIMD 2210633) OX=223926 GN=VPA0712 PE=3 SV=1	36.078			1	1
546	1.47	4	Q87R80	clpP	ATP-dependent Clp protease proteolytic subunit OS=Vibrio parahaemolyticus serotype O3:K6 (strain RIMD 2210633) OX=223926 GN=clpP PE=3 SV=1	21.975			1	1
547	1.46	9.195	Q87MN3	VP2198	Uncharacterized protein OS=Vibrio parahaemolyticus serotype O3:K6 (strain RIMD 2210633) OX=223926 GN=VP2198 PE=4 SV=1	9.692			1	1
548	1.42	2.065	Q87MI3	bamC	Outer membrane protein assembly factor BamC OS=Vibrio parahaemolyticus serotype O3:K6 (strain RIMD 2210633) OX=223926 GN=bamC PE=3 SV=1	38.112			1	1
549	1.4	3.226	Q87N05	fadR	Fatty acid metabolism regulator protein OS=Vibrio parahaemolyticus serotype O3:K6 (strain RIMD 2210633) OX=223926 GN=fadR PE=3 SV=1	32.07			1	1
550	1.38	5.102	Q87SH6	gmhA	Phosphoheptose isomerase OS=Vibrio parahaemolyticus serotype O3:K6 (strain RIMD 2210633) OX=223926 GN=gmhA PE=3 SV=1	21.066			1	1
551	1.34	2.576	Q87ST4	surA	Chaperone SurA OS=Vibrio parahaemolyticus serotype O3:K6 (strain RIMD 2210633) OX=223926 GN=surA PE=3 SV=1	47.435			1	1
552	1.34	2.139	Q87FR7	VPA1611	Putative carboxypeptidase G2 OS=Vibrio parahaemolyticus serotype O3:K6 (strain RIMD 2210633) OX=223926 GN=VPA1611 PE=4 SV=1	40.423			1	1
553	1.33	1.171	Q87HH8	VPA0987	Nitrite reductase (NAD(P)H), large subunit OS=Vibrio parahaemolyticus serotype O3:K6 (strain RIMD 2210633) OX=223926 GN=VPA0987 PE=3 SV=1	93.572			1	1
554	1.32	2.747	Q87QA3	serC	Phosphoserine aminotransferase OS=Vibrio parahaemolyticus serotype O3:K6 (strain RIMD 2210633) OX=223926 GN=serC PE=3 SV=1	40.201			1	1
555	1.3	2.367	Q87L13	trpS	Tryptophan--tRNA ligase OS=Vibrio parahaemolyticus serotype O3:K6 (strain RIMD 2210633) OX=223926 GN=trpS PE=3 SV=1	37.648			1	1

## Sheet: Control_Peptide
N	Unused	%Cov(95)	Accession	Gene	Description	Mw(kD)	Equivalents	Others	Conf	Sequence	Modifications	Cleavages	dMass	Prec MW	Prec m/z	Theor MW	Theor m/z	Theor z	Spectrum	Time	PrecursorSignal	PrecursorElution
1	95.14	37.48	Q87KQ4	rpoB	DNA-directed RNA polymerase subunit beta OS=Vibrio parahaemolyticus serotype O3:K6 (strain RIMD 2210633) OX=223926 GN=rpoB PE=3 SV=1	149.553			99	ALEIEQMQLK			-0.00150041	1201.64	601.825	1201.64	601.826	2	1.1.1.212.28	8.6248	80833.2	8.6834
1	95.14	37.48	Q87KQ4	rpoB	DNA-directed RNA polymerase subunit beta OS=Vibrio parahaemolyticus serotype O3:K6 (strain RIMD 2210633) OX=223926 GN=rpoB PE=3 SV=1	149.553			99	ALEVLFTNDLDHGPFMSETLR			-0.00429571	2404.17	802.397	2404.17	802.398	3	1.1.1.275.37	11.3019	29464.4	11.2258
1	95.14	37.48	Q87KQ4	rpoB	DNA-directed RNA polymerase subunit beta OS=Vibrio parahaemolyticus serotype O3:K6 (strain RIMD 2210633) OX=223926 GN=rpoB PE=3 SV=1	149.553			99	ALLELADLPTSGQLTLFDGR			-0.000404679	2129.14	1065.58	2129.14	1065.58	2	1.1.1.294.35	12.1017	42713.8	12.1118
1	95.14	37.48	Q87KQ4	rpoB	DNA-directed RNA polymerase subunit beta OS=Vibrio parahaemolyticus serotype O3:K6 (strain RIMD 2210633) OX=223926 GN=rpoB PE=3 SV=1	149.553			99	CNEYGFLETPYRR	Carbamidomethyl(C)@1; Deamidated(N)@2	missed R-R@12	0.00407644	1704.76	853.388	1704.76	853.386	2	1.1.1.236.40	9.6536	3876.92	9.6172
1	95.14	37.48	Q87KQ4	rpoB	DNA-directed RNA polymerase subunit beta OS=Vibrio parahaemolyticus serotype O3:K6 (strain RIMD 2210633) OX=223926 GN=rpoB PE=3 SV=1	149.553			99	DLTEEFQILEGGLLNR			-0.00357577	1845.94	923.979	1845.95	923.981	2	1.1.1.314.22	12.932	9154.45	12.9529
1	95.14	37.48	Q87KQ4	rpoB	DNA-directed RNA polymerase subunit beta OS=Vibrio parahaemolyticus serotype O3:K6 (strain RIMD 2210633) OX=223926 GN=rpoB PE=3 SV=1	149.553			99	DQTLLMELVPDR			0.00150336	1428.73	715.372	1428.73	715.371	2	1.1.1.281.14	11.5364	33765	11.437
1	95.14	37.48	Q87KQ4	rpoB	DNA-directed RNA polymerase subunit beta OS=Vibrio parahaemolyticus serotype O3:K6 (strain RIMD 2210633) OX=223926 GN=rpoB PE=3 SV=1	149.553			99	DVHVTHYGR			7.70473e-05	1082.53	361.849	1082.53	361.849	3	1.1.1.87.6	3.2954	36117.6	3.3717
1	95.14	37.48	Q87KQ4	rpoB	DNA-directed RNA polymerase subunit beta OS=Vibrio parahaemolyticus serotype O3:K6 (strain RIMD 2210633) OX=223926 GN=rpoB PE=3 SV=1	149.553			99	EAAEALFESLFFSEER			0.00683326	1873.88	937.947	1873.87	937.944	2	1.1.1.309.27	12.7261	876.365	12.7009
1	95.14	37.48	Q87KQ4	rpoB	DNA-directed RNA polymerase subunit beta OS=Vibrio parahaemolyticus serotype O3:K6 (strain RIMD 2210633) OX=223926 GN=rpoB PE=3 SV=1	149.553			99	EFFGSSQLSQFMDQNNPLSEVTHK			0.0107154	2769.28	924.101	2769.27	924.097	3	1.1.1.278.36	11.4277	7758.7	11.437
1	95.14	37.48	Q87KQ4	rpoB	DNA-directed RNA polymerase subunit beta OS=Vibrio parahaemolyticus serotype O3:K6 (strain RIMD 2210633) OX=223926 GN=rpoB PE=3 SV=1	149.553			99	GGLPIATPVFDGAPEASIK			-0.00089653	1838.98	920.496	1838.98	920.496	2	1.1.1.250.41	10.2478	27834.1	10.2529
1	95.14	37.48	Q87KQ4	rpoB	DNA-directed RNA polymerase subunit beta OS=Vibrio parahaemolyticus serotype O3:K6 (strain RIMD 2210633) OX=223926 GN=rpoB PE=3 SV=1	149.553			99	GGVIQSVDASR			0.000261935	1087.56	544.788	1087.56	544.788	2	1.1.1.143.38	5.6972	20816.5	5.6623
1	95.14	37.48	Q87KQ4	rpoB	DNA-directed RNA polymerase subunit beta OS=Vibrio parahaemolyticus serotype O3:K6 (strain RIMD 2210633) OX=223926 GN=rpoB PE=3 SV=1	149.553			99	GIGDKINQMVK		missed K-I@5	-0.000815514	1201.65	401.557	1201.65	401.557	3	1.1.1.171.6	6.8628	33478.6	6.897
1	95.14	37.48	Q87KQ4	rpoB	DNA-directed RNA polymerase subunit beta OS=Vibrio parahaemolyticus serotype O3:K6 (strain RIMD 2210633) OX=223926 GN=rpoB PE=3 SV=1	149.553			99	GSWLDFEFDPK			0.0043744	1339.61	670.814	1339.61	670.812	2	1.1.1.278.16	11.411	10573.4	11.395
1	95.14	37.48	Q87KQ4	rpoB	DNA-directed RNA polymerase subunit beta OS=Vibrio parahaemolyticus serotype O3:K6 (strain RIMD 2210633) OX=223926 GN=rpoB PE=3 SV=1	149.553			99	GSWLDFEFDPKDNLYVR		missed K-D@11	0.00271516	2100	701.007	2100	701.006	3	1.1.1.274.15	11.2412	31839.7	11.268
1	95.14	37.48	Q87KQ4	rpoB	DNA-directed RNA polymerase subunit beta OS=Vibrio parahaemolyticus serotype O3:K6 (strain RIMD 2210633) OX=223926 GN=rpoB PE=3 SV=1	149.553			99	GVTYSKPLR			-0.00236455	1019.57	510.794	1019.58	510.795	2	1.1.1.104.36	4.0394	47220.2	4.0487
1	95.14	37.48	Q87KQ4	rpoB	DNA-directed RNA polymerase subunit beta OS=Vibrio parahaemolyticus serotype O3:K6 (strain RIMD 2210633) OX=223926 GN=rpoB PE=3 SV=1	149.553			99	IDSTVDRISALVEIYR		missed R-I@7	-0.00271723	1848.99	617.338	1848.99	617.339	3	1.1.1.267.12	10.9432	18409	10.9725
1	95.14	37.48	Q87KQ4	rpoB	DNA-directed RNA polymerase subunit beta OS=Vibrio parahaemolyticus serotype O3:K6 (strain RIMD 2210633) OX=223926 GN=rpoB PE=3 SV=1	149.553			99	ISALGPGGLTR			-0.000575434	1040.6	521.306	1040.6	521.306	2	1.1.1.174.28	7.0086	60920.9	7.0245
1	95.14	37.48	Q87KQ4	rpoB	DNA-directed RNA polymerase subunit beta OS=Vibrio parahaemolyticus serotype O3:K6 (strain RIMD 2210633) OX=223926 GN=rpoB PE=3 SV=1	149.553			99	ISALVEIYR			-0.00778882	1062.6	532.307	1062.61	532.311	2	1.1.1.218.17	8.8707	34304.1	8.8958
1	95.14	37.48	Q87KQ4	rpoB	DNA-directed RNA polymerase subunit beta OS=Vibrio parahaemolyticus serotype O3:K6 (strain RIMD 2210633) OX=223926 GN=rpoB PE=3 SV=1	149.553			99	ITQGDDLAPGVLK			0.000344303	1325.72	663.867	1325.72	663.867	2	1.1.1.186.39	7.5287	12305.3	7.4928
1	95.14	37.48	Q87KQ4	rpoB	DNA-directed RNA polymerase subunit beta OS=Vibrio parahaemolyticus serotype O3:K6 (strain RIMD 2210633) OX=223926 GN=rpoB PE=3 SV=1	149.553			99	IVVKVNEEELVPGEAGIDIYNLTK		missed K-V@4	0.00664957	2641.43	881.483	2641.42	881.481	3	1.1.1.261.38	10.7111	10216	10.7187
1	95.14	37.48	Q87KQ4	rpoB	DNA-directed RNA polymerase subunit beta OS=Vibrio parahaemolyticus serotype O3:K6 (strain RIMD 2210633) OX=223926 GN=rpoB PE=3 SV=1	149.553			99	KDLTEEFQILEGGLLNR		missed K-D@1	-0.0026978	1974.04	659.02	1974.04	659.021	3	1.1.1.280.8	11.489	15526.7	11.4793
1	95.14	37.48	Q87KQ4	rpoB	DNA-directed RNA polymerase subunit beta OS=Vibrio parahaemolyticus serotype O3:K6 (strain RIMD 2210633) OX=223926 GN=rpoB PE=3 SV=1	149.553			99	KITQGDDLAPGVLK		missed K-I@1	-0.000332931	1453.81	485.612	1453.81	485.612	3	1.1.1.164.19	6.5756	19971.7	6.5566
1	95.14	37.48	Q87KQ4	rpoB	DNA-directed RNA polymerase subunit beta OS=Vibrio parahaemolyticus serotype O3:K6 (strain RIMD 2210633) OX=223926 GN=rpoB PE=3 SV=1	149.553			99	KLPASIILR		missed K-L@1	-0.00192098	1009.66	505.839	1009.66	505.84	2	1.1.1.184.28	7.4342	27899.1	7.365
1	95.14	37.48	Q87KQ4	rpoB	DNA-directed RNA polymerase subunit beta OS=Vibrio parahaemolyticus serotype O3:K6 (strain RIMD 2210633) OX=223926 GN=rpoB PE=3 SV=1	149.553			99	LGEPVFDVK			0.000418871	1002.54	502.277	1002.54	502.277	2	1.1.1.204.19	8.2769	43729	8.2578
1	95.14	37.48	Q87KQ4	rpoB	DNA-directed RNA polymerase subunit beta OS=Vibrio parahaemolyticus serotype O3:K6 (strain RIMD 2210633) OX=223926 GN=rpoB PE=3 SV=1	149.553			99	LNEDGTFADELITAR			-0.0136022	1663.79	832.903	1663.81	832.91	2	1.1.1.244.39	9.9919	5769.96	9.9562
1	95.14	37.48	Q87KQ4	rpoB	DNA-directed RNA polymerase subunit beta OS=Vibrio parahaemolyticus serotype O3:K6 (strain RIMD 2210633) OX=223926 GN=rpoB PE=3 SV=1	149.553			99	LNHLVDDKMHAR		missed K-M@8	0.00426126	1447.74	362.942	1447.74	362.941	4	1.1.1.99.6	3.8024	27609	3.8367
1	95.14	37.48	Q87KQ4	rpoB	DNA-directed RNA polymerase subunit beta OS=Vibrio parahaemolyticus serotype O3:K6 (strain RIMD 2210633) OX=223926 GN=rpoB PE=3 SV=1	149.553			99	LPASIILR			-0.00174263	881.568	441.791	881.57	441.792	2	1.1.1.210.9	8.524	8695.93	8.5558
1	95.14	37.48	Q87KQ4	rpoB	DNA-directed RNA polymerase subunit beta OS=Vibrio parahaemolyticus serotype O3:K6 (strain RIMD 2210633) OX=223926 GN=rpoB PE=3 SV=1	149.553			99	LVIFDKDAPAGTVK		missed K-D@6	0.000367987	1472.82	491.949	1472.82	491.949	3	1.1.1.182.23	7.3449	68657.3	7.28
1	95.14	37.48	Q87KQ4	rpoB	DNA-directed RNA polymerase subunit beta OS=Vibrio parahaemolyticus serotype O3:K6 (strain RIMD 2210633) OX=223926 GN=rpoB PE=3 SV=1	149.553			99	MMRPGEPPTK			-0.000752922	1142.56	572.286	1142.56	572.286	2	1.1.1.101.40	3.9158	3078.95	3.8792
1	95.14	37.48	Q87KQ4	rpoB	DNA-directed RNA polymerase subunit beta OS=Vibrio parahaemolyticus serotype O3:K6 (strain RIMD 2210633) OX=223926 GN=rpoB PE=3 SV=1	149.553			99	NIVDGNHSMEPGMPESFNVLLK			0.00549458	2427.16	810.061	2427.16	810.059	3	1.1.1.253.34	10.3693	25118	10.3802
1	95.14	37.48	Q87KQ4	rpoB	DNA-directed RNA polymerase subunit beta OS=Vibrio parahaemolyticus serotype O3:K6 (strain RIMD 2210633) OX=223926 GN=rpoB PE=3 SV=1	149.553			99	NVAVDSGVTAVAK			0.000900277	1229.66	615.838	1229.66	615.838	2	1.1.1.150.39	5.9967	13345.1	6.0034
1	95.14	37.48	Q87KQ4	rpoB	DNA-directed RNA polymerase subunit beta OS=Vibrio parahaemolyticus serotype O3:K6 (strain RIMD 2210633) OX=223926 GN=rpoB PE=3 SV=1	149.553			99	NVAVDSGVTAVAKR		missed K-R@13	0.00514748	1385.77	462.93	1385.76	462.928	3	1.1.1.135.22	5.3442	14766.4	5.3651
1	95.14	37.48	Q87KQ4	rpoB	DNA-directed RNA polymerase subunit beta OS=Vibrio parahaemolyticus serotype O3:K6 (strain RIMD 2210633) OX=223926 GN=rpoB PE=3 SV=1	149.553			99	QKGESGLHPR	Gln->pyro-Glu@N-term	missed K-G@2	0.00655591	1090.56	364.527	1090.55	364.525	3	1.1.1.72.4	2.6671	1545.52	2.6604
1	95.14	37.48	Q87KQ4	rpoB	DNA-directed RNA polymerase subunit beta OS=Vibrio parahaemolyticus serotype O3:K6 (strain RIMD 2210633) OX=223926 GN=rpoB PE=3 SV=1	149.553			99	QKVDIASLSDDEVR	Gln->pyro-Glu@N-term	missed K-V@2	0.00350382	1556.77	779.393	1556.77	779.391	2	1.1.1.211.39	8.5915	10143.4	8.5983
1	95.14	37.48	Q87KQ4	rpoB	DNA-directed RNA polymerase subunit beta OS=Vibrio parahaemolyticus serotype O3:K6 (strain RIMD 2210633) OX=223926 GN=rpoB PE=3 SV=1	149.553			99	RGGVIQSVDASR		missed R-G@1	0.000173197	1243.66	415.562	1243.66	415.562	3	1.1.1.118.15	4.6152	14000	4.5995
1	95.14	37.48	Q87KQ4	rpoB	DNA-directed RNA polymerase subunit beta OS=Vibrio parahaemolyticus serotype O3:K6 (strain RIMD 2210633) OX=223926 GN=rpoB PE=3 SV=1	149.553			99	RISALGPGGLTR		missed R-I@1	-0.00650412	1196.69	399.905	1196.7	399.907	3	1.1.1.152.14	6.0608	4191.66	6.0459
1	95.14	37.48	Q87KQ4	rpoB	DNA-directed RNA polymerase subunit beta OS=Vibrio parahaemolyticus serotype O3:K6 (strain RIMD 2210633) OX=223926 GN=rpoB PE=3 SV=1	149.553			99	SPGVFFDSDKGKTHSSGK		missed K-G@10; missed K-T@12	0.00608763	1879.91	470.985	1879.91	470.984	4	1.1.1.117.25	4.5811	12213.3	4.5572
1	95.14	37.48	Q87KQ4	rpoB	DNA-directed RNA polymerase subunit beta OS=Vibrio parahaemolyticus serotype O3:K6 (strain RIMD 2210633) OX=223926 GN=rpoB PE=3 SV=1	149.553			99	STEEILDIFFEK			0.00233546	1469.73	735.873	1469.73	735.872	2	1.1.1.300.19	12.3412	8284.41	12.3646
1	95.14	37.48	Q87KQ4	rpoB	DNA-directed RNA polymerase subunit beta OS=Vibrio parahaemolyticus serotype O3:K6 (strain RIMD 2210633) OX=223926 GN=rpoB PE=3 SV=1	149.553			99	STEEILDIFFEKVNFEVK		missed K-V@12	0.00156073	2186.12	729.713	2186.11	729.712	3	1.1.1.303.10	12.4596	16264.3	12.4906
1	95.14	37.48	Q87KQ4	rpoB	DNA-directed RNA polymerase subunit beta OS=Vibrio parahaemolyticus serotype O3:K6 (strain RIMD 2210633) OX=223926 GN=rpoB PE=3 SV=1	149.553			99	STGSYSLVTQQPLGGK			-0.00126501	1621.83	811.922	1621.83	811.923	2	1.1.1.185.41	7.4877	10231.1	7.4502
1	95.14	37.48	Q87KQ4	rpoB	DNA-directed RNA polymerase subunit beta OS=Vibrio parahaemolyticus serotype O3:K6 (strain RIMD 2210633) OX=223926 GN=rpoB PE=3 SV=1	149.553			99	SVFPIQSYNGNSELQYVSYR	Deamidated(N)@9		0.0125503	2351.12	1176.57	2351.11	1176.56	2	1.1.1.253.41	10.3751	6361.76	10.3379
1	95.14	37.48	Q87KQ4	rpoB	DNA-directed RNA polymerase subunit beta OS=Vibrio parahaemolyticus serotype O3:K6 (strain RIMD 2210633) OX=223926 GN=rpoB PE=3 SV=1	149.553			99	SVGEMAENQFR			0.000270596	1266.57	634.29	1266.57	634.29	2	1.1.1.168.39	6.7626	26248.7	6.7694
1	95.14	37.48	Q87KQ4	rpoB	DNA-directed RNA polymerase subunit beta OS=Vibrio parahaemolyticus serotype O3:K6 (strain RIMD 2210633) OX=223926 GN=rpoB PE=3 SV=1	149.553			99	THSSGKVLYNAR		missed K-V@6	-0.00325724	1331.69	444.904	1331.69	444.905	3	1.1.1.72.21	2.6813	8141.47	2.6604
1	95.14	37.48	Q87KQ4	rpoB	DNA-directed RNA polymerase subunit beta OS=Vibrio parahaemolyticus serotype O3:K6 (strain RIMD 2210633) OX=223926 GN=rpoB PE=3 SV=1	149.553			99	VIVSQLHR			-0.00130638	950.565	476.29	950.566	476.29	2	1.1.1.121.24	4.7502	10456.8	4.727
1	95.14	37.48	Q87KQ4	rpoB	DNA-directed RNA polymerase subunit beta OS=Vibrio parahaemolyticus serotype O3:K6 (strain RIMD 2210633) OX=223926 GN=rpoB PE=3 SV=1	149.553			95.08	GVTYSKPLRVK		missed R-V@9	0.0106697	1246.75	416.591	1246.74	416.587	3	1.1.1.104.16	4.0227	90868.5	4.0912
1	95.14	37.48	Q87KQ4	rpoB	DNA-directed RNA polymerase subunit beta OS=Vibrio parahaemolyticus serotype O3:K6 (strain RIMD 2210633) OX=223926 GN=rpoB PE=3 SV=1	149.553			99	ALEIEQMQLK			-0.00150041	1201.64	601.825	1201.64	601.826	2	1.1.1.215.30	8.7543	80833.2	8.6834
1	95.14	37.48	Q87KQ4	rpoB	DNA-directed RNA polymerase subunit beta OS=Vibrio parahaemolyticus serotype O3:K6 (strain RIMD 2210633) OX=223926 GN=rpoB PE=3 SV=1	149.553			99	ALLELADLPTSGQLTLFDGR			-0.000404679	2129.14	1065.58	2129.14	1065.58	2	1.1.1.297.36	12.229	42713.8	12.1118
1	95.14	37.48	Q87KQ4	rpoB	DNA-directed RNA polymerase subunit beta OS=Vibrio parahaemolyticus serotype O3:K6 (strain RIMD 2210633) OX=223926 GN=rpoB PE=3 SV=1	149.553			98.72	DQTLLMELVPDR			0.00150336	1428.73	715.372	1428.73	715.371	2	1.1.1.278.21	11.4152	33765	11.437
1	95.14	37.48	Q87KQ4	rpoB	DNA-directed RNA polymerase subunit beta OS=Vibrio parahaemolyticus serotype O3:K6 (strain RIMD 2210633) OX=223926 GN=rpoB PE=3 SV=1	149.553			99	DVHVTHYGR			7.70473e-05	1082.53	361.849	1082.53	361.849	3	1.1.1.90.6	3.4219	36117.6	3.3717
1	95.14	37.48	Q87KQ4	rpoB	DNA-directed RNA polymerase subunit beta OS=Vibrio parahaemolyticus serotype O3:K6 (strain RIMD 2210633) OX=223926 GN=rpoB PE=3 SV=1	149.553			97.71	GVTYSKPLR			-0.00236455	1019.57	510.794	1019.58	510.795	2	1.1.1.107.35	4.1657	47220.2	4.0487
1	95.14	37.48	Q87KQ4	rpoB	DNA-directed RNA polymerase subunit beta OS=Vibrio parahaemolyticus serotype O3:K6 (strain RIMD 2210633) OX=223926 GN=rpoB PE=3 SV=1	149.553			98.89	ISALGPGGLTR			-0.000575434	1040.6	521.306	1040.6	521.306	2	1.1.1.177.28	7.1363	55516.8	7.0672
1	95.14	37.48	Q87KQ4	rpoB	DNA-directed RNA polymerase subunit beta OS=Vibrio parahaemolyticus serotype O3:K6 (strain RIMD 2210633) OX=223926 GN=rpoB PE=3 SV=1	149.553			99	LGEPVFDVK			0.000418871	1002.54	502.277	1002.54	502.277	2	1.1.1.201.16	8.1469	43729	8.2578
1	95.14	37.48	Q87KQ4	rpoB	DNA-directed RNA polymerase subunit beta OS=Vibrio parahaemolyticus serotype O3:K6 (strain RIMD 2210633) OX=223926 GN=rpoB PE=3 SV=1	149.553			99	LGEPVFDVK			0.000418871	1002.54	502.277	1002.54	502.277	2	1.1.1.208.17	8.4455	43729	8.2578
1	95.14	37.48	Q87KQ4	rpoB	DNA-directed RNA polymerase subunit beta OS=Vibrio parahaemolyticus serotype O3:K6 (strain RIMD 2210633) OX=223926 GN=rpoB PE=3 SV=1	149.553			99	LNHLVDDKMHAR	Oxidation(M)@9	missed K-M@8	0.00289609	1463.73	366.941	1463.73	366.94	4	1.1.1.99.8	3.8041	4919.3	3.8367
1	95.14	37.48	Q87KQ4	rpoB	DNA-directed RNA polymerase subunit beta OS=Vibrio parahaemolyticus serotype O3:K6 (strain RIMD 2210633) OX=223926 GN=rpoB PE=3 SV=1	149.553			95.44	LNHLVDDKMHAR		missed K-M@8	-3.83226e-05	1447.74	483.586	1447.74	483.586	3	1.1.1.101.27	3.9049	16156.7	3.8367
1	95.14	37.48	Q87KQ4	rpoB	DNA-directed RNA polymerase subunit beta OS=Vibrio parahaemolyticus serotype O3:K6 (strain RIMD 2210633) OX=223926 GN=rpoB PE=3 SV=1	149.553			99	LVIFDKDAPAGTVK		missed K-D@6	0.000367987	1472.82	491.949	1472.82	491.949	3	1.1.1.179.25	7.2191	68657.3	7.28
1	95.14	37.48	Q87KQ4	rpoB	DNA-directed RNA polymerase subunit beta OS=Vibrio parahaemolyticus serotype O3:K6 (strain RIMD 2210633) OX=223926 GN=rpoB PE=3 SV=1	149.553			96.51	QKVDIASLSDDEVR	Deamidated(Q)@1	missed K-V@2	0.0220693	1574.8	525.941	1574.78	525.934	3	1.1.1.176.29	7.0946	14210.1	7.1097
2	87.84	28.71	Q87KQ5	rpoC	DNA-directed RNA polymerase subunit beta' OS=Vibrio parahaemolyticus serotype O3:K6 (strain RIMD 2210633) OX=223926 GN=rpoC PE=3 SV=1	154.919			99	ASELTIIDEFGR			0.000388279	1349.68	675.849	1349.68	675.849	2	1.1.1.258.25	10.5731	34768.9	10.5915
2	87.84	28.71	Q87KQ5	rpoC	DNA-directed RNA polymerase subunit beta' OS=Vibrio parahaemolyticus serotype O3:K6 (strain RIMD 2210633) OX=223926 GN=rpoC PE=3 SV=1	154.919			99	DSGEVYEEMIPK			-0.00253708	1395.62	698.817	1395.62	698.819	2	1.1.1.226.31	9.222	10796.5	9.2354
2	87.84	28.71	Q87KQ5	rpoC	DNA-directed RNA polymerase subunit beta' OS=Vibrio parahaemolyticus serotype O3:K6 (strain RIMD 2210633) OX=223926 GN=rpoC PE=3 SV=1	154.919			99	EGLNVLQYFISTHGAR			0.00199403	1803.93	602.317	1803.93	602.316	3	1.1.1.274.6	11.2337	19868.9	11.268
2	87.84	28.71	Q87KQ5	rpoC	DNA-directed RNA polymerase subunit beta' OS=Vibrio parahaemolyticus serotype O3:K6 (strain RIMD 2210633) OX=223926 GN=rpoC PE=3 SV=1	154.919			99	FATSDLNDLYR			-0.000924307	1313.62	657.819	1313.63	657.82	2	1.1.1.215.35	8.7585	34160.1	8.7686
2	87.84	28.71	Q87KQ5	rpoC	DNA-directed RNA polymerase subunit beta' OS=Vibrio parahaemolyticus serotype O3:K6 (strain RIMD 2210633) OX=223926 GN=rpoC PE=3 SV=1	154.919			99	FRQNLLGK		missed R-Q@2	-0.000290259	974.566	488.29	974.566	488.29	2	1.1.1.136.27	5.3908	46568.2	5.4076
2	87.84	28.71	Q87KQ5	rpoC	DNA-directed RNA polymerase subunit beta' OS=Vibrio parahaemolyticus serotype O3:K6 (strain RIMD 2210633) OX=223926 GN=rpoC PE=3 SV=1	154.919			99	FRQNLLGKR		missed R-Q@2; missed K-R@8	0.000430538	1130.67	377.897	1130.67	377.896	3	1.1.1.112.8	4.3549	26641	4.3452
2	87.84	28.71	Q87KQ5	rpoC	DNA-directed RNA polymerase subunit beta' OS=Vibrio parahaemolyticus serotype O3:K6 (strain RIMD 2210633) OX=223926 GN=rpoC PE=3 SV=1	154.919			99	GDVIADGPESPHDILR			0.00123354	1689.83	564.285	1689.83	564.285	3	1.1.1.182.35	7.3549	14459.5	7.365
2	87.84	28.71	Q87KQ5	rpoC	DNA-directed RNA polymerase subunit beta' OS=Vibrio parahaemolyticus serotype O3:K6 (strain RIMD 2210633) OX=223926 GN=rpoC PE=3 SV=1	154.919			99	GLADTALK			-0.000560049	787.443	394.729	787.444	394.729	2	1.1.1.149.12	5.9315	14888.5	5.9181
2	87.84	28.71	Q87KQ5	rpoC	DNA-directed RNA polymerase subunit beta' OS=Vibrio parahaemolyticus serotype O3:K6 (strain RIMD 2210633) OX=223926 GN=rpoC PE=3 SV=1	154.919			99	GLKENVIVGR		missed K-E@3	0.000553303	1083.64	542.828	1083.64	542.827	2	1.1.1.134.35	5.3123	19758.6	5.28
2	87.84	28.71	Q87KQ5	rpoC	DNA-directed RNA polymerase subunit beta' OS=Vibrio parahaemolyticus serotype O3:K6 (strain RIMD 2210633) OX=223926 GN=rpoC PE=3 SV=1	154.919			99	GLMARPDGSIIETPITANFK			0.00446693	2130.12	711.047	2130.11	711.045	3	1.1.1.239.26	9.7691	50279.3	9.6172
2	87.84	28.71	Q87KQ5	rpoC	DNA-directed RNA polymerase subunit beta' OS=Vibrio parahaemolyticus serotype O3:K6 (strain RIMD 2210633) OX=223926 GN=rpoC PE=3 SV=1	154.919			99	GVHAVTQYIANEVQEVYR			0.0045923	2075.05	692.69	2075.04	692.688	3	1.1.1.253.22	10.3593	22189.3	10.3379
2	87.84	28.71	Q87KQ5	rpoC	DNA-directed RNA polymerase subunit beta' OS=Vibrio parahaemolyticus serotype O3:K6 (strain RIMD 2210633) OX=223926 GN=rpoC PE=3 SV=1	154.919			99	HIETIVR			-0.00126166	866.496	434.255	866.497	434.256	2	1.1.1.113.19	4.4066	29061	4.3875
2	87.84	28.71	Q87KQ5	rpoC	DNA-directed RNA polymerase subunit beta' OS=Vibrio parahaemolyticus serotype O3:K6 (strain RIMD 2210633) OX=223926 GN=rpoC PE=3 SV=1	154.919			99	IGLLMDIPLR			-0.00164933	1139.67	570.843	1139.67	570.844	2	1.1.1.279.5	11.4442	9565.5	11.4793
2	87.84	28.71	Q87KQ5	rpoC	DNA-directed RNA polymerase subunit beta' OS=Vibrio parahaemolyticus serotype O3:K6 (strain RIMD 2210633) OX=223926 GN=rpoC PE=3 SV=1	154.919			99	IGLLMDIPLRDIER		missed R-D@10	0.00155446	1652.93	551.984	1652.93	551.983	3	1.1.1.268.6	10.9804	35759.7	10.9725
2	87.84	28.71	Q87KQ5	rpoC	DNA-directed RNA polymerase subunit beta' OS=Vibrio parahaemolyticus serotype O3:K6 (strain RIMD 2210633) OX=223926 GN=rpoC PE=3 SV=1	154.919			99	IGLSSPDMIR			7.04733e-05	1087.57	544.792	1087.57	544.792	2	1.1.1.196.29	7.9452	22295	7.9603
2	87.84	28.71	Q87KQ5	rpoC	DNA-directed RNA polymerase subunit beta' OS=Vibrio parahaemolyticus serotype O3:K6 (strain RIMD 2210633) OX=223926 GN=rpoC PE=3 SV=1	154.919			99	INDKHIETIVR		missed K-H@4	0.000278029	1336.75	446.589	1336.75	446.589	3	1.1.1.126.19	4.9587	52303.2	4.9397
2	87.84	28.71	Q87KQ5	rpoC	DNA-directed RNA polymerase subunit beta' OS=Vibrio parahaemolyticus serotype O3:K6 (strain RIMD 2210633) OX=223926 GN=rpoC PE=3 SV=1	154.919			99	IQFVDMIDGVTVSR			-0.00402969	1578.8	790.409	1578.81	790.411	2	1.1.1.255.37	10.4564	8776.01	10.4227
2	87.84	28.71	Q87KQ5	rpoC	DNA-directed RNA polymerase subunit beta' OS=Vibrio parahaemolyticus serotype O3:K6 (strain RIMD 2210633) OX=223926 GN=rpoC PE=3 SV=1	154.919			99	KGLADTALK		missed K-G@1	-0.000305632	915.539	458.777	915.539	458.777	2	1.1.1.120.25	4.7085	35754.5	4.642
2	87.84	28.71	Q87KQ5	rpoC	DNA-directed RNA polymerase subunit beta' OS=Vibrio parahaemolyticus serotype O3:K6 (strain RIMD 2210633) OX=223926 GN=rpoC PE=3 SV=1	154.919			99	KMVEREEAVVWDILDEVIR		missed K-M@1; missed R-E@5	0.00266582	2328.22	583.062	2328.21	583.061	4	1.1.1.300.3	12.3278	1595.69	12.3646
2	87.84	28.71	Q87KQ5	rpoC	DNA-directed RNA polymerase subunit beta' OS=Vibrio parahaemolyticus serotype O3:K6 (strain RIMD 2210633) OX=223926 GN=rpoC PE=3 SV=1	154.919			99	KPETINYR			0.000634922	1019.54	510.778	1019.54	510.777	2	1.1.1.98.35	3.7841	12499.8	3.7942
2	87.84	28.71	Q87KQ5	rpoC	DNA-directed RNA polymerase subunit beta' OS=Vibrio parahaemolyticus serotype O3:K6 (strain RIMD 2210633) OX=223926 GN=rpoC PE=3 SV=1	154.919			99	KQISNLLNEAYR		missed K-Q@1	0.00145384	1447.78	483.601	1447.78	483.6	3	1.1.1.179.23	7.2174	12208.6	7.1949
2	87.84	28.71	Q87KQ5	rpoC	DNA-directed RNA polymerase subunit beta' OS=Vibrio parahaemolyticus serotype O3:K6 (strain RIMD 2210633) OX=223926 GN=rpoC PE=3 SV=1	154.919			99	LGIQAFEPVLIEGK			-0.000634634	1512.85	757.435	1512.86	757.435	2	1.1.1.270.28	11.0829	69258.2	11.0988
2	87.84	28.71	Q87KQ5	rpoC	DNA-directed RNA polymerase subunit beta' OS=Vibrio parahaemolyticus serotype O3:K6 (strain RIMD 2210633) OX=223926 GN=rpoC PE=3 SV=1	154.919			99	LLELAAPDIIVR			-0.00196245	1321.8	661.905	1321.8	661.906	2	1.1.1.262.14	10.7336	123002	10.7612
2	87.84	28.71	Q87KQ5	rpoC	DNA-directed RNA polymerase subunit beta' OS=Vibrio parahaemolyticus serotype O3:K6 (strain RIMD 2210633) OX=223926 GN=rpoC PE=3 SV=1	154.919			99	MKDLLNFLK		missed K-D@2	-0.00325912	1120.63	561.321	1120.63	561.323	2	1.1.1.246.9	10.0518	83227.5	10.0836
2	87.84	28.71	Q87KQ5	rpoC	DNA-directed RNA polymerase subunit beta' OS=Vibrio parahaemolyticus serotype O3:K6 (strain RIMD 2210633) OX=223926 GN=rpoC PE=3 SV=1	154.919			99	MLQESVDALLDNGR			-0.00271903	1559.76	780.887	1559.76	780.888	2	1.1.1.245.36	10.0318	8182.86	9.9987
2	87.84	28.71	Q87KQ5	rpoC	DNA-directed RNA polymerase subunit beta' OS=Vibrio parahaemolyticus serotype O3:K6 (strain RIMD 2210633) OX=223926 GN=rpoC PE=3 SV=1	154.919			99	MLQESVDALLDNGRR		missed R-R@14	0.00217899	1715.86	572.962	1715.86	572.961	3	1.1.1.220.17	8.9557	30294.4	8.9811
2	87.84	28.71	Q87KQ5	rpoC	DNA-directed RNA polymerase subunit beta' OS=Vibrio parahaemolyticus serotype O3:K6 (strain RIMD 2210633) OX=223926 GN=rpoC PE=3 SV=1	154.919			99	MVDTTVGR			0.000149032	877.433	439.724	877.433	439.724	2	1.1.1.113.20	4.4074	11653.5	4.43
2	87.84	28.71	Q87KQ5	rpoC	DNA-directed RNA polymerase subunit beta' OS=Vibrio parahaemolyticus serotype O3:K6 (strain RIMD 2210633) OX=223926 GN=rpoC PE=3 SV=1	154.919			99	NLEAEGKEPARFER		missed K-E@7; missed R-F@11	-0.000361326	1644.82	549.281	1644.82	549.281	3	1.1.1.119.38	4.6769	14511.5	4.6845
2	87.84	28.71	Q87KQ5	rpoC	DNA-directed RNA polymerase subunit beta' OS=Vibrio parahaemolyticus serotype O3:K6 (strain RIMD 2210633) OX=223926 GN=rpoC PE=3 SV=1	154.919			99	QISNLLNEAYR			-0.000801101	1319.68	660.849	1319.68	660.849	2	1.1.1.213.35	8.6732	25160.1	8.6834
2	87.84	28.71	Q87KQ5	rpoC	DNA-directed RNA polymerase subunit beta' OS=Vibrio parahaemolyticus serotype O3:K6 (strain RIMD 2210633) OX=223926 GN=rpoC PE=3 SV=1	154.919			99	QISNLLNEAYRK	Gln->pyro-Glu@N-term	missed R-K@11	-0.00175978	1430.75	716.382	1430.75	716.383	2	1.1.1.248.32	10.1556	21448.3	10.1682
2	87.84	28.71	Q87KQ5	rpoC	DNA-directed RNA polymerase subunit beta' OS=Vibrio parahaemolyticus serotype O3:K6 (strain RIMD 2210633) OX=223926 GN=rpoC PE=3 SV=1	154.919			99	RLLELAAPDIIVR		missed R-L@1	-4.20042e-05	1477.9	493.64	1477.9	493.64	3	1.1.1.235.9	9.5855	16633.5	9.5751
2	87.84	28.71	Q87KQ5	rpoC	DNA-directed RNA polymerase subunit beta' OS=Vibrio parahaemolyticus serotype O3:K6 (strain RIMD 2210633) OX=223926 GN=rpoC PE=3 SV=1	154.919			99	SLADMIK			7.55387e-05	776.41	389.212	776.41	389.212	2	1.1.1.203.3	8.221	104061	8.2578
2	87.84	28.71	Q87KQ5	rpoC	DNA-directed RNA polymerase subunit beta' OS=Vibrio parahaemolyticus serotype O3:K6 (strain RIMD 2210633) OX=223926 GN=rpoC PE=3 SV=1	154.919			99	SVITVGPYLR			-0.00179592	1103.63	552.823	1103.63	552.824	2	1.1.1.214.22	8.7052	175951	8.7686
2	87.84	28.71	Q87KQ5	rpoC	DNA-directed RNA polymerase subunit beta' OS=Vibrio parahaemolyticus serotype O3:K6 (strain RIMD 2210633) OX=223926 GN=rpoC PE=3 SV=1	154.919			99	SWSFGEVK			9.9566e-05	938.45	470.232	938.45	470.232	2	1.1.1.206.11	8.3553	41783.9	8.3855
2	87.84	28.71	Q87KQ5	rpoC	DNA-directed RNA polymerase subunit beta' OS=Vibrio parahaemolyticus serotype O3:K6 (strain RIMD 2210633) OX=223926 GN=rpoC PE=3 SV=1	154.919			99	SWSFGEVKKPETINYR		missed K-K@8	0.00180429	1939.98	486.002	1939.98	486.002	4	1.1.1.181.17	7.2974	15844.8	7.3225
2	87.84	28.71	Q87KQ5	rpoC	DNA-directed RNA polymerase subunit beta' OS=Vibrio parahaemolyticus serotype O3:K6 (strain RIMD 2210633) OX=223926 GN=rpoC PE=3 SV=1	154.919			99	TANSGYLTR			0.000100472	981.488	491.751	981.488	491.751	2	1.1.1.121.27	4.7527	8876.19	4.7695
2	87.84	28.71	Q87KQ5	rpoC	DNA-directed RNA polymerase subunit beta' OS=Vibrio parahaemolyticus serotype O3:K6 (strain RIMD 2210633) OX=223926 GN=rpoC PE=3 SV=1	154.919			99	TFHIGGAASTAAAENSIQAK			0.00424003	1943.97	648.999	1943.97	648.997	3	1.1.1.169.39	6.8051	14171.3	6.7694
2	87.84	28.71	Q87KQ5	rpoC	DNA-directed RNA polymerase subunit beta' OS=Vibrio parahaemolyticus serotype O3:K6 (strain RIMD 2210633) OX=223926 GN=rpoC PE=3 SV=1	154.919			99	VALSELALGR			0.00099871	1027.6	514.809	1027.6	514.809	2	1.1.1.221.12	8.9943	70341.7	8.9811
2	87.84	28.71	Q87KQ5	rpoC	DNA-directed RNA polymerase subunit beta' OS=Vibrio parahaemolyticus serotype O3:K6 (strain RIMD 2210633) OX=223926 GN=rpoC PE=3 SV=1	154.919			99	VIDIWASTNDR			0.0020668	1288.64	645.329	1288.64	645.328	2	1.1.1.223.33	9.0967	29260.1	9.0659
2	87.84	28.71	Q87KQ5	rpoC	DNA-directed RNA polymerase subunit beta' OS=Vibrio parahaemolyticus serotype O3:K6 (strain RIMD 2210633) OX=223926 GN=rpoC PE=3 SV=1	154.919			99	VIDIWASTNDRVAK		missed R-V@11	0.000845461	1586.84	529.955	1586.84	529.954	3	1.1.1.198.21	8.0235	12001.5	8.0028
2	87.84	28.71	Q87KQ5	rpoC	DNA-directed RNA polymerase subunit beta' OS=Vibrio parahaemolyticus serotype O3:K6 (strain RIMD 2210633) OX=223926 GN=rpoC PE=3 SV=1	154.919			99	VLTEAAVSGKR		missed K-R@10	0.00182034	1129.65	377.556	1129.65	377.556	3	1.1.1.108.8	4.1856	20563.3	4.1758
2	87.84	28.71	Q87KQ5	rpoC	DNA-directed RNA polymerase subunit beta' OS=Vibrio parahaemolyticus serotype O3:K6 (strain RIMD 2210633) OX=223926 GN=rpoC PE=3 SV=1	154.919			99	VVAEDVLKPGTEDVLIPR			-0.0029474	1949.08	650.701	1949.08	650.702	3	1.1.1.221.26	9.006	46277.5	9.0236
2	87.84	28.71	Q87KQ5	rpoC	DNA-directed RNA polymerase subunit beta' OS=Vibrio parahaemolyticus serotype O3:K6 (strain RIMD 2210633) OX=223926 GN=rpoC PE=3 SV=1	154.919			99	GLMARPDGSIIETPITANFK			0.00446693	2130.12	711.047	2130.11	711.045	3	1.1.1.235.34	9.6063	50279.3	9.6172
2	87.84	28.71	Q87KQ5	rpoC	DNA-directed RNA polymerase subunit beta' OS=Vibrio parahaemolyticus serotype O3:K6 (strain RIMD 2210633) OX=223926 GN=rpoC PE=3 SV=1	154.919			99	IQFVDMIDGVTVSR			-0.00122209	1578.81	790.41	1578.81	790.411	2	1.1.1.270.35	11.0887	27902.8	11.0147
2	87.84	28.71	Q87KQ5	rpoC	DNA-directed RNA polymerase subunit beta' OS=Vibrio parahaemolyticus serotype O3:K6 (strain RIMD 2210633) OX=223926 GN=rpoC PE=3 SV=1	154.919			99	LLELAAPDIIVR			-0.00196245	1321.8	661.905	1321.8	661.906	2	1.1.1.265.18	10.8637	123002	10.7612
2	87.84	28.71	Q87KQ5	rpoC	DNA-directed RNA polymerase subunit beta' OS=Vibrio parahaemolyticus serotype O3:K6 (strain RIMD 2210633) OX=223926 GN=rpoC PE=3 SV=1	154.919			99	MKDLLNFLK		missed K-D@2	-0.00325912	1120.63	561.321	1120.63	561.323	2	1.1.1.245.12	10.0118	83227.5	10.0836
2	87.84	28.71	Q87KQ5	rpoC	DNA-directed RNA polymerase subunit beta' OS=Vibrio parahaemolyticus serotype O3:K6 (strain RIMD 2210633) OX=223926 GN=rpoC PE=3 SV=1	154.919			99	MKDLLNFLK		missed K-D@2	-0.00325912	1120.63	561.321	1120.63	561.323	2	1.1.1.249.11	10.1804	83227.5	10.0836
2	87.84	28.71	Q87KQ5	rpoC	DNA-directed RNA polymerase subunit beta' OS=Vibrio parahaemolyticus serotype O3:K6 (strain RIMD 2210633) OX=223926 GN=rpoC PE=3 SV=1	154.919			99	QISNLLNEAYRK		missed R-K@11	-0.00449705	1447.77	483.599	1447.78	483.6	3	1.1.1.185.13	7.4644	32440.2	7.4502
2	87.84	28.71	Q87KQ5	rpoC	DNA-directed RNA polymerase subunit beta' OS=Vibrio parahaemolyticus serotype O3:K6 (strain RIMD 2210633) OX=223926 GN=rpoC PE=3 SV=1	154.919			97.63	SLADMIK			-0.00114516	776.409	389.212	776.41	389.212	2	1.1.1.206.4	8.3495	100541	8.3003
2	87.84	28.71	Q87KQ5	rpoC	DNA-directed RNA polymerase subunit beta' OS=Vibrio parahaemolyticus serotype O3:K6 (strain RIMD 2210633) OX=223926 GN=rpoC PE=3 SV=1	154.919			99	SVITVGPYLR			-0.00179592	1103.63	552.823	1103.63	552.824	2	1.1.1.216.16	8.785	175951	8.7686
2	87.84	28.71	Q87KQ5	rpoC	DNA-directed RNA polymerase subunit beta' OS=Vibrio parahaemolyticus serotype O3:K6 (strain RIMD 2210633) OX=223926 GN=rpoC PE=3 SV=1	154.919			99	SVITVGPYLR			-0.00179592	1103.63	552.823	1103.63	552.824	2	1.1.1.217.21	8.8315	175951	8.7686
2	87.84	28.71	Q87KQ5	rpoC	DNA-directed RNA polymerase subunit beta' OS=Vibrio parahaemolyticus serotype O3:K6 (strain RIMD 2210633) OX=223926 GN=rpoC PE=3 SV=1	154.919			99	VALSELALGR			0.00099871	1027.6	514.809	1027.6	514.809	2	1.1.1.222.15	9.0392	70341.7	8.9811
3	87.01	45.55	Q87LU2	VP2519	Pyruvate dehydrogenase E1 component OS=Vibrio parahaemolyticus serotype O3:K6 (strain RIMD 2210633) OX=223926 GN=VP2519 PE=4 SV=1	99.664			99	AFIPAESFK			-0.0010837	1008.53	505.271	1008.53	505.271	2	1.1.1.205.15	8.3162	174341	8.2578
3	87.01	45.55	Q87LU2	VP2519	Pyruvate dehydrogenase E1 component OS=Vibrio parahaemolyticus serotype O3:K6 (strain RIMD 2210633) OX=223926 GN=VP2519 PE=4 SV=1	99.664			99	ALHGYTPQR			0.00126015	1041.54	521.776	1041.54	521.775	2	1.1.1.100.35	3.8691	11991.6	3.7942
3	87.01	45.55	Q87LU2	VP2519	Pyruvate dehydrogenase E1 component OS=Vibrio parahaemolyticus serotype O3:K6 (strain RIMD 2210633) OX=223926 GN=VP2519 PE=4 SV=1	99.664			99	ALHGYTPQRLPNFTQELIVPELEEFKPLLEEQKR		missed R-L@9; missed K-R@33	0.00825004	4062.17	678.035	4062.16	678.034	6	1.1.1.275.22	11.2894	39971.5	11.268
3	87.01	45.55	Q87LU2	VP2519	Pyruvate dehydrogenase E1 component OS=Vibrio parahaemolyticus serotype O3:K6 (strain RIMD 2210633) OX=223926 GN=VP2519 PE=4 SV=1	99.664			99	ALNVLLK			0.000552014	769.507	385.761	769.506	385.76	2	1.1.1.198.3	8.0085	295761	7.9603
3	87.01	45.55	Q87LU2	VP2519	Pyruvate dehydrogenase E1 component OS=Vibrio parahaemolyticus serotype O3:K6 (strain RIMD 2210633) OX=223926 GN=VP2519 PE=4 SV=1	99.664			99	ALNVLLKNK		missed K-N@7	-0.00219332	1011.64	506.828	1011.64	506.829	2	1.1.1.154.28	6.1573	5257.6	6.1309
3	87.01	45.55	Q87LU2	VP2519	Pyruvate dehydrogenase E1 component OS=Vibrio parahaemolyticus serotype O3:K6 (strain RIMD 2210633) OX=223926 GN=VP2519 PE=4 SV=1	99.664			99	AQYLLEQVLDK			0.00311607	1318.72	660.365	1318.71	660.364	2	1.1.1.260.20	10.6537	71651.5	10.7187
3	87.01	45.55	Q87LU2	VP2519	Pyruvate dehydrogenase E1 component OS=Vibrio parahaemolyticus serotype O3:K6 (strain RIMD 2210633) OX=223926 GN=VP2519 PE=4 SV=1	99.664			99	AQYLLEQVLDKAR		missed K-A@11	-0.00216458	1545.85	516.29	1545.85	516.291	3	1.1.1.249.7	10.1771	68302.6	10.2105
3	87.01	45.55	Q87LU2	VP2519	Pyruvate dehydrogenase E1 component OS=Vibrio parahaemolyticus serotype O3:K6 (strain RIMD 2210633) OX=223926 GN=VP2519 PE=4 SV=1	99.664			99	DGGDLVYYQGHISPGIYAR			-0.00188839	2080	694.341	2080	694.341	3	1.1.1.211.37	8.5899	11977.1	8.5558
3	87.01	45.55	Q87LU2	VP2519	Pyruvate dehydrogenase E1 component OS=Vibrio parahaemolyticus serotype O3:K6 (strain RIMD 2210633) OX=223926 GN=VP2519 PE=4 SV=1	99.664			99	DISSTMAFVR			-0.0018637	1125.55	563.781	1125.55	563.782	2	1.1.1.227.19	9.2543	137258	9.2778
3	87.01	45.55	Q87LU2	VP2519	Pyruvate dehydrogenase E1 component OS=Vibrio parahaemolyticus serotype O3:K6 (strain RIMD 2210633) OX=223926 GN=VP2519 PE=4 SV=1	99.664			99	DRLGLQDILTDEAVK		missed R-L@2	-2.83894e-05	1684.9	562.64	1684.9	562.64	3	1.1.1.244.12	9.9694	24604.6	9.9987
3	87.01	45.55	Q87LU2	VP2519	Pyruvate dehydrogenase E1 component OS=Vibrio parahaemolyticus serotype O3:K6 (strain RIMD 2210633) OX=223926 GN=VP2519 PE=4 SV=1	99.664			99	EHFFGKYPETAALVADMTDDEIFALKR		missed K-Y@6; missed K-R@26	-0.00951589	3113.51	779.384	3113.52	779.386	4	1.1.1.268.32	11.0021	12412.5	11.0147
3	87.01	45.55	Q87LU2	VP2519	Pyruvate dehydrogenase E1 component OS=Vibrio parahaemolyticus serotype O3:K6 (strain RIMD 2210633) OX=223926 GN=VP2519 PE=4 SV=1	99.664			99	GFLLGATAGR			0.000831252	961.535	481.775	961.534	481.775	2	1.1.1.205.12	8.3137	50173.4	8.343
3	87.01	45.55	Q87LU2	VP2519	Pyruvate dehydrogenase E1 component OS=Vibrio parahaemolyticus serotype O3:K6 (strain RIMD 2210633) OX=223926 GN=VP2519 PE=4 SV=1	99.664			99	GGHESSKLYAAYK		missed K-L@7	0.0113124	1409.71	470.909	1409.69	470.905	3	1.1.1.107.27	4.1591	6996.27	4.0912
3	87.01	45.55	Q87LU2	VP2519	Pyruvate dehydrogenase E1 component OS=Vibrio parahaemolyticus serotype O3:K6 (strain RIMD 2210633) OX=223926 GN=VP2519 PE=4 SV=1	99.664			99	GIPSYPHPK			-0.000661059	994.523	498.269	994.524	498.269	2	1.1.1.129.31	5.0964	202713	5.0248
3	87.01	45.55	Q87LU2	VP2519	Pyruvate dehydrogenase E1 component OS=Vibrio parahaemolyticus serotype O3:K6 (strain RIMD 2210633) OX=223926 GN=VP2519 PE=4 SV=1	99.664			99	GIYKLETYTGDK		missed K-L@4	0.0111945	1386.71	463.245	1386.7	463.242	3	1.1.1.161.25	6.453	8544.07	6.4714
3	87.01	45.55	Q87LU2	VP2519	Pyruvate dehydrogenase E1 component OS=Vibrio parahaemolyticus serotype O3:K6 (strain RIMD 2210633) OX=223926 GN=VP2519 PE=4 SV=1	99.664			99	GIYKLETYTGDKAK		missed K-L@4; missed K-A@12	0.00266044	1585.84	529.62	1585.84	529.619	3	1.1.1.141.33	5.608	38838.4	5.6198
3	87.01	45.55	Q87LU2	VP2519	Pyruvate dehydrogenase E1 component OS=Vibrio parahaemolyticus serotype O3:K6 (strain RIMD 2210633) OX=223926 GN=VP2519 PE=4 SV=1	99.664			99	GRPTVILAK			-0.00179224	953.6	477.808	953.602	477.808	2	1.1.1.119.28	4.6685	188079	4.727
3	87.01	45.55	Q87LU2	VP2519	Pyruvate dehydrogenase E1 component OS=Vibrio parahaemolyticus serotype O3:K6 (strain RIMD 2210633) OX=223926 GN=VP2519 PE=4 SV=1	99.664			99	GRPTVILAKTVK		missed K-T@9	-0.00356777	1281.81	428.277	1281.81	428.278	3	1.1.1.118.18	4.6177	8397.28	4.5995
3	87.01	45.55	Q87LU2	VP2519	Pyruvate dehydrogenase E1 component OS=Vibrio parahaemolyticus serotype O3:K6 (strain RIMD 2210633) OX=223926 GN=VP2519 PE=4 SV=1	99.664			99	IIQELEGLFK			0.00208598	1188.68	595.346	1188.68	595.345	2	1.1.1.270.10	11.0679	131895	11.1412
3	87.01	45.55	Q87LU2	VP2519	Pyruvate dehydrogenase E1 component OS=Vibrio parahaemolyticus serotype O3:K6 (strain RIMD 2210633) OX=223926 GN=VP2519 PE=4 SV=1	99.664			99	KFDIDTEKTNPLYA		missed K-F@1; missed K-T@8	0.00169385	1653.83	552.283	1653.82	552.282	3	1.1.1.192.22	7.7694	76739.4	7.833
3	87.01	45.55	Q87LU2	VP2519	Pyruvate dehydrogenase E1 component OS=Vibrio parahaemolyticus serotype O3:K6 (strain RIMD 2210633) OX=223926 GN=VP2519 PE=4 SV=1	99.664			99	KGIYKLETYTGDK		missed K-G@1; missed K-L@5	-0.0055542	1514.79	505.938	1514.8	505.94	3	1.1.1.139.29	5.5197	10178.8	5.4925
3	87.01	45.55	Q87LU2	VP2519	Pyruvate dehydrogenase E1 component OS=Vibrio parahaemolyticus serotype O3:K6 (strain RIMD 2210633) OX=223926 GN=VP2519 PE=4 SV=1	99.664			99	LEEGSKEYEYLHAR		missed K-E@6	0.000773837	1722.82	575.281	1722.82	575.281	3	1.1.1.138.39	5.4857	9261.15	5.4925
3	87.01	45.55	Q87LU2	VP2519	Pyruvate dehydrogenase E1 component OS=Vibrio parahaemolyticus serotype O3:K6 (strain RIMD 2210633) OX=223926 GN=VP2519 PE=4 SV=1	99.664			99	LGLQDILTDEAVK			-0.00123132	1413.77	707.892	1413.77	707.893	2	1.1.1.268.24	10.9954	48161.8	11.0147
3	87.01	45.55	Q87LU2	VP2519	Pyruvate dehydrogenase E1 component OS=Vibrio parahaemolyticus serotype O3:K6 (strain RIMD 2210633) OX=223926 GN=VP2519 PE=4 SV=1	99.664			99	LGLQDILTDEAVKELPYLK		missed K-E@13	-0.00327376	2157.19	720.071	2157.19	720.072	3	1.1.1.291.11	11.9553	28475.3	11.9433
3	87.01	45.55	Q87LU2	VP2519	Pyruvate dehydrogenase E1 component OS=Vibrio parahaemolyticus serotype O3:K6 (strain RIMD 2210633) OX=223926 GN=VP2519 PE=4 SV=1	99.664			99	LLQLMNETIDGDYQTFK			0.00165594	2027.99	1015	2027.99	1015	2	1.1.1.265.41	10.8829	30776.2	10.8035
3	87.01	45.55	Q87LU2	VP2519	Pyruvate dehydrogenase E1 component OS=Vibrio parahaemolyticus serotype O3:K6 (strain RIMD 2210633) OX=223926 GN=VP2519 PE=4 SV=1	99.664			99	LPNFTQELIVPELEEFKPLLEEQKR		missed K-R@24	-0.00098595	3038.63	760.665	3038.63	760.665	4	1.1.1.291.15	11.9587	35137.8	11.9854
3	87.01	45.55	Q87LU2	VP2519	Pyruvate dehydrogenase E1 component OS=Vibrio parahaemolyticus serotype O3:K6 (strain RIMD 2210633) OX=223926 GN=VP2519 PE=4 SV=1	99.664			99	LTEEQLDNFR			0.00269642	1263.61	632.813	1263.61	632.812	2	1.1.1.188.33	7.6086	7837.28	7.6203
3	87.01	45.55	Q87LU2	VP2519	Pyruvate dehydrogenase E1 component OS=Vibrio parahaemolyticus serotype O3:K6 (strain RIMD 2210633) OX=223926 GN=VP2519 PE=4 SV=1	99.664			99	LTEEQLDNFRQEVDGK		missed R-Q@10	0.00131741	1919.92	640.982	1919.92	640.981	3	1.1.1.202.33	8.2035	46027.8	8.2153
3	87.01	45.55	Q87LU2	VP2519	Pyruvate dehydrogenase E1 component OS=Vibrio parahaemolyticus serotype O3:K6 (strain RIMD 2210633) OX=223926 GN=VP2519 PE=4 SV=1	99.664			99	MDMTHVLHLR			0.0111204	1251.63	418.218	1251.62	418.214	3	1.1.1.201.6	8.1385	4374.72	8.1728
3	87.01	45.55	Q87LU2	VP2519	Pyruvate dehydrogenase E1 component OS=Vibrio parahaemolyticus serotype O3:K6 (strain RIMD 2210633) OX=223926 GN=VP2519 PE=4 SV=1	99.664			99	NIVPIIADEAR			-0.000966967	1209.67	605.843	1209.67	605.843	2	1.1.1.216.25	8.7925	199779	8.7686
3	87.01	45.55	Q87LU2	VP2519	Pyruvate dehydrogenase E1 component OS=Vibrio parahaemolyticus serotype O3:K6 (strain RIMD 2210633) OX=223926 GN=VP2519 PE=4 SV=1	99.664			99	NIVPIIADEARTFGMEGLFR		missed R-T@11	0.000651341	2248.17	750.397	2248.17	750.396	3	1.1.1.295.15	12.1273	21436.1	12.1541
3	87.01	45.55	Q87LU2	VP2519	Pyruvate dehydrogenase E1 component OS=Vibrio parahaemolyticus serotype O3:K6 (strain RIMD 2210633) OX=223926 GN=VP2519 PE=4 SV=1	99.664			99	QIGIYNPHGQNYTPQDR			0.000986127	1999.95	667.658	1999.95	667.657	3	1.1.1.154.40	6.1673	14382.1	6.1733
3	87.01	45.55	Q87LU2	VP2519	Pyruvate dehydrogenase E1 component OS=Vibrio parahaemolyticus serotype O3:K6 (strain RIMD 2210633) OX=223926 GN=VP2519 PE=4 SV=1	99.664			99	SVIAEAIK			-0.00193589	829.489	415.752	829.491	415.753	2	1.1.1.162.14	6.4863	93215.6	6.4714
3	87.01	45.55	Q87LU2	VP2519	Pyruvate dehydrogenase E1 component OS=Vibrio parahaemolyticus serotype O3:K6 (strain RIMD 2210633) OX=223926 GN=VP2519 PE=4 SV=1	99.664			99	SVIAEAIKK		missed K-K@8	-0.000878194	957.585	479.8	957.586	479.8	2	1.1.1.130.32	5.1397	14567.4	5.1523
3	87.01	45.55	Q87LU2	VP2519	Pyruvate dehydrogenase E1 component OS=Vibrio parahaemolyticus serotype O3:K6 (strain RIMD 2210633) OX=223926 GN=VP2519 PE=4 SV=1	99.664			99	TFGMEGLFR			-0.00101105	1056.51	529.26	1056.51	529.26	2	1.1.1.257.4	10.5131	308826	10.5915
3	87.01	45.55	Q87LU2	VP2519	Pyruvate dehydrogenase E1 component OS=Vibrio parahaemolyticus serotype O3:K6 (strain RIMD 2210633) OX=223926 GN=VP2519 PE=4 SV=1	99.664			99	VGDMAWMAGDQQAR			-0.00440364	1534.66	768.338	1534.67	768.34	2	1.1.1.203.40	8.2519	25311.1	8.2578
3	87.01	45.55	Q87LU2	VP2519	Pyruvate dehydrogenase E1 component OS=Vibrio parahaemolyticus serotype O3:K6 (strain RIMD 2210633) OX=223926 GN=VP2519 PE=4 SV=1	99.664			99	VIWGNNWDSLLAK			0.00142736	1514.79	758.402	1514.79	758.401	2	1.1.1.273.32	11.2132	63145	11.2258
3	87.01	45.55	Q87LU2	VP2519	Pyruvate dehydrogenase E1 component OS=Vibrio parahaemolyticus serotype O3:K6 (strain RIMD 2210633) OX=223926 GN=VP2519 PE=4 SV=1	99.664			99	VIWGNNWDSLLAKDTTGK		missed K-D@13	0.00199945	2017.03	673.35	2017.03	673.35	3	1.1.1.253.20	10.3576	17495.6	10.3379
3	87.01	45.55	Q87LU2	VP2519	Pyruvate dehydrogenase E1 component OS=Vibrio parahaemolyticus serotype O3:K6 (strain RIMD 2210633) OX=223926 GN=VP2519 PE=4 SV=1	99.664			99	VLGTDGFGR			0.00225747	920.474	461.244	920.472	461.243	2	1.1.1.168.15	6.7426	84293.5	6.7269
3	87.01	45.55	Q87LU2	VP2519	Pyruvate dehydrogenase E1 component OS=Vibrio parahaemolyticus serotype O3:K6 (strain RIMD 2210633) OX=223926 GN=VP2519 PE=4 SV=1	99.664			99	VQLMSSGTIMNEVR			0.000312952	1563.78	782.895	1563.77	782.895	2	1.1.1.221.39	9.0168	44523.6	9.0236
3	87.01	45.55	Q87LU2	VP2519	Pyruvate dehydrogenase E1 component OS=Vibrio parahaemolyticus serotype O3:K6 (strain RIMD 2210633) OX=223926 GN=VP2519 PE=4 SV=1	99.664			99	VQLMSSGTIMNEVRK		missed R-K@14	-0.00340599	1691.87	564.963	1691.87	564.964	3	1.1.1.195.26	7.9002	27703.5	7.9178
3	87.01	45.55	Q87LU2	VP2519	Pyruvate dehydrogenase E1 component OS=Vibrio parahaemolyticus serotype O3:K6 (strain RIMD 2210633) OX=223926 GN=VP2519 PE=4 SV=1	99.664			99	VYAFLGDGEMDEPESR			0.000974777	1813.78	907.899	1813.78	907.899	2	1.1.1.227.41	9.2727	16046	9.2778
3	87.01	45.55	Q87LU2	VP2519	Pyruvate dehydrogenase E1 component OS=Vibrio parahaemolyticus serotype O3:K6 (strain RIMD 2210633) OX=223926 GN=VP2519 PE=4 SV=1	99.664			97.57	APNEKDGGDLVYYQGHISPGIYAR		missed K-D@5	0.00124784	2619.27	655.826	2619.27	655.825	4	1.1.1.188.36	7.6111	10079.8	7.5778
3	87.01	45.55	Q87LU2	VP2519	Pyruvate dehydrogenase E1 component OS=Vibrio parahaemolyticus serotype O3:K6 (strain RIMD 2210633) OX=223926 GN=VP2519 PE=4 SV=1	99.664			99	ALHGYTPQR			0.00126015	1041.54	521.776	1041.54	521.775	2	1.1.1.97.37	3.7434	11991.6	3.7942
3	87.01	45.55	Q87LU2	VP2519	Pyruvate dehydrogenase E1 component OS=Vibrio parahaemolyticus serotype O3:K6 (strain RIMD 2210633) OX=223926 GN=VP2519 PE=4 SV=1	99.664			99	ALNVLLK			-0.000214071	769.506	385.76	769.506	385.76	2	1.1.1.195.4	7.8819	148696	7.8755
3	87.01	45.55	Q87LU2	VP2519	Pyruvate dehydrogenase E1 component OS=Vibrio parahaemolyticus serotype O3:K6 (strain RIMD 2210633) OX=223926 GN=VP2519 PE=4 SV=1	99.664			99	AQYLLEQVLDKAR		missed K-A@11	0.00233508	1545.85	773.934	1545.85	773.933	2	1.1.1.249.35	10.2004	11941.5	10.2105
3	87.01	45.55	Q87LU2	VP2519	Pyruvate dehydrogenase E1 component OS=Vibrio parahaemolyticus serotype O3:K6 (strain RIMD 2210633) OX=223926 GN=VP2519 PE=4 SV=1	99.664			99	AQYLLEQVLDKAR		missed K-A@11	-0.00216458	1545.85	516.29	1545.85	516.291	3	1.1.1.248.8	10.1356	68302.6	10.2105
3	87.01	45.55	Q87LU2	VP2519	Pyruvate dehydrogenase E1 component OS=Vibrio parahaemolyticus serotype O3:K6 (strain RIMD 2210633) OX=223926 GN=VP2519 PE=4 SV=1	99.664			99	DGGDLVYYQGHISPGIYAR			0.000675069	2080	694.341	2080	694.341	3	1.1.1.219.38	8.9307	11114.3	8.8958
3	87.01	45.55	Q87LU2	VP2519	Pyruvate dehydrogenase E1 component OS=Vibrio parahaemolyticus serotype O3:K6 (strain RIMD 2210633) OX=223926 GN=VP2519 PE=4 SV=1	99.664			99	GIPSYPHPK			-0.000661059	994.523	498.269	994.524	498.269	2	1.1.1.126.29	4.967	202713	5.0248
3	87.01	45.55	Q87LU2	VP2519	Pyruvate dehydrogenase E1 component OS=Vibrio parahaemolyticus serotype O3:K6 (strain RIMD 2210633) OX=223926 GN=VP2519 PE=4 SV=1	99.664			99	GIYKLETYTGDKAK		missed K-L@4; missed K-A@12	0.00266044	1585.84	529.62	1585.84	529.619	3	1.1.1.141.32	5.6072	38838.4	5.6198
3	87.01	45.55	Q87LU2	VP2519	Pyruvate dehydrogenase E1 component OS=Vibrio parahaemolyticus serotype O3:K6 (strain RIMD 2210633) OX=223926 GN=VP2519 PE=4 SV=1	99.664			99	GIYKLETYTGDKAK		missed K-L@4; missed K-A@12	-0.00152573	1585.83	397.466	1585.84	397.466	4	1.1.1.142.8	5.6297	22679.9	5.6198
3	87.01	45.55	Q87LU2	VP2519	Pyruvate dehydrogenase E1 component OS=Vibrio parahaemolyticus serotype O3:K6 (strain RIMD 2210633) OX=223926 GN=VP2519 PE=4 SV=1	99.664			99	GRPTVILAK			-0.00179224	953.6	477.808	953.602	477.808	2	1.1.1.122.33	4.8002	188079	4.727
3	87.01	45.55	Q87LU2	VP2519	Pyruvate dehydrogenase E1 component OS=Vibrio parahaemolyticus serotype O3:K6 (strain RIMD 2210633) OX=223926 GN=VP2519 PE=4 SV=1	99.664			99	IIQELEGLFK			0.00208598	1188.68	595.346	1188.68	595.345	2	1.1.1.273.5	11.1907	131895	11.1412
3	87.01	45.55	Q87LU2	VP2519	Pyruvate dehydrogenase E1 component OS=Vibrio parahaemolyticus serotype O3:K6 (strain RIMD 2210633) OX=223926 GN=VP2519 PE=4 SV=1	99.664			99	KFDIDTEKTNPLYA		missed K-F@1; missed K-T@8	0.00169385	1653.83	552.283	1653.82	552.282	3	1.1.1.195.23	7.8977	76739.4	7.833
3	87.01	45.55	Q87LU2	VP2519	Pyruvate dehydrogenase E1 component OS=Vibrio parahaemolyticus serotype O3:K6 (strain RIMD 2210633) OX=223926 GN=VP2519 PE=4 SV=1	99.664			99	LLQLMNETIDGDYQTFK			0.00165594	2027.99	1015	2027.99	1015	2	1.1.1.259.41	10.6287	30776.2	10.8035
3	87.01	45.55	Q87LU2	VP2519	Pyruvate dehydrogenase E1 component OS=Vibrio parahaemolyticus serotype O3:K6 (strain RIMD 2210633) OX=223926 GN=VP2519 PE=4 SV=1	99.664			99	LTEEQLDNFRQEVDGK		missed R-Q@10	0.00621654	1919.93	640.984	1919.92	640.981	3	1.1.1.185.38	7.4852	11733	7.4928
3	87.01	45.55	Q87LU2	VP2519	Pyruvate dehydrogenase E1 component OS=Vibrio parahaemolyticus serotype O3:K6 (strain RIMD 2210633) OX=223926 GN=VP2519 PE=4 SV=1	99.664			99	MDMTHVLHLR			0.00403861	1251.63	418.216	1251.62	418.214	3	1.1.1.194.7	7.842	102218	7.8755
3	87.01	45.55	Q87LU2	VP2519	Pyruvate dehydrogenase E1 component OS=Vibrio parahaemolyticus serotype O3:K6 (strain RIMD 2210633) OX=223926 GN=VP2519 PE=4 SV=1	99.664			99	MDMTHVLHLR	Oxidation(M)@3		0.00118192	1267.62	423.546	1267.62	423.546	3	1.1.1.139.18	5.5105	3259.82	5.4925
3	87.01	45.55	Q87LU2	VP2519	Pyruvate dehydrogenase E1 component OS=Vibrio parahaemolyticus serotype O3:K6 (strain RIMD 2210633) OX=223926 GN=VP2519 PE=4 SV=1	99.664			99	TFGMEGLFR			-0.00101105	1056.51	529.26	1056.51	529.26	2	1.1.1.260.3	10.6396	308826	10.5915
3	87.01	45.55	Q87LU2	VP2519	Pyruvate dehydrogenase E1 component OS=Vibrio parahaemolyticus serotype O3:K6 (strain RIMD 2210633) OX=223926 GN=VP2519 PE=4 SV=1	99.664			99	TFGMEGLFR	Oxidation(M)@4		-6.91312e-05	1072.5	537.258	1072.5	537.258	2	1.1.1.258.10	10.5606	9635.6	10.5915
3	87.01	45.55	Q87LU2	VP2519	Pyruvate dehydrogenase E1 component OS=Vibrio parahaemolyticus serotype O3:K6 (strain RIMD 2210633) OX=223926 GN=VP2519 PE=4 SV=1	99.664			99	TFGMEGLFR			-0.00101105	1056.51	529.26	1056.51	529.26	2	1.1.1.263.5	10.7684	308826	10.5915
3	87.01	45.55	Q87LU2	VP2519	Pyruvate dehydrogenase E1 component OS=Vibrio parahaemolyticus serotype O3:K6 (strain RIMD 2210633) OX=223926 GN=VP2519 PE=4 SV=1	99.664			99	VLGTDGFGR			0.00225747	920.474	461.244	920.472	461.243	2	1.1.1.165.18	6.6173	84293.5	6.7269
4	66.36	49.64	Q87N45	VP2030	30S ribosomal protein S1 OS=Vibrio parahaemolyticus serotype O3:K6 (strain RIMD 2210633) OX=223926 GN=VP2030 PE=3 SV=1	60.943			99	AFLPGSLVDVRPIR			-0.000279461	1538.89	513.972	1538.89	513.972	3	1.1.1.237.10	9.6709	236878	9.6172
4	66.36	49.64	Q87N45	VP2030	30S ribosomal protein S1 OS=Vibrio parahaemolyticus serotype O3:K6 (strain RIMD 2210633) OX=223926 GN=VP2030 PE=3 SV=1	60.943			99	ANPWQSFAEAQAK			0.00152454	1446.69	724.353	1446.69	724.352	2	1.1.1.220.36	8.9715	81128.9	9.0659
4	66.36	49.64	Q87N45	VP2030	30S ribosomal protein S1 OS=Vibrio parahaemolyticus serotype O3:K6 (strain RIMD 2210633) OX=223926 GN=VP2030 PE=3 SV=1	60.943			99	ANPWQSFAEAQAKGDKVTGK		missed K-G@13; missed K-V@16	0.000753931	2132.07	534.024	2132.07	534.024	4	1.1.1.191.27	7.7311	15070.7	7.7053
4	66.36	49.64	Q87N45	VP2030	30S ribosomal protein S1 OS=Vibrio parahaemolyticus serotype O3:K6 (strain RIMD 2210633) OX=223926 GN=VP2030 PE=3 SV=1	60.943			99	AVIESENSVER			0.00136966	1231.61	616.81	1231.6	616.81	2	1.1.1.123.40	4.8487	1875.2	4.812
4	66.36	49.64	Q87N45	VP2030	30S ribosomal protein S1 OS=Vibrio parahaemolyticus serotype O3:K6 (strain RIMD 2210633) OX=223926 GN=VP2030 PE=3 SV=1	60.943			99	AVIESENSVERDELLETLQEGSEVK		missed R-D@11	0.0032808	2802.38	935.134	2802.38	935.133	3	1.1.1.239.40	9.7808	14349.5	9.7867
4	66.36	49.64	Q87N45	VP2030	30S ribosomal protein S1 OS=Vibrio parahaemolyticus serotype O3:K6 (strain RIMD 2210633) OX=223926 GN=VP2030 PE=3 SV=1	60.943			99	DELLETLQEGSEVK			-0.00047006	1588.78	795.399	1588.78	795.399	2	1.1.1.242.37	9.9055	9205.99	9.9139
4	66.36	49.64	Q87N45	VP2030	30S ribosomal protein S1 OS=Vibrio parahaemolyticus serotype O3:K6 (strain RIMD 2210633) OX=223926 GN=VP2030 PE=3 SV=1	60.943			99	DRVEDASLILSAGDVVEAK		missed R-V@2	-0.00125925	1986.03	663.016	1986.03	663.016	3	1.1.1.238.28	9.7283	32588.3	9.7442
4	66.36	49.64	Q87N45	VP2030	30S ribosomal protein S1 OS=Vibrio parahaemolyticus serotype O3:K6 (strain RIMD 2210633) OX=223926 GN=VP2030 PE=3 SV=1	60.943			99	DTAHLENKELEFK		missed K-E@8	-0.00340381	1572.78	525.266	1572.78	525.267	3	1.1.1.152.29	6.0733	32680.6	6.0884
4	66.36	49.64	Q87N45	VP2030	30S ribosomal protein S1 OS=Vibrio parahaemolyticus serotype O3:K6 (strain RIMD 2210633) OX=223926 GN=VP2030 PE=3 SV=1	60.943			99	GATVEIAEGVEGYIR			-0.00441462	1562.79	782.402	1562.79	782.404	2	1.1.1.315.15	12.9681	1362.54	13.0789
4	66.36	49.64	Q87N45	VP2030	30S ribosomal protein S1 OS=Vibrio parahaemolyticus serotype O3:K6 (strain RIMD 2210633) OX=223926 GN=VP2030 PE=3 SV=1	60.943			99	GGFTVELNGIR			-0.00133699	1161.61	581.814	1161.61	581.814	2	1.1.1.223.21	9.0867	59309.3	9.1084
4	66.36	49.64	Q87N45	VP2030	30S ribosomal protein S1 OS=Vibrio parahaemolyticus serotype O3:K6 (strain RIMD 2210633) OX=223926 GN=VP2030 PE=3 SV=1	60.943			99	GTLVNATVTAVDAK			-6.13985e-05	1358.74	680.378	1358.74	680.378	2	1.1.1.188.39	7.6136	22469.5	7.5778
4	66.36	49.64	Q87N45	VP2030	30S ribosomal protein S1 OS=Vibrio parahaemolyticus serotype O3:K6 (strain RIMD 2210633) OX=223926 GN=VP2030 PE=3 SV=1	60.943			99	HEAWIVLEK			0.00127139	1123.6	562.809	1123.6	562.809	2	1.1.1.191.30	7.7336	61393.9	7.7478
4	66.36	49.64	Q87N45	VP2030	30S ribosomal protein S1 OS=Vibrio parahaemolyticus serotype O3:K6 (strain RIMD 2210633) OX=223926 GN=VP2030 PE=3 SV=1	60.943			99	HPSEIVNVGDEIQVK			0.00226972	1662.86	555.294	1662.86	555.293	3	1.1.1.182.34	7.3541	20341	7.365
4	66.36	49.64	Q87N45	VP2030	30S ribosomal protein S1 OS=Vibrio parahaemolyticus serotype O3:K6 (strain RIMD 2210633) OX=223926 GN=VP2030 PE=3 SV=1	60.943			99	KGDEISAVVLAVDAER		missed K-G@1	0.00870301	1670.89	557.971	1670.88	557.969	3	1.1.1.236.11	9.6295	3164.16	9.6172
4	66.36	49.64	Q87N45	VP2030	30S ribosomal protein S1 OS=Vibrio parahaemolyticus serotype O3:K6 (strain RIMD 2210633) OX=223926 GN=VP2030 PE=3 SV=1	60.943			99	KGDEISAVVLAVDAERER		missed K-G@1; missed R-E@16	-0.00134973	1956.03	653.016	1956.03	653.016	3	1.1.1.220.32	8.9682	24412.1	8.9811
4	66.36	49.64	Q87N45	VP2030	30S ribosomal protein S1 OS=Vibrio parahaemolyticus serotype O3:K6 (strain RIMD 2210633) OX=223926 GN=VP2030 PE=3 SV=1	60.943			99	QLGEDPWVAIAK			0.000316052	1325.7	663.856	1325.7	663.856	2	1.1.1.236.24	9.6403	34532.2	9.6596
4	66.36	49.64	Q87N45	VP2030	30S ribosomal protein S1 OS=Vibrio parahaemolyticus serotype O3:K6 (strain RIMD 2210633) OX=223926 GN=VP2030 PE=3 SV=1	60.943			99	QLGEDPWVAIAKR	Gln->pyro-Glu@N-term	missed K-R@12	-0.00478942	1464.77	733.391	1464.77	733.394	2	1.1.1.257.34	10.5381	7791.9	10.549
4	66.36	49.64	Q87N45	VP2030	30S ribosomal protein S1 OS=Vibrio parahaemolyticus serotype O3:K6 (strain RIMD 2210633) OX=223926 GN=VP2030 PE=3 SV=1	60.943			99	QMENDPFNAYVADNKK	Gln->pyro-Glu@N-term	missed K-K@15	-0.001878	1865.82	933.919	1865.83	933.92	2	1.1.1.225.40	9.1872	5951.66	9.1508
4	66.36	49.64	Q87N45	VP2030	30S ribosomal protein S1 OS=Vibrio parahaemolyticus serotype O3:K6 (strain RIMD 2210633) OX=223926 GN=VP2030 PE=3 SV=1	60.943			99	RAVIESENSVER		missed R-A@1	0.00815675	1387.71	694.864	1387.71	694.86	2	1.1.1.106.41	4.1284	533.834	4.0912
4	66.36	49.64	Q87N45	VP2030	30S ribosomal protein S1 OS=Vibrio parahaemolyticus serotype O3:K6 (strain RIMD 2210633) OX=223926 GN=VP2030 PE=3 SV=1	60.943			99	RHEAWIVLEK		missed R-H@1	0.000923635	1279.7	427.575	1279.7	427.575	3	1.1.1.170.14	6.8269	109256	6.7269
4	66.36	49.64	Q87N45	VP2030	30S ribosomal protein S1 OS=Vibrio parahaemolyticus serotype O3:K6 (strain RIMD 2210633) OX=223926 GN=VP2030 PE=3 SV=1	60.943			99	RISLGLK		missed R-I@1	0.000128529	785.512	393.764	785.512	393.763	2	1.1.1.148.8	5.8855	66064.3	5.8754
4	66.36	49.64	Q87N45	VP2030	30S ribosomal protein S1 OS=Vibrio parahaemolyticus serotype O3:K6 (strain RIMD 2210633) OX=223926 GN=VP2030 PE=3 SV=1	60.943			99	RNNVVVSR		missed R-N@1	0.000170736	942.536	472.275	942.536	472.275	2	1.1.1.70.36	2.6082	6562.52	2.6174
4	66.36	49.64	Q87N45	VP2030	30S ribosomal protein S1 OS=Vibrio parahaemolyticus serotype O3:K6 (strain RIMD 2210633) OX=223926 GN=VP2030 PE=3 SV=1	60.943			99	RVKHPSEIVNVGDEIQVK		missed R-V@1; missed K-H@3	0.000533087	2046.12	512.538	2046.12	512.538	4	1.1.1.154.29	6.1581	35035.6	6.1309
4	66.36	49.64	Q87N45	VP2030	30S ribosomal protein S1 OS=Vibrio parahaemolyticus serotype O3:K6 (strain RIMD 2210633) OX=223926 GN=VP2030 PE=3 SV=1	60.943			99	RYPEGHKLTGR		missed R-Y@1; missed K-L@7	0.00532465	1312.71	438.576	1312.7	438.574	3	1.1.1.69.31	2.5592	8475.22	2.6174
4	66.36	49.64	Q87N45	VP2030	30S ribosomal protein S1 OS=Vibrio parahaemolyticus serotype O3:K6 (strain RIMD 2210633) OX=223926 GN=VP2030 PE=3 SV=1	60.943			99	TRVSLGLK		missed R-V@2	-0.00283881	872.542	437.278	872.544	437.279	2	1.1.1.133.23	5.2598	9238.88	5.2375
4	66.36	49.64	Q87N45	VP2030	30S ribosomal protein S1 OS=Vibrio parahaemolyticus serotype O3:K6 (strain RIMD 2210633) OX=223926 GN=VP2030 PE=3 SV=1	60.943			99	VIKLDQK		missed K-L@3	-0.00148566	842.521	422.268	842.523	422.269	2	1.1.1.102.14	3.9364	26412.8	3.9217
4	66.36	49.64	Q87N45	VP2030	30S ribosomal protein S1 OS=Vibrio parahaemolyticus serotype O3:K6 (strain RIMD 2210633) OX=223926 GN=VP2030 PE=3 SV=1	60.943			99	VKGGFTVELNGIR	Deamidated(N)@10	missed K-G@2	0.00187034	1389.76	464.262	1389.76	464.261	3	1.1.1.198.8	8.0127	19517.7	8.0028
4	66.36	49.64	Q87N45	VP2030	30S ribosomal protein S1 OS=Vibrio parahaemolyticus serotype O3:K6 (strain RIMD 2210633) OX=223926 GN=VP2030 PE=3 SV=1	60.943			99	VKHPSEIVNVGDEIQVK		missed K-H@2	0.00245739	1890.02	631.015	1890.02	631.014	3	1.1.1.166.37	6.6758	56529	6.6842
4	66.36	49.64	Q87N45	VP2030	30S ribosomal protein S1 OS=Vibrio parahaemolyticus serotype O3:K6 (strain RIMD 2210633) OX=223926 GN=VP2030 PE=3 SV=1	60.943			99	VVNVGDEVEVMVLEIDEER			0.000148288	2172.06	1087.04	2172.06	1087.04	2	1.1.1.308.39	12.6941	11269	12.6589
4	66.36	49.64	Q87N45	VP2030	30S ribosomal protein S1 OS=Vibrio parahaemolyticus serotype O3:K6 (strain RIMD 2210633) OX=223926 GN=VP2030 PE=3 SV=1	60.943			99	VVNVGDEVEVMVLEIDEERR		missed R-R@19	0.00060608	2328.16	777.062	2328.16	777.062	3	1.1.1.288.17	11.8338	11848.3	11.8168
4	66.36	49.64	Q87N45	VP2030	30S ribosomal protein S1 OS=Vibrio parahaemolyticus serotype O3:K6 (strain RIMD 2210633) OX=223926 GN=VP2030 PE=3 SV=1	60.943			99	YPEGHKLTGR		missed K-L@6	0.00148144	1156.6	386.541	1156.6	386.54	3	1.1.1.84.13	3.1746	26389.6	3.1607
4	66.36	49.64	Q87N45	VP2030	30S ribosomal protein S1 OS=Vibrio parahaemolyticus serotype O3:K6 (strain RIMD 2210633) OX=223926 GN=VP2030 PE=3 SV=1	60.943			98.53	VINLSIK			0.00037567	785.501	393.758	785.501	393.758	2	1.1.1.186.5	7.5004	188102	7.4502
4	66.36	49.64	Q87N45	VP2030	30S ribosomal protein S1 OS=Vibrio parahaemolyticus serotype O3:K6 (strain RIMD 2210633) OX=223926 GN=VP2030 PE=3 SV=1	60.943			99	AFLPGSLVDVRPIR			-9.63568e-05	1538.89	513.972	1538.89	513.972	3	1.1.1.241.9	9.8398	185594	9.7019
4	66.36	49.64	Q87N45	VP2030	30S ribosomal protein S1 OS=Vibrio parahaemolyticus serotype O3:K6 (strain RIMD 2210633) OX=223926 GN=VP2030 PE=3 SV=1	60.943			98.26	AFLPGSLVDVRPIR			-9.63568e-05	1538.89	513.972	1538.89	513.972	3	1.1.1.234.15	9.5483	185594	9.7019
4	66.36	49.64	Q87N45	VP2030	30S ribosomal protein S1 OS=Vibrio parahaemolyticus serotype O3:K6 (strain RIMD 2210633) OX=223926 GN=VP2030 PE=3 SV=1	60.943			99	ANPWQSFAEAQAK			0.00152454	1446.69	724.353	1446.69	724.352	2	1.1.1.223.38	9.1008	81128.9	9.0659
4	66.36	49.64	Q87N45	VP2030	30S ribosomal protein S1 OS=Vibrio parahaemolyticus serotype O3:K6 (strain RIMD 2210633) OX=223926 GN=VP2030 PE=3 SV=1	60.943			99	DRVEDASLILSAGDVVEAK		missed R-V@2	-0.00125925	1986.03	663.016	1986.03	663.016	3	1.1.1.241.27	9.8548	32588.3	9.7442
4	66.36	49.64	Q87N45	VP2030	30S ribosomal protein S1 OS=Vibrio parahaemolyticus serotype O3:K6 (strain RIMD 2210633) OX=223926 GN=VP2030 PE=3 SV=1	60.943			99	GATVEIAEGVEGYIR			-0.000996671	1562.79	782.404	1562.79	782.404	2	1.1.1.240.39	9.8223	49877.4	9.8291
4	66.36	49.64	Q87N45	VP2030	30S ribosomal protein S1 OS=Vibrio parahaemolyticus serotype O3:K6 (strain RIMD 2210633) OX=223926 GN=VP2030 PE=3 SV=1	60.943			99	GATVEIAEGVEGYIR			-0.000996671	1562.79	782.404	1562.79	782.404	2	1.1.1.243.34	9.9453	49877.4	9.8291
4	66.36	49.64	Q87N45	VP2030	30S ribosomal protein S1 OS=Vibrio parahaemolyticus serotype O3:K6 (strain RIMD 2210633) OX=223926 GN=VP2030 PE=3 SV=1	60.943			99	GATVEIAEGVEGYIR			-0.000996671	1562.79	782.404	1562.79	782.404	2	1.1.1.247.38	10.1183	49877.4	9.8291
4	66.36	49.64	Q87N45	VP2030	30S ribosomal protein S1 OS=Vibrio parahaemolyticus serotype O3:K6 (strain RIMD 2210633) OX=223926 GN=VP2030 PE=3 SV=1	60.943			99	GATVEIAEGVEGYIR			0.00596129	1562.8	782.407	1562.79	782.404	2	1.1.1.256.35	10.4969	11712.4	10.2954
4	66.36	49.64	Q87N45	VP2030	30S ribosomal protein S1 OS=Vibrio parahaemolyticus serotype O3:K6 (strain RIMD 2210633) OX=223926 GN=VP2030 PE=3 SV=1	60.943			99	GATVEIAEGVEGYIR			0.00522887	1562.8	782.407	1562.79	782.404	2	1.1.1.341.7	13.9181	315.197	13.9735
4	66.36	49.64	Q87N45	VP2030	30S ribosomal protein S1 OS=Vibrio parahaemolyticus serotype O3:K6 (strain RIMD 2210633) OX=223926 GN=VP2030 PE=3 SV=1	60.943			99	GATVEIAEGVEGYIR			0.00522887	1562.8	782.407	1562.79	782.404	2	1.1.1.344.9	14.0486	315.197	13.9735
4	66.36	49.64	Q87N45	VP2030	30S ribosomal protein S1 OS=Vibrio parahaemolyticus serotype O3:K6 (strain RIMD 2210633) OX=223926 GN=VP2030 PE=3 SV=1	60.943			99	GATVEIAEGVEGYIR			0.0136517	1562.81	782.411	1562.79	782.404	2	1.1.1.259.31	10.6204	25242	10.7612
4	66.36	49.64	Q87N45	VP2030	30S ribosomal protein S1 OS=Vibrio parahaemolyticus serotype O3:K6 (strain RIMD 2210633) OX=223926 GN=VP2030 PE=3 SV=1	60.943			99	GATVEIAEGVEGYIR			0.00217713	1562.8	782.405	1562.79	782.404	2	1.1.1.304.13	12.5043	2200.29	12.5749
4	66.36	49.64	Q87N45	VP2030	30S ribosomal protein S1 OS=Vibrio parahaemolyticus serotype O3:K6 (strain RIMD 2210633) OX=223926 GN=VP2030 PE=3 SV=1	60.943			99	GATVEIAEGVEGYIR			0.00937923	1562.8	782.409	1562.79	782.404	2	1.1.1.336.10	13.7503	109.554	13.7587
4	66.36	49.64	Q87N45	VP2030	30S ribosomal protein S1 OS=Vibrio parahaemolyticus serotype O3:K6 (strain RIMD 2210633) OX=223926 GN=VP2030 PE=3 SV=1	60.943			99	GATVEIAEGVEGYIR			0.0136517	1562.81	782.411	1562.79	782.404	2	1.1.1.265.33	10.8762	25242	10.7612
4	66.36	49.64	Q87N45	VP2030	30S ribosomal protein S1 OS=Vibrio parahaemolyticus serotype O3:K6 (strain RIMD 2210633) OX=223926 GN=VP2030 PE=3 SV=1	60.943			99	GATVEIAEGVEGYIR			0.00596129	1562.8	782.407	1562.79	782.404	2	1.1.1.250.36	10.2436	11712.4	10.2954
4	66.36	49.64	Q87N45	VP2030	30S ribosomal protein S1 OS=Vibrio parahaemolyticus serotype O3:K6 (strain RIMD 2210633) OX=223926 GN=VP2030 PE=3 SV=1	60.943			98.5	GATVEIAEGVEGYIR			0.00217713	1562.8	782.405	1562.79	782.404	2	1.1.1.307.11	12.6288	2200.29	12.5749
4	66.36	49.64	Q87N45	VP2030	30S ribosomal protein S1 OS=Vibrio parahaemolyticus serotype O3:K6 (strain RIMD 2210633) OX=223926 GN=VP2030 PE=3 SV=1	60.943			98.11	GATVEIAEGVEGYIR			-0.00441462	1562.79	782.402	1562.79	782.404	2	1.1.1.318.13	13.0924	1362.54	13.0789
4	66.36	49.64	Q87N45	VP2030	30S ribosomal protein S1 OS=Vibrio parahaemolyticus serotype O3:K6 (strain RIMD 2210633) OX=223926 GN=VP2030 PE=3 SV=1	60.943			99	GGFTVELNGIR	Deamidated(N)@8		0.00157886	1162.6	582.307	1162.6	582.306	2	1.1.1.226.20	9.2128	75101.4	9.1931
4	66.36	49.64	Q87N45	VP2030	30S ribosomal protein S1 OS=Vibrio parahaemolyticus serotype O3:K6 (strain RIMD 2210633) OX=223926 GN=VP2030 PE=3 SV=1	60.943			99	GGFTVELNGIR	Deamidated(N)@8		0.00438646	1162.6	582.309	1162.6	582.306	2	1.1.1.232.18	9.4656	30365.8	9.4899
4	66.36	49.64	Q87N45	VP2030	30S ribosomal protein S1 OS=Vibrio parahaemolyticus serotype O3:K6 (strain RIMD 2210633) OX=223926 GN=VP2030 PE=3 SV=1	60.943			99	GTLVNATVTAVDAK			-6.13985e-05	1358.74	680.378	1358.74	680.378	2	1.1.1.187.38	7.5702	22469.5	7.5778
4	66.36	49.64	Q87N45	VP2030	30S ribosomal protein S1 OS=Vibrio parahaemolyticus serotype O3:K6 (strain RIMD 2210633) OX=223926 GN=VP2030 PE=3 SV=1	60.943			99	QMENDPFNAYVADNKK		missed K-K@15	0.00156785	1882.85	628.625	1882.85	628.625	3	1.1.1.185.37	7.4844	17961.7	7.4502
4	66.36	49.64	Q87N45	VP2030	30S ribosomal protein S1 OS=Vibrio parahaemolyticus serotype O3:K6 (strain RIMD 2210633) OX=223926 GN=VP2030 PE=3 SV=1	60.943			99	RHEAWIVLEK		missed R-H@1	0.000923635	1279.7	427.575	1279.7	427.575	3	1.1.1.167.15	6.7001	109256	6.7269
4	66.36	49.64	Q87N45	VP2030	30S ribosomal protein S1 OS=Vibrio parahaemolyticus serotype O3:K6 (strain RIMD 2210633) OX=223926 GN=VP2030 PE=3 SV=1	60.943			99	RISLGLK		missed R-I@1	0.000128529	785.512	393.764	785.512	393.763	2	1.1.1.147.11	5.8453	66064.3	5.8754
4	66.36	49.64	Q87N45	VP2030	30S ribosomal protein S1 OS=Vibrio parahaemolyticus serotype O3:K6 (strain RIMD 2210633) OX=223926 GN=VP2030 PE=3 SV=1	60.943			99	RVKHPSEIVNVGDEIQVK		missed R-V@1; missed K-H@3	0.000533087	2046.12	512.538	2046.12	512.538	4	1.1.1.153.29	6.1158	35035.6	6.1309
4	66.36	49.64	Q87N45	VP2030	30S ribosomal protein S1 OS=Vibrio parahaemolyticus serotype O3:K6 (strain RIMD 2210633) OX=223926 GN=VP2030 PE=3 SV=1	60.943			98.52	RYPEGHKLTGR		missed R-Y@1; missed K-L@7	0.00294429	1312.7	438.575	1312.7	438.574	3	1.1.1.78.24	2.9316	400.201	2.9501
4	66.36	49.64	Q87N45	VP2030	30S ribosomal protein S1 OS=Vibrio parahaemolyticus serotype O3:K6 (strain RIMD 2210633) OX=223926 GN=VP2030 PE=3 SV=1	60.943			99	VKHPSEIVNVGDEIQVK		missed K-H@2	0.00245739	1890.02	631.015	1890.02	631.014	3	1.1.1.166.36	6.6749	56529	6.6842
4	66.36	49.64	Q87N45	VP2030	30S ribosomal protein S1 OS=Vibrio parahaemolyticus serotype O3:K6 (strain RIMD 2210633) OX=223926 GN=VP2030 PE=3 SV=1	60.943			99	VKHPSEIVNVGDEIQVK		missed K-H@2	0.00245739	1890.02	631.015	1890.02	631.014	3	1.1.1.169.37	6.8034	56529	6.6842
5	50.72	50.51	Q877T5	tufA	Elongation factor Tu OS=Vibrio parahaemolyticus serotype O3:K6 (strain RIMD 2210633) OX=223926 GN=tufA PE=3 SV=1	43.152			99	AGENVGALLR			0.000846261	998.552	500.283	998.551	500.283	2	1.1.1.196.23	7.9402	590640	7.6628
5	50.72	50.51	Q877T5	tufA	Elongation factor Tu OS=Vibrio parahaemolyticus serotype O3:K6 (strain RIMD 2210633) OX=223926 GN=tufA PE=3 SV=1	43.152			99	AGENVGALLRGTK		missed R-G@10	-8.52801e-05	1284.71	429.246	1284.71	429.246	3	1.1.1.171.8	6.8644	22877.4	6.897
5	50.72	50.51	Q877T5	tufA	Elongation factor Tu OS=Vibrio parahaemolyticus serotype O3:K6 (strain RIMD 2210633) OX=223926 GN=tufA PE=3 SV=1	43.152			99	AVDQPFLMPIEDVFSIQGR			-0.0011242	2161.09	1081.55	2161.09	1081.55	2	1.1.1.313.39	12.9041	293693	12.7009
5	50.72	50.51	Q877T5	tufA	Elongation factor Tu OS=Vibrio parahaemolyticus serotype O3:K6 (strain RIMD 2210633) OX=223926 GN=tufA PE=3 SV=1	43.152			99	AVDQPFLMPIEDVFSIQGRGTVVTGR		missed R-G@19	0.000814853	2831.46	944.829	2831.46	944.829	3	1.1.1.291.34	11.9745	11434.9	11.9433
5	50.72	50.51	Q877T5	tufA	Elongation factor Tu OS=Vibrio parahaemolyticus serotype O3:K6 (strain RIMD 2210633) OX=223926 GN=tufA PE=3 SV=1	43.152			99	EEGGRHTPFFK		missed R-H@5	-0.000884953	1303.63	435.551	1303.63	435.551	3	1.1.1.125.20	4.917	48574.2	4.9397
5	50.72	50.51	Q877T5	tufA	Elongation factor Tu OS=Vibrio parahaemolyticus serotype O3:K6 (strain RIMD 2210633) OX=223926 GN=tufA PE=3 SV=1	43.152			99	EGGRTVGAGVVAK		missed R-T@4	-0.000209316	1199.66	600.838	1199.66	600.838	2	1.1.1.95.39	3.6606	4646.76	3.6252
5	50.72	50.51	Q877T5	tufA	Elongation factor Tu OS=Vibrio parahaemolyticus serotype O3:K6 (strain RIMD 2210633) OX=223926 GN=tufA PE=3 SV=1	43.152			99	EHILLGR			-0.00131498	836.485	419.25	836.487	419.251	2	1.1.1.137.19	5.4267	1139560	5.4076
5	50.72	50.51	Q877T5	tufA	Elongation factor Tu OS=Vibrio parahaemolyticus serotype O3:K6 (strain RIMD 2210633) OX=223926 GN=tufA PE=3 SV=1	43.152			99	FAIREGGR		missed R-E@4	-0.000597689	904.487	453.251	904.488	453.251	2	1.1.1.115.29	4.4997	14807.2	4.5148
5	50.72	50.51	Q877T5	tufA	Elongation factor Tu OS=Vibrio parahaemolyticus serotype O3:K6 (strain RIMD 2210633) OX=223926 GN=tufA PE=3 SV=1	43.152			99	FESEVYVLSK			-0.000772684	1199.61	600.811	1199.61	600.811	2	1.1.1.201.29	8.1577	32234	8.1301
5	50.72	50.51	Q877T5	tufA	Elongation factor Tu OS=Vibrio parahaemolyticus serotype O3:K6 (strain RIMD 2210633) OX=223926 GN=tufA PE=3 SV=1	43.152			99	FESEVYVLSKEEGGR		missed K-E@10	0.0083786	1727.85	576.956	1727.84	576.953	3	1.1.1.185.29	7.4777	20905.8	7.4928
5	50.72	50.51	Q877T5	tufA	Elongation factor Tu OS=Vibrio parahaemolyticus serotype O3:K6 (strain RIMD 2210633) OX=223926 GN=tufA PE=3 SV=1	43.152			99	GILTVGDEVAIVGIK			0.000851209	1482.87	742.441	1482.87	742.44	2	1.1.1.270.26	11.0812	177785	10.9302
5	50.72	50.51	Q877T5	tufA	Elongation factor Tu OS=Vibrio parahaemolyticus serotype O3:K6 (strain RIMD 2210633) OX=223926 GN=tufA PE=3 SV=1	43.152			99	GITIATSHVEYDTPSR			0.00240775	1745.86	582.961	1745.86	582.96	3	1.1.1.163.34	6.5456	139486	6.5139
5	50.72	50.51	Q877T5	tufA	Elongation factor Tu OS=Vibrio parahaemolyticus serotype O3:K6 (strain RIMD 2210633) OX=223926 GN=tufA PE=3 SV=1	43.152			99	GQVLAKPGSITPHTK			0.00265042	1532.87	511.964	1532.87	511.963	3	1.1.1.111.34	4.3342	67512.1	4.3028
5	50.72	50.51	Q877T5	tufA	Elongation factor Tu OS=Vibrio parahaemolyticus serotype O3:K6 (strain RIMD 2210633) OX=223926 GN=tufA PE=3 SV=1	43.152			99	GTVVTGRIER		missed R-I@7	-0.000955029	1086.61	544.314	1086.61	544.315	2	1.1.1.107.39	4.1691	38206.1	4.1758
5	50.72	50.51	Q877T5	tufA	Elongation factor Tu OS=Vibrio parahaemolyticus serotype O3:K6 (strain RIMD 2210633) OX=223926 GN=tufA PE=3 SV=1	43.152			99	GYRPQFYFR			0.00120921	1232.61	411.877	1232.61	411.877	3	1.1.1.186.11	7.5054	60313.8	7.5355
5	50.72	50.51	Q877T5	tufA	Elongation factor Tu OS=Vibrio parahaemolyticus serotype O3:K6 (strain RIMD 2210633) OX=223926 GN=tufA PE=3 SV=1	43.152			99	IERGILTVGDEVAIVGIK		missed R-G@3	-0.00280982	1881.09	628.038	1881.09	628.038	3	1.1.1.248.22	10.1473	3547.77	10.1259
5	50.72	50.51	Q877T5	tufA	Elongation factor Tu OS=Vibrio parahaemolyticus serotype O3:K6 (strain RIMD 2210633) OX=223926 GN=tufA PE=3 SV=1	43.152			99	IVELAEALDTYIPEPER			0.000126325	1957	979.51	1957	979.509	2	1.1.1.279.41	11.4742	146142	11.5216
5	50.72	50.51	Q877T5	tufA	Elongation factor Tu OS=Vibrio parahaemolyticus serotype O3:K6 (strain RIMD 2210633) OX=223926 GN=tufA PE=3 SV=1	43.152			99	KLLDEGR		missed K-L@1	0.00258646	829.468	415.741	829.466	415.74	2	1.1.1.101.16	3.8957	80391	3.9217
5	50.72	50.51	Q877T5	tufA	Elongation factor Tu OS=Vibrio parahaemolyticus serotype O3:K6 (strain RIMD 2210633) OX=223926 GN=tufA PE=3 SV=1	43.152			99	KLLDEGRAGENVGALLR		missed K-L@1; missed R-A@7	0.00244722	1810.01	604.343	1810.01	604.343	3	1.1.1.188.31	7.6069	14618.1	7.6203
5	50.72	50.51	Q877T5	tufA	Elongation factor Tu OS=Vibrio parahaemolyticus serotype O3:K6 (strain RIMD 2210633) OX=223926 GN=tufA PE=3 SV=1	43.152			99	LLDEGRAGENVGALLR		missed R-A@6	-0.00223634	1681.91	561.644	1681.91	561.644	3	1.1.1.206.24	8.3662	8374.65	8.343
5	50.72	50.51	Q877T5	tufA	Elongation factor Tu OS=Vibrio parahaemolyticus serotype O3:K6 (strain RIMD 2210633) OX=223926 GN=tufA PE=3 SV=1	43.152			99	QVGIPYIIVFMNK			-0.00242156	1520.84	761.427	1520.84	761.429	2	1.1.1.295.17	12.129	8048.87	12.1541
5	50.72	50.51	Q877T5	tufA	Elongation factor Tu OS=Vibrio parahaemolyticus serotype O3:K6 (strain RIMD 2210633) OX=223926 GN=tufA PE=3 SV=1	43.152			99	TKPHVNVGTIGHVDHGK			-0.00266897	1794.95	449.744	1794.95	449.745	4	1.1.1.95.27	3.6506	84785.5	3.5832
5	50.72	50.51	Q877T5	tufA	Elongation factor Tu OS=Vibrio parahaemolyticus serotype O3:K6 (strain RIMD 2210633) OX=223926 GN=tufA PE=3 SV=1	43.152			99	TVGAGVVAK			0.000560455	800.476	401.245	800.476	401.245	2	1.1.1.106.16	4.1076	293245	4.1758
5	50.72	50.51	Q877T5	tufA	Elongation factor Tu OS=Vibrio parahaemolyticus serotype O3:K6 (strain RIMD 2210633) OX=223926 GN=tufA PE=3 SV=1	43.152			99	TVGAGVVAKIFE		missed K-I@9	-0.000738436	1189.67	595.842	1189.67	595.843	2	1.1.1.253.12	10.3509	84390.5	10.2529
5	50.72	50.51	Q877T5	tufA	Elongation factor Tu OS=Vibrio parahaemolyticus serotype O3:K6 (strain RIMD 2210633) OX=223926 GN=tufA PE=3 SV=1	43.152			98.42	EGGRTVGAGVVAKIFE		missed R-T@4; missed K-I@13	0.00208761	1588.86	530.627	1588.86	530.626	3	1.1.1.223.16	9.0825	7342.72	9.0659
5	50.72	50.51	Q877T5	tufA	Elongation factor Tu OS=Vibrio parahaemolyticus serotype O3:K6 (strain RIMD 2210633) OX=223926 GN=tufA PE=3 SV=1	43.152			99	AGENVGALLR			0.000846261	998.552	500.283	998.551	500.283	2	1.1.1.190.19	7.6819	590640	7.6628
5	50.72	50.51	Q877T5	tufA	Elongation factor Tu OS=Vibrio parahaemolyticus serotype O3:K6 (strain RIMD 2210633) OX=223926 GN=tufA PE=3 SV=1	43.152			99	AVDQPFLMPIEDVFSIQGR	Oxidation(M)@8		-5.39445e-05	2177.08	1089.55	2177.08	1089.55	2	1.1.1.297.37	12.2298	8032.35	12.3224
5	50.72	50.51	Q877T5	tufA	Elongation factor Tu OS=Vibrio parahaemolyticus serotype O3:K6 (strain RIMD 2210633) OX=223926 GN=tufA PE=3 SV=1	43.152			99	AVDQPFLMPIEDVFSIQGR			-0.0011242	2161.09	1081.55	2161.09	1081.55	2	1.1.1.307.38	12.6513	293693	12.7009
5	50.72	50.51	Q877T5	tufA	Elongation factor Tu OS=Vibrio parahaemolyticus serotype O3:K6 (strain RIMD 2210633) OX=223926 GN=tufA PE=3 SV=1	43.152			99	AVDQPFLMPIEDVFSIQGR			-0.0011242	2161.09	1081.55	2161.09	1081.55	2	1.1.1.310.37	12.7765	293693	12.7009
5	50.72	50.51	Q877T5	tufA	Elongation factor Tu OS=Vibrio parahaemolyticus serotype O3:K6 (strain RIMD 2210633) OX=223926 GN=tufA PE=3 SV=1	43.152			99	AVDQPFLMPIEDVFSIQGR	Oxidation(M)@8		-0.000542222	2177.08	1089.55	2177.08	1089.55	2	1.1.1.309.37	12.7345	6904.56	12.7009
5	50.72	50.51	Q877T5	tufA	Elongation factor Tu OS=Vibrio parahaemolyticus serotype O3:K6 (strain RIMD 2210633) OX=223926 GN=tufA PE=3 SV=1	43.152			99	AVDQPFLMPIEDVFSIQGR	Oxidation(M)@8		0.00263158	2177.09	1089.55	2177.08	1089.55	2	1.1.1.301.38	12.399	8032.35	12.3224
5	50.72	50.51	Q877T5	tufA	Elongation factor Tu OS=Vibrio parahaemolyticus serotype O3:K6 (strain RIMD 2210633) OX=223926 GN=tufA PE=3 SV=1	43.152			98.82	EHILLGR			-0.00131498	836.485	419.25	836.487	419.251	2	1.1.1.134.13	5.294	1139560	5.4076
5	50.72	50.51	Q877T5	tufA	Elongation factor Tu OS=Vibrio parahaemolyticus serotype O3:K6 (strain RIMD 2210633) OX=223926 GN=tufA PE=3 SV=1	43.152			98.03	EHILLGR			-0.00131498	836.485	419.25	836.487	419.251	2	1.1.1.140.18	5.553	1139560	5.4076
5	50.72	50.51	Q877T5	tufA	Elongation factor Tu OS=Vibrio parahaemolyticus serotype O3:K6 (strain RIMD 2210633) OX=223926 GN=tufA PE=3 SV=1	43.152			97.03	EHILLGR	Glu->pyro-Glu@N-term		0.000389515	818.477	410.246	818.476	410.245	2	1.1.1.181.7	7.2891	112623	7.3225
5	50.72	50.51	Q877T5	tufA	Elongation factor Tu OS=Vibrio parahaemolyticus serotype O3:K6 (strain RIMD 2210633) OX=223926 GN=tufA PE=3 SV=1	43.152			96.77	EHILLGR	Glu->pyro-Glu@N-term		0.000389515	818.477	410.246	818.476	410.245	2	1.1.1.184.9	7.4184	112623	7.3225
5	50.72	50.51	Q877T5	tufA	Elongation factor Tu OS=Vibrio parahaemolyticus serotype O3:K6 (strain RIMD 2210633) OX=223926 GN=tufA PE=3 SV=1	43.152			96.64	EHILLGR			0.00377003	836.491	419.253	836.487	419.251	2	1.1.1.350.3	14.2774	137.536	14.1422
5	50.72	50.51	Q877T5	tufA	Elongation factor Tu OS=Vibrio parahaemolyticus serotype O3:K6 (strain RIMD 2210633) OX=223926 GN=tufA PE=3 SV=1	43.152			99	GILTVGDEVAIVGIK			0.000851209	1482.87	742.441	1482.87	742.44	2	1.1.1.266.25	10.9117	177785	10.9302
5	50.72	50.51	Q877T5	tufA	Elongation factor Tu OS=Vibrio parahaemolyticus serotype O3:K6 (strain RIMD 2210633) OX=223926 GN=tufA PE=3 SV=1	43.152			97.72	GILTVGDEVAIVGIK			0.00390295	1482.87	742.442	1482.87	742.44	2	1.1.1.344.8	14.0444	158.374	14.1422
5	50.72	50.51	Q877T5	tufA	Elongation factor Tu OS=Vibrio parahaemolyticus serotype O3:K6 (strain RIMD 2210633) OX=223926 GN=tufA PE=3 SV=1	43.152			99	GITIATSHVEYDTPSR			0.00240775	1745.86	582.961	1745.86	582.96	3	1.1.1.160.39	6.422	139486	6.5139
5	50.72	50.51	Q877T5	tufA	Elongation factor Tu OS=Vibrio parahaemolyticus serotype O3:K6 (strain RIMD 2210633) OX=223926 GN=tufA PE=3 SV=1	43.152			99	GQVLAKPGSITPHTK			0.00265042	1532.87	511.964	1532.87	511.963	3	1.1.1.108.35	4.2081	67512.1	4.3028
5	50.72	50.51	Q877T5	tufA	Elongation factor Tu OS=Vibrio parahaemolyticus serotype O3:K6 (strain RIMD 2210633) OX=223926 GN=tufA PE=3 SV=1	43.152			99	GYRPQFYFR			-0.000704397	1232.61	617.312	1232.61	617.312	2	1.1.1.185.35	7.4827	76037.8	7.5355
5	50.72	50.51	Q877T5	tufA	Elongation factor Tu OS=Vibrio parahaemolyticus serotype O3:K6 (strain RIMD 2210633) OX=223926 GN=tufA PE=3 SV=1	43.152			99	GYRPQFYFR			-0.000704397	1232.61	617.312	1232.61	617.312	2	1.1.1.185.36	7.4836	76037.8	7.5355
5	50.72	50.51	Q877T5	tufA	Elongation factor Tu OS=Vibrio parahaemolyticus serotype O3:K6 (strain RIMD 2210633) OX=223926 GN=tufA PE=3 SV=1	43.152			99	IVELAEALDTYIPEPER			0.000126325	1957	979.51	1957	979.509	2	1.1.1.282.39	11.5994	146142	11.5216
5	50.72	50.51	Q877T5	tufA	Elongation factor Tu OS=Vibrio parahaemolyticus serotype O3:K6 (strain RIMD 2210633) OX=223926 GN=tufA PE=3 SV=1	43.152			99	IVELAEALDTYIPEPER			0.000126325	1957	979.51	1957	979.509	2	1.1.1.285.39	11.7259	146142	11.5216
5	50.72	50.51	Q877T5	tufA	Elongation factor Tu OS=Vibrio parahaemolyticus serotype O3:K6 (strain RIMD 2210633) OX=223926 GN=tufA PE=3 SV=1	43.152			97.19	IVELAEALDTYIPEPER			0.000126325	1957	979.51	1957	979.509	2	1.1.1.290.34	11.9323	169001	11.4793
5	50.72	50.51	Q877T5	tufA	Elongation factor Tu OS=Vibrio parahaemolyticus serotype O3:K6 (strain RIMD 2210633) OX=223926 GN=tufA PE=3 SV=1	43.152			95.25	IVELAEALDTYIPEPER			0.00415462	1957.01	979.511	1957	979.509	2	1.1.1.351.12	14.3481	70.0012	14.3108
5	50.72	50.51	Q877T5	tufA	Elongation factor Tu OS=Vibrio parahaemolyticus serotype O3:K6 (strain RIMD 2210633) OX=223926 GN=tufA PE=3 SV=1	43.152			99	TKPHVNVGTIGHVDHGK			-0.00266897	1794.95	449.744	1794.95	449.745	4	1.1.1.92.23	3.5211	84785.5	3.5832
5	50.72	50.51	Q877T5	tufA	Elongation factor Tu OS=Vibrio parahaemolyticus serotype O3:K6 (strain RIMD 2210633) OX=223926 GN=tufA PE=3 SV=1	43.152			99	TKPHVNVGTIGHVDHGK			-0.00266897	1794.95	449.744	1794.95	449.745	4	1.1.1.98.27	3.7774	84785.5	3.5832
5	50.72	50.51	Q877T5	tufA	Elongation factor Tu OS=Vibrio parahaemolyticus serotype O3:K6 (strain RIMD 2210633) OX=223926 GN=tufA PE=3 SV=1	43.152			99	TVGAGVVAK			0.000560455	800.476	401.245	800.476	401.245	2	1.1.1.109.14	4.2329	293245	4.1758
5	50.72	50.51	Q877T5	tufA	Elongation factor Tu OS=Vibrio parahaemolyticus serotype O3:K6 (strain RIMD 2210633) OX=223926 GN=tufA PE=3 SV=1	43.152			99	TVGAGVVAKIFE		missed K-I@9	-0.000738436	1189.67	595.842	1189.67	595.843	2	1.1.1.250.15	10.2261	84390.5	10.2529
6	48.49	32.04	Q87M30	fusA2	Elongation factor G 2 OS=Vibrio parahaemolyticus serotype O3:K6 (strain RIMD 2210633) OX=223926 GN=fusA2 PE=3 SV=1	76.367			99	AGAQLLEPIMK			0.00198461	1169.65	585.832	1169.65	585.831	2	1.1.1.220.18	8.9565	92702.7	8.9811
6	48.49	32.04	Q87M30	fusA2	Elongation factor G 2 OS=Vibrio parahaemolyticus serotype O3:K6 (strain RIMD 2210633) OX=223926 GN=fusA2 PE=3 SV=1	76.367			99	EFWPAVEK			0.000277325	1004.5	503.256	1004.5	503.256	2	1.1.1.212.12	8.6115	65782.8	8.6408
6	48.49	32.04	Q87M30	fusA2	Elongation factor G 2 OS=Vibrio parahaemolyticus serotype O3:K6 (strain RIMD 2210633) OX=223926 GN=fusA2 PE=3 SV=1	76.367			99	ETITQAIEDSYTHK			0.00075365	1634.78	545.934	1634.78	545.934	3	1.1.1.222.19	9.0425	12610.4	9.0236
6	48.49	32.04	Q87M30	fusA2	Elongation factor G 2 OS=Vibrio parahaemolyticus serotype O3:K6 (strain RIMD 2210633) OX=223926 GN=fusA2 PE=3 SV=1	76.367			99	ETITQAIEDSYTHKK		missed K-K@14	0.00179747	1762.88	588.632	1762.87	588.632	3	1.1.1.199.33	8.076	59145.1	8.0878
6	48.49	32.04	Q87M30	fusA2	Elongation factor G 2 OS=Vibrio parahaemolyticus serotype O3:K6 (strain RIMD 2210633) OX=223926 GN=fusA2 PE=3 SV=1	76.367			99	FGALTFIR			-0.000692414	923.522	462.768	923.523	462.769	2	1.1.1.244.3	9.9619	168334	9.9987
6	48.49	32.04	Q87M30	fusA2	Elongation factor G 2 OS=Vibrio parahaemolyticus serotype O3:K6 (strain RIMD 2210633) OX=223926 GN=fusA2 PE=3 SV=1	76.367			99	GDVPLSEMFGYIGTLR			0.00137376	1753.87	877.943	1753.87	877.943	2	1.1.1.298.28	12.2645	46601.4	12.2804
6	48.49	32.04	Q87M30	fusA2	Elongation factor G 2 OS=Vibrio parahaemolyticus serotype O3:K6 (strain RIMD 2210633) OX=223926 GN=fusA2 PE=3 SV=1	76.367			99	GMIKDQQAGTTGVR		missed K-D@4	0.00278321	1460.74	731.379	1460.74	731.378	2	1.1.1.104.41	4.0436	6839.19	4.0487
6	48.49	32.04	Q87M30	fusA2	Elongation factor G 2 OS=Vibrio parahaemolyticus serotype O3:K6 (strain RIMD 2210633) OX=223926 GN=fusA2 PE=3 SV=1	76.367			99	IKGDVPLSEMFGYIGTLR		missed K-G@2	0.00242634	1995.05	666.025	1995.05	666.024	3	1.1.1.284.10	11.6593	141725	11.564
6	48.49	32.04	Q87M30	fusA2	Elongation factor G 2 OS=Vibrio parahaemolyticus serotype O3:K6 (strain RIMD 2210633) OX=223926 GN=fusA2 PE=3 SV=1	76.367			99	IKPGEVGSGFTFK			-0.000159402	1365.73	683.872	1365.73	683.872	2	1.1.1.181.37	7.3141	27774	7.3225
6	48.49	32.04	Q87M30	fusA2	Elongation factor G 2 OS=Vibrio parahaemolyticus serotype O3:K6 (strain RIMD 2210633) OX=223926 GN=fusA2 PE=3 SV=1	76.367			99	ILKLTGK		missed K-L@3	-0.00251019	771.519	386.767	771.522	386.768	2	1.1.1.123.9	4.8229	17592.8	4.812
6	48.49	32.04	Q87M30	fusA2	Elongation factor G 2 OS=Vibrio parahaemolyticus serotype O3:K6 (strain RIMD 2210633) OX=223926 GN=fusA2 PE=3 SV=1	76.367			99	IMDDRFGALTFIR		missed R-F@5	-0.000160389	1553.8	518.941	1553.8	518.941	3	1.1.1.249.8	10.1779	173337	10.2105
6	48.49	32.04	Q87M30	fusA2	Elongation factor G 2 OS=Vibrio parahaemolyticus serotype O3:K6 (strain RIMD 2210633) OX=223926 GN=fusA2 PE=3 SV=1	76.367			99	KGDTVLNSATGK		missed K-G@1	-0.00102049	1189.63	595.822	1189.63	595.822	2	1.1.1.106.39	4.1267	8011.95	4.0487
6	48.49	32.04	Q87M30	fusA2	Elongation factor G 2 OS=Vibrio parahaemolyticus serotype O3:K6 (strain RIMD 2210633) OX=223926 GN=fusA2 PE=3 SV=1	76.367			99	KGDTVLNSATGKTER		missed K-G@1; missed K-T@12	-0.0014564	1575.82	526.281	1575.82	526.281	3	1.1.1.93.38	3.5756	19789.2	3.6252
6	48.49	32.04	Q87M30	fusA2	Elongation factor G 2 OS=Vibrio parahaemolyticus serotype O3:K6 (strain RIMD 2210633) OX=223926 GN=fusA2 PE=3 SV=1	76.367			99	LIFVNKLDR		missed K-L@6	0.00246489	1116.67	373.23	1116.67	373.229	3	1.1.1.183.4	7.3717	232782	7.4077
6	48.49	32.04	Q87M30	fusA2	Elongation factor G 2 OS=Vibrio parahaemolyticus serotype O3:K6 (strain RIMD 2210633) OX=223926 GN=fusA2 PE=3 SV=1	76.367			99	LNIIDTPGHVDFTIEVYR			0.000655324	2101.09	701.369	2101.08	701.369	3	1.1.1.252.26	10.3203	64664.9	10.3802
6	48.49	32.04	Q87M30	fusA2	Elongation factor G 2 OS=Vibrio parahaemolyticus serotype O3:K6 (strain RIMD 2210633) OX=223926 GN=fusA2 PE=3 SV=1	76.367			99	MKKGDTVLNSATGK		missed K-K@2; missed K-G@3	-0.00669037	1448.76	483.927	1448.77	483.929	3	1.1.1.97.29	3.7368	8288.37	3.7095
6	48.49	32.04	Q87M30	fusA2	Elongation factor G 2 OS=Vibrio parahaemolyticus serotype O3:K6 (strain RIMD 2210633) OX=223926 GN=fusA2 PE=3 SV=1	76.367			99	NIGIFAHVDAGK			0.00195503	1240.66	621.337	1240.66	621.336	2	1.1.1.190.35	7.6952	37805.9	7.7053
6	48.49	32.04	Q87M30	fusA2	Elongation factor G 2 OS=Vibrio parahaemolyticus serotype O3:K6 (strain RIMD 2210633) OX=223926 GN=fusA2 PE=3 SV=1	76.367			99	NIGIFAHVDAGKTTSTER		missed K-T@12	0.0028507	1915.98	639.667	1915.98	639.666	3	1.1.1.166.39	6.6774	28606.1	6.6842
6	48.49	32.04	Q87M30	fusA2	Elongation factor G 2 OS=Vibrio parahaemolyticus serotype O3:K6 (strain RIMD 2210633) OX=223926 GN=fusA2 PE=3 SV=1	76.367			99	RGMIKDQQAGTTGVR	Oxidation(M)@3	missed R-G@1; missed K-D@5	-0.00171249	1632.83	545.286	1632.84	545.286	3	1.1.1.86.39	3.2806	1332.19	3.2451
6	48.49	32.04	Q87M30	fusA2	Elongation factor G 2 OS=Vibrio parahaemolyticus serotype O3:K6 (strain RIMD 2210633) OX=223926 GN=fusA2 PE=3 SV=1	76.367			99	STVVGGNVPK			-0.000725896	956.529	479.272	956.529	479.272	2	1.1.1.115.34	4.5039	20360.3	4.5572
6	48.49	32.04	Q87M30	fusA2	Elongation factor G 2 OS=Vibrio parahaemolyticus serotype O3:K6 (strain RIMD 2210633) OX=223926 GN=fusA2 PE=3 SV=1	76.367			99	TYGVELEVGAPQVAYR			0.00356512	1750.89	876.454	1750.89	876.452	2	1.1.1.221.41	9.0185	14782.5	9.0236
6	48.49	32.04	Q87M30	fusA2	Elongation factor G 2 OS=Vibrio parahaemolyticus serotype O3:K6 (strain RIMD 2210633) OX=223926 GN=fusA2 PE=3 SV=1	76.367			99	VDVFTPEDHVGDVIGDLNR			-0.002359	2096.02	699.679	2096.02	699.68	3	1.1.1.247.30	10.1116	18682.8	10.1259
6	48.49	32.04	Q87M30	fusA2	Elongation factor G 2 OS=Vibrio parahaemolyticus serotype O3:K6 (strain RIMD 2210633) OX=223926 GN=fusA2 PE=3 SV=1	76.367			96.19	GMGELHLDIK			0.00170607	1111.57	371.531	1111.57	371.53	3	1.1.1.193.3	7.7962	13906	7.833
6	48.49	32.04	Q87M30	fusA2	Elongation factor G 2 OS=Vibrio parahaemolyticus serotype O3:K6 (strain RIMD 2210633) OX=223926 GN=fusA2 PE=3 SV=1	76.367			95.48	VDILKR		missed K-R@5	-0.00183253	742.468	372.241	742.47	372.242	2	1.1.1.122.9	4.7802	75558.9	4.812
6	48.49	32.04	Q87M30	fusA2	Elongation factor G 2 OS=Vibrio parahaemolyticus serotype O3:K6 (strain RIMD 2210633) OX=223926 GN=fusA2 PE=3 SV=1	76.367			99	AGAQLLEPIMK			0.00198461	1169.65	585.832	1169.65	585.831	2	1.1.1.223.23	9.0883	92702.7	8.9811
6	48.49	32.04	Q87M30	fusA2	Elongation factor G 2 OS=Vibrio parahaemolyticus serotype O3:K6 (strain RIMD 2210633) OX=223926 GN=fusA2 PE=3 SV=1	76.367			99	FGALTFIR			-0.000692414	923.522	462.768	923.523	462.769	2	1.1.1.247.3	10.0891	168334	9.9987
6	48.49	32.04	Q87M30	fusA2	Elongation factor G 2 OS=Vibrio parahaemolyticus serotype O3:K6 (strain RIMD 2210633) OX=223926 GN=fusA2 PE=3 SV=1	76.367			99	GMIKDQQAGTTGVR	Oxidation(M)@2	missed K-D@4	0.000213788	1476.74	739.375	1476.74	739.375	2	1.1.1.105.41	4.0861	790.086	4.0487
6	48.49	32.04	Q87M30	fusA2	Elongation factor G 2 OS=Vibrio parahaemolyticus serotype O3:K6 (strain RIMD 2210633) OX=223926 GN=fusA2 PE=3 SV=1	76.367			99	IKGDVPLSEMFGYIGTLR		missed K-G@2	0.00242634	1995.05	666.025	1995.05	666.024	3	1.1.1.281.7	11.5305	141725	11.564
6	48.49	32.04	Q87M30	fusA2	Elongation factor G 2 OS=Vibrio parahaemolyticus serotype O3:K6 (strain RIMD 2210633) OX=223926 GN=fusA2 PE=3 SV=1	76.367			99	IKPGEVGSGFTFK			0.0013712	1365.73	456.251	1365.73	456.25	3	1.1.1.180.16	7.2541	117571	7.3225
6	48.49	32.04	Q87M30	fusA2	Elongation factor G 2 OS=Vibrio parahaemolyticus serotype O3:K6 (strain RIMD 2210633) OX=223926 GN=fusA2 PE=3 SV=1	76.367			99	IMDDRFGALTFIR	Oxidation(M)@2	missed R-F@5	-0.00275872	1569.79	524.272	1569.8	524.273	3	1.1.1.236.7	9.6261	7134.72	9.6596
6	48.49	32.04	Q87M30	fusA2	Elongation factor G 2 OS=Vibrio parahaemolyticus serotype O3:K6 (strain RIMD 2210633) OX=223926 GN=fusA2 PE=3 SV=1	76.367			99	KGDTVLNSATGKTER		missed K-G@1; missed K-T@12	-0.0014564	1575.82	526.281	1575.82	526.281	3	1.1.1.96.38	3.7019	19789.2	3.6252
6	48.49	32.04	Q87M30	fusA2	Elongation factor G 2 OS=Vibrio parahaemolyticus serotype O3:K6 (strain RIMD 2210633) OX=223926 GN=fusA2 PE=3 SV=1	76.367			99	LIFVNKLDR		missed K-L@6	0.00246489	1116.67	373.23	1116.67	373.229	3	1.1.1.186.3	7.4987	232782	7.4077
6	48.49	32.04	Q87M30	fusA2	Elongation factor G 2 OS=Vibrio parahaemolyticus serotype O3:K6 (strain RIMD 2210633) OX=223926 GN=fusA2 PE=3 SV=1	76.367			99	NIGIFAHVDAGK			0.00195503	1240.66	621.337	1240.66	621.336	2	1.1.1.193.31	7.8196	37805.9	7.7053
6	48.49	32.04	Q87M30	fusA2	Elongation factor G 2 OS=Vibrio parahaemolyticus serotype O3:K6 (strain RIMD 2210633) OX=223926 GN=fusA2 PE=3 SV=1	76.367			99	RGMIKDQQAGTTGVR		missed R-G@1; missed K-D@5	-0.000601472	1616.84	539.954	1616.84	539.955	3	1.1.1.87.38	3.3221	8329.98	3.2451
6	48.49	32.04	Q87M30	fusA2	Elongation factor G 2 OS=Vibrio parahaemolyticus serotype O3:K6 (strain RIMD 2210633) OX=223926 GN=fusA2 PE=3 SV=1	76.367			98.8	RGMIKDQQAGTTGVR		missed R-G@1; missed K-D@5	-0.000601472	1616.84	539.954	1616.84	539.955	3	1.1.1.84.40	3.1971	8329.98	3.2451
7	45.02	69.42	Q87SZ1	rpsD	30S ribosomal protein S4 OS=Vibrio parahaemolyticus serotype O3:K6 (strain RIMD 2210633) OX=223926 GN=rpsD PE=3 SV=1	23.333			99	AALEVAEQR			0.00136913	985.521	493.768	985.519	493.767	2	1.1.1.132.27	5.2207	30188.3	5.195
7	45.02	69.42	Q87SZ1	rpsD	30S ribosomal protein S4 OS=Vibrio parahaemolyticus serotype O3:K6 (strain RIMD 2210633) OX=223926 GN=rpsD PE=3 SV=1	23.333			99	EGTDLFLK			0.000873697	921.482	461.748	921.481	461.748	2	1.1.1.204.13	8.2719	81609.6	8.3003
7	45.02	69.42	Q87SZ1	rpsD	30S ribosomal protein S4 OS=Vibrio parahaemolyticus serotype O3:K6 (strain RIMD 2210633) OX=223926 GN=rpsD PE=3 SV=1	23.333			99	EKPTWIEVDGGKMEGTFK		missed K-M@12	0.000647815	2051	684.675	2051	684.675	3	1.1.1.197.38	7.9952	36640.3	8.0028
7	45.02	69.42	Q87SZ1	rpsD	30S ribosomal protein S4 OS=Vibrio parahaemolyticus serotype O3:K6 (strain RIMD 2210633) OX=223926 GN=rpsD PE=3 SV=1	23.333			99	EKPTWIEVDGGKMEGTFKR		missed K-M@12; missed K-R@18	0.000935365	2207.11	552.784	2207.1	552.783	4	1.1.1.182.33	7.3532	40703.6	7.4077
7	45.02	69.42	Q87SZ1	rpsD	30S ribosomal protein S4 OS=Vibrio parahaemolyticus serotype O3:K6 (strain RIMD 2210633) OX=223926 GN=rpsD PE=3 SV=1	23.333			99	GNTGENLLQLLEGR			0.00193788	1512.79	757.403	1512.79	757.402	2	1.1.1.287.14	11.7892	236511	11.7748
7	45.02	69.42	Q87SZ1	rpsD	30S ribosomal protein S4 OS=Vibrio parahaemolyticus serotype O3:K6 (strain RIMD 2210633) OX=223926 GN=rpsD PE=3 SV=1	23.333			99	GNTGENLLQLLEGRLDNVVYR		missed R-L@14	-0.00278403	2372.24	791.755	2372.24	791.756	3	1.1.1.300.23	12.3445	46785.6	12.3224
7	45.02	69.42	Q87SZ1	rpsD	30S ribosomal protein S4 OS=Vibrio parahaemolyticus serotype O3:K6 (strain RIMD 2210633) OX=223926 GN=rpsD PE=3 SV=1	23.333			99	GRLSEYGVQLR		missed R-L@2	-0.00448649	1276.68	639.349	1276.69	639.352	2	1.1.1.162.41	6.5088	15003.9	6.4714
7	45.02	69.42	Q87SZ1	rpsD	30S ribosomal protein S4 OS=Vibrio parahaemolyticus serotype O3:K6 (strain RIMD 2210633) OX=223926 GN=rpsD PE=3 SV=1	23.333			99	IDNAPGVHGAR			-0.00260844	1105.56	369.527	1105.56	369.528	3	1.1.1.84.8	3.1704	15028.5	3.1607
7	45.02	69.42	Q87SZ1	rpsD	30S ribosomal protein S4 OS=Vibrio parahaemolyticus serotype O3:K6 (strain RIMD 2210633) OX=223926 GN=rpsD PE=3 SV=1	23.333			99	IKAALEVAEQR		missed K-A@2	-0.00272725	1226.7	409.906	1226.7	409.907	3	1.1.1.136.10	5.3767	47973.9	5.3651
7	45.02	69.42	Q87SZ1	rpsD	30S ribosomal protein S4 OS=Vibrio parahaemolyticus serotype O3:K6 (strain RIMD 2210633) OX=223926 GN=rpsD PE=3 SV=1	23.333			99	LKGNTGENLLQLLEGR		missed K-G@2	0.00327103	1753.97	585.665	1753.97	585.664	3	1.1.1.270.8	11.0662	390303	10.9725
7	45.02	69.42	Q87SZ1	rpsD	30S ribosomal protein S4 OS=Vibrio parahaemolyticus serotype O3:K6 (strain RIMD 2210633) OX=223926 GN=rpsD PE=3 SV=1	23.333			99	LKGNTGENLLQLLEGRLDNVVYR		missed K-G@2; missed R-L@16	0.00176292	2613.43	654.364	2613.42	654.363	4	1.1.1.286.10	11.7438	43956.6	11.7748
7	45.02	69.42	Q87SZ1	rpsD	30S ribosomal protein S4 OS=Vibrio parahaemolyticus serotype O3:K6 (strain RIMD 2210633) OX=223926 GN=rpsD PE=3 SV=1	23.333			99	LSEYGVQLR			0.000773325	1063.57	532.791	1063.57	532.79	2	1.1.1.181.24	7.3032	193009	7.3225
7	45.02	69.42	Q87SZ1	rpsD	30S ribosomal protein S4 OS=Vibrio parahaemolyticus serotype O3:K6 (strain RIMD 2210633) OX=223926 GN=rpsD PE=3 SV=1	23.333			99	MYGVLEK			0.00104002	838.427	420.221	838.426	420.22	2	1.1.1.166.12	6.6549	100783	6.6416
7	45.02	69.42	Q87SZ1	rpsD	30S ribosomal protein S4 OS=Vibrio parahaemolyticus serotype O3:K6 (strain RIMD 2210633) OX=223926 GN=rpsD PE=3 SV=1	23.333			99	NYYKEAAR		missed K-E@4	-0.000413874	1013.49	507.754	1013.49	507.754	2	1.1.1.85.35	3.235	3336.07	3.2031
7	45.02	69.42	Q87SZ1	rpsD	30S ribosomal protein S4 OS=Vibrio parahaemolyticus serotype O3:K6 (strain RIMD 2210633) OX=223926 GN=rpsD PE=3 SV=1	23.333			99	QFRNYYKEAAR		missed R-N@3; missed K-E@7	0.000150445	1444.72	482.581	1444.72	482.581	3	1.1.1.112.34	4.3766	22534.9	4.3875
7	45.02	69.42	Q87SZ1	rpsD	30S ribosomal protein S4 OS=Vibrio parahaemolyticus serotype O3:K6 (strain RIMD 2210633) OX=223926 GN=rpsD PE=3 SV=1	23.333			99	REGTDLFLK		missed R-E@1	0.00042249	1077.58	539.798	1077.58	539.798	2	1.1.1.169.29	6.7968	59794	6.8119
7	45.02	69.42	Q87SZ1	rpsD	30S ribosomal protein S4 OS=Vibrio parahaemolyticus serotype O3:K6 (strain RIMD 2210633) OX=223926 GN=rpsD PE=3 SV=1	23.333			99	RMYGVLEK		missed R-M@1	-0.000613938	994.526	498.271	994.527	498.271	2	1.1.1.136.29	5.3925	93008.4	5.4076
7	45.02	69.42	Q87SZ1	rpsD	30S ribosomal protein S4 OS=Vibrio parahaemolyticus serotype O3:K6 (strain RIMD 2210633) OX=223926 GN=rpsD PE=3 SV=1	23.333			99	SDLSADINEQLIVELYSK			-0.00172291	2036.03	1019.02	2036.03	1019.02	2	1.1.1.283.40	11.642	2274.67	11.564
7	45.02	69.42	Q87SZ1	rpsD	30S ribosomal protein S4 OS=Vibrio parahaemolyticus serotype O3:K6 (strain RIMD 2210633) OX=223926 GN=rpsD PE=3 SV=1	23.333			99	VAANDVVSIR			-0.000603549	1042.58	522.295	1042.58	522.296	2	1.1.1.164.26	6.5814	242490	6.4714
7	45.02	69.42	Q87SZ1	rpsD	30S ribosomal protein S4 OS=Vibrio parahaemolyticus serotype O3:K6 (strain RIMD 2210633) OX=223926 GN=rpsD PE=3 SV=1	23.333			99	VAANDVVSIREKAK		missed R-E@10; missed K-A@12	-0.000888216	1498.85	500.623	1498.85	500.623	3	1.1.1.121.29	4.7544	24075.4	4.7695
7	45.02	69.42	Q87SZ1	rpsD	30S ribosomal protein S4 OS=Vibrio parahaemolyticus serotype O3:K6 (strain RIMD 2210633) OX=223926 GN=rpsD PE=3 SV=1	23.333			99	VVNVPSFK			0.000515073	888.507	445.261	888.507	445.261	2	1.1.1.180.12	7.2507	446683	7.2375
7	45.02	69.42	Q87SZ1	rpsD	30S ribosomal protein S4 OS=Vibrio parahaemolyticus serotype O3:K6 (strain RIMD 2210633) OX=223926 GN=rpsD PE=3 SV=1	23.333			99	EKPTWIEVDGGK	Glu->pyro-Glu@N-term		-0.0122502	1339.67	670.84	1339.68	670.846	2	1.1.1.199.37	8.0794	5508.13	8.0028
7	45.02	69.42	Q87SZ1	rpsD	30S ribosomal protein S4 OS=Vibrio parahaemolyticus serotype O3:K6 (strain RIMD 2210633) OX=223926 GN=rpsD PE=3 SV=1	23.333			99	EKPTWIEVDGGK			0.000706291	1357.69	679.851	1357.69	679.851	2	1.1.1.167.38	6.7193	13947.9	6.6842
7	45.02	69.42	Q87SZ1	rpsD	30S ribosomal protein S4 OS=Vibrio parahaemolyticus serotype O3:K6 (strain RIMD 2210633) OX=223926 GN=rpsD PE=3 SV=1	23.333			98.3	GNTGENLLQLLEGR			0.00193788	1512.79	757.403	1512.79	757.402	2	1.1.1.290.15	11.9165	236511	11.7748
7	45.02	69.42	Q87SZ1	rpsD	30S ribosomal protein S4 OS=Vibrio parahaemolyticus serotype O3:K6 (strain RIMD 2210633) OX=223926 GN=rpsD PE=3 SV=1	23.333			97.99	GNTGENLLQLLEGR			-0.00148006	1512.79	757.401	1512.79	757.402	2	1.1.1.348.9	14.2212	197.807	13.8005
7	45.02	69.42	Q87SZ1	rpsD	30S ribosomal protein S4 OS=Vibrio parahaemolyticus serotype O3:K6 (strain RIMD 2210633) OX=223926 GN=rpsD PE=3 SV=1	23.333			99	IKAALEVAEQR		missed K-A@2	-0.00245259	1226.7	409.906	1226.7	409.907	3	1.1.1.139.14	5.5072	54905.9	5.4076
7	45.02	69.42	Q87SZ1	rpsD	30S ribosomal protein S4 OS=Vibrio parahaemolyticus serotype O3:K6 (strain RIMD 2210633) OX=223926 GN=rpsD PE=3 SV=1	23.333			99	LKGNTGENLLQLLEGR		missed K-G@2	0.00327103	1753.97	585.665	1753.97	585.664	3	1.1.1.267.8	10.9399	390303	10.9725
7	45.02	69.42	Q87SZ1	rpsD	30S ribosomal protein S4 OS=Vibrio parahaemolyticus serotype O3:K6 (strain RIMD 2210633) OX=223926 GN=rpsD PE=3 SV=1	23.333			99	LKGNTGENLLQLLEGR	Deamidated(N)@8	missed K-G@2	0.00124307	1754.95	585.992	1754.95	585.992	3	1.1.1.278.4	11.401	7878.98	11.395
7	45.02	69.42	Q87SZ1	rpsD	30S ribosomal protein S4 OS=Vibrio parahaemolyticus serotype O3:K6 (strain RIMD 2210633) OX=223926 GN=rpsD PE=3 SV=1	23.333			99	QFRNYYKEAAR	Gln->pyro-Glu@N-term	missed R-N@3; missed K-E@7	0.00485935	1427.7	476.907	1427.69	476.905	3	1.1.1.157.19	6.2776	40475.2	6.2584
7	45.02	69.42	Q87SZ1	rpsD	30S ribosomal protein S4 OS=Vibrio parahaemolyticus serotype O3:K6 (strain RIMD 2210633) OX=223926 GN=rpsD PE=3 SV=1	23.333			99	RMYGVLEK	Oxidation(M)@2	missed R-M@1	0.00614673	1010.53	506.271	1010.52	506.268	2	1.1.1.116.34	4.5462	4592.45	4.5148
7	45.02	69.42	Q87SZ1	rpsD	30S ribosomal protein S4 OS=Vibrio parahaemolyticus serotype O3:K6 (strain RIMD 2210633) OX=223926 GN=rpsD PE=3 SV=1	23.333			99	VAANDVVSIR			-0.000603549	1042.58	522.295	1042.58	522.296	2	1.1.1.161.34	6.4605	242490	6.4714
7	45.02	69.42	Q87SZ1	rpsD	30S ribosomal protein S4 OS=Vibrio parahaemolyticus serotype O3:K6 (strain RIMD 2210633) OX=223926 GN=rpsD PE=3 SV=1	23.333			98.03	VAANDVVSIR			0.0139227	1042.59	522.303	1042.58	522.296	2	1.1.1.172.25	6.9211	13072.5	6.8545
7	45.02	69.42	Q87SZ1	rpsD	30S ribosomal protein S4 OS=Vibrio parahaemolyticus serotype O3:K6 (strain RIMD 2210633) OX=223926 GN=rpsD PE=3 SV=1	23.333			99	VVNVPSFK			0.000515073	888.507	445.261	888.507	445.261	2	1.1.1.177.14	7.1246	446683	7.2375
7	45.02	69.42	Q87SZ1	rpsD	30S ribosomal protein S4 OS=Vibrio parahaemolyticus serotype O3:K6 (strain RIMD 2210633) OX=223926 GN=rpsD PE=3 SV=1	23.333			97.52	VVNVPSFK			0.000515073	888.507	445.261	888.507	445.261	2	1.1.1.183.12	7.3784	446683	7.2375
8	42.99	26.25	Q87S63	clpB	Chaperone protein ClpB OS=Vibrio parahaemolyticus serotype O3:K6 (strain RIMD 2210633) OX=223926 GN=clpB PE=3 SV=1	95.872			99	AALSGTQHIK			-0.00458146	1024.56	513.288	1024.57	513.291	2	1.1.1.89.37	3.4054	2051.57	3.4139
8	42.99	26.25	Q87S63	clpB	Chaperone protein ClpB OS=Vibrio parahaemolyticus serotype O3:K6 (strain RIMD 2210633) OX=223926 GN=clpB PE=3 SV=1	95.872			99	AHPDVFNILLQVLDDGR			0.00586316	1921.01	641.345	1921.01	641.343	3	1.1.1.318.2	13.0833	1894.47	13.1209
8	42.99	26.25	Q87S63	clpB	Chaperone protein ClpB OS=Vibrio parahaemolyticus serotype O3:K6 (strain RIMD 2210633) OX=223926 GN=clpB PE=3 SV=1	95.872			99	AIDLIDEAASSIR			0.00962087	1372.73	687.372	1372.72	687.367	2	1.1.1.262.19	10.7377	8387.64	10.6763
8	42.99	26.25	Q87S63	clpB	Chaperone protein ClpB OS=Vibrio parahaemolyticus serotype O3:K6 (strain RIMD 2210633) OX=223926 GN=clpB PE=3 SV=1	95.872			99	AIQQNVENPLAK			0.0103872	1323.73	662.87	1323.71	662.865	2	1.1.1.163.41	6.5515	7325.85	6.5566
8	42.99	26.25	Q87S63	clpB	Chaperone protein ClpB OS=Vibrio parahaemolyticus serotype O3:K6 (strain RIMD 2210633) OX=223926 GN=clpB PE=3 SV=1	95.872			99	HFRPEFLNR			0.00177065	1214.63	405.885	1214.63	405.884	3	1.1.1.150.6	5.9691	12888.6	5.9608
8	42.99	26.25	Q87S63	clpB	Chaperone protein ClpB OS=Vibrio parahaemolyticus serotype O3:K6 (strain RIMD 2210633) OX=223926 GN=clpB PE=3 SV=1	95.872			99	IVNNEVPEGLR			-9.50776e-05	1238.66	620.338	1238.66	620.338	2	1.1.1.164.39	6.5923	7572.15	6.5566
8	42.99	26.25	Q87S63	clpB	Chaperone protein ClpB OS=Vibrio parahaemolyticus serotype O3:K6 (strain RIMD 2210633) OX=223926 GN=clpB PE=3 SV=1	95.872			99	MSELQYGRIPELEK		missed R-I@8	0.0051669	1691.86	564.961	1691.86	564.959	3	1.1.1.201.25	8.1544	11521.5	8.1301
8	42.99	26.25	Q87S63	clpB	Chaperone protein ClpB OS=Vibrio parahaemolyticus serotype O3:K6 (strain RIMD 2210633) OX=223926 GN=clpB PE=3 SV=1	95.872			99	NKVTDNEIAEVLSK		missed K-V@2	-0.0049669	1558.82	780.415	1558.82	780.417	2	1.1.1.205.37	8.3345	4057.98	8.3003
8	42.99	26.25	Q87S63	clpB	Chaperone protein ClpB OS=Vibrio parahaemolyticus serotype O3:K6 (strain RIMD 2210633) OX=223926 GN=clpB PE=3 SV=1	95.872			99	NTVVIMTSNLGSSR			0.00776125	1477.76	739.889	1477.76	739.885	2	1.1.1.191.40	7.7419	8743.41	7.7053
8	42.99	26.25	Q87S63	clpB	Chaperone protein ClpB OS=Vibrio parahaemolyticus serotype O3:K6 (strain RIMD 2210633) OX=223926 GN=clpB PE=3 SV=1	95.872			99	QLPDKAIDLIDEAASSIR		missed K-A@5	-0.000278621	1954.04	652.353	1954.04	652.353	3	1.1.1.279.14	11.4517	4486.81	11.437
8	42.99	26.25	Q87S63	clpB	Chaperone protein ClpB OS=Vibrio parahaemolyticus serotype O3:K6 (strain RIMD 2210633) OX=223926 GN=clpB PE=3 SV=1	95.872			99	RTIQVLQR		missed R-T@1	-0.00067728	1012.61	507.314	1012.61	507.314	2	1.1.1.123.29	4.8395	5578.16	4.812
8	42.99	26.25	Q87S63	clpB	Chaperone protein ClpB OS=Vibrio parahaemolyticus serotype O3:K6 (strain RIMD 2210633) OX=223926 GN=clpB PE=3 SV=1	95.872			99	SKLGEMLDRLPK		missed K-L@2; missed R-L@9	0.00284265	1385.77	462.932	1385.77	462.931	3	1.1.1.202.10	8.1844	20221.1	8.2578
8	42.99	26.25	Q87S63	clpB	Chaperone protein ClpB OS=Vibrio parahaemolyticus serotype O3:K6 (strain RIMD 2210633) OX=223926 GN=clpB PE=3 SV=1	95.872			99	TAIVEGLAQR			0.00246317	1056.6	529.305	1056.59	529.304	2	1.1.1.168.29	6.7543	22497.8	6.7269
8	42.99	26.25	Q87S63	clpB	Chaperone protein ClpB OS=Vibrio parahaemolyticus serotype O3:K6 (strain RIMD 2210633) OX=223926 GN=clpB PE=3 SV=1	95.872			99	TKNNPVIIGEPGVGK		missed K-N@2	-0.00965096	1521.84	508.288	1521.85	508.291	3	1.1.1.148.35	5.908	7090.94	5.8754
8	42.99	26.25	Q87S63	clpB	Chaperone protein ClpB OS=Vibrio parahaemolyticus serotype O3:K6 (strain RIMD 2210633) OX=223926 GN=clpB PE=3 SV=1	95.872			99	VLSLDMGALVAGAK			-8.35439e-05	1343.75	672.881	1343.75	672.881	2	1.1.1.264.19	10.8222	15712.6	10.8035
8	42.99	26.25	Q87S63	clpB	Chaperone protein ClpB OS=Vibrio parahaemolyticus serotype O3:K6 (strain RIMD 2210633) OX=223926 GN=clpB PE=3 SV=1	95.872			99	VLVDEPTVEDTVAILR			-0.000413644	1767.96	884.988	1767.96	884.988	2	1.1.1.265.38	10.8804	8265.22	10.8457
8	42.99	26.25	Q87S63	clpB	Chaperone protein ClpB OS=Vibrio parahaemolyticus serotype O3:K6 (strain RIMD 2210633) OX=223926 GN=clpB PE=3 SV=1	95.872			99	VSQAIEKIR		missed K-I@7	-0.00866891	1042.6	522.31	1042.61	522.314	2	1.1.1.112.38	4.3799	3820.12	4.3875
8	42.99	26.25	Q87S63	clpB	Chaperone protein ClpB OS=Vibrio parahaemolyticus serotype O3:K6 (strain RIMD 2210633) OX=223926 GN=clpB PE=3 SV=1	95.872			99	VTDNEIAEVLSK			0.00205421	1316.68	659.35	1316.68	659.348	2	1.1.1.229.29	9.3475	5659.47	9.3201
8	42.99	26.25	Q87S63	clpB	Chaperone protein ClpB OS=Vibrio parahaemolyticus serotype O3:K6 (strain RIMD 2210633) OX=223926 GN=clpB PE=3 SV=1	95.872			97.93	TLASFMFDSEDAMVR			0.00253965	1718.77	860.391	1718.76	860.389	2	1.1.1.277.36	11.3857	2803.96	11.3526
8	42.99	26.25	Q87S63	clpB	Chaperone protein ClpB OS=Vibrio parahaemolyticus serotype O3:K6 (strain RIMD 2210633) OX=223926 GN=clpB PE=3 SV=1	95.872			97.8	MDMEFAR			0.00201498	898.37	450.192	898.368	450.191	2	1.1.1.183.14	7.3801	6697.47	7.365
8	42.99	26.25	Q87S63	clpB	Chaperone protein ClpB OS=Vibrio parahaemolyticus serotype O3:K6 (strain RIMD 2210633) OX=223926 GN=clpB PE=3 SV=1	95.872			99	VLSLDMGALVAGAK			-8.35439e-05	1343.75	672.881	1343.75	672.881	2	1.1.1.264.20	10.8231	15712.6	10.8035
9	41.73	25.44	Q87MW0	VP2121	Aldehyde-alcohol dehydrogenase OS=Vibrio parahaemolyticus serotype O3:K6 (strain RIMD 2210633) OX=223926 GN=VP2121 PE=1 SV=1	97.123			99	AASLAANQAR			-0.00334708	971.511	486.763	971.515	486.765	2	1.1.1.90.30	3.4419	2557.42	3.4562
9	41.73	25.44	Q87MW0	VP2121	Aldehyde-alcohol dehydrogenase OS=Vibrio parahaemolyticus serotype O3:K6 (strain RIMD 2210633) OX=223926 GN=VP2121 PE=1 SV=1	97.123			99	AFVEGETFEGTTVIK			-0.000268688	1626.81	814.414	1626.81	814.414	2	1.1.1.214.41	8.721	6455.2	8.7261
9	41.73	25.44	Q87MW0	VP2121	Aldehyde-alcohol dehydrogenase OS=Vibrio parahaemolyticus serotype O3:K6 (strain RIMD 2210633) OX=223926 GN=VP2121 PE=1 SV=1	97.123			99	AQEEFATYSQEQVDKIFR		missed K-I@15	0.00453265	2188.05	730.357	2188.04	730.355	3	1.1.1.238.35	9.7341	10741.3	9.7019
9	41.73	25.44	Q87MW0	VP2121	Aldehyde-alcohol dehydrogenase OS=Vibrio parahaemolyticus serotype O3:K6 (strain RIMD 2210633) OX=223926 GN=VP2121 PE=1 SV=1	97.123			99	AVASVLMSK			-0.00250646	904.503	453.259	904.505	453.26	2	1.1.1.166.18	6.6599	19977.9	6.6842
9	41.73	25.44	Q87MW0	VP2121	Aldehyde-alcohol dehydrogenase OS=Vibrio parahaemolyticus serotype O3:K6 (strain RIMD 2210633) OX=223926 GN=VP2121 PE=1 SV=1	97.123			99	DIIGWIDQPSVELSNALMK			-0.00471541	2128.08	1065.05	2128.09	1065.05	2	1.1.1.307.37	12.6505	8615.4	12.6589
9	41.73	25.44	Q87MW0	VP2121	Aldehyde-alcohol dehydrogenase OS=Vibrio parahaemolyticus serotype O3:K6 (strain RIMD 2210633) OX=223926 GN=VP2121 PE=1 SV=1	97.123			99	DVLLASYYGK			-0.00195612	1127.58	564.799	1127.59	564.8	2	1.1.1.219.25	8.9198	14347.1	8.8533
9	41.73	25.44	Q87MW0	VP2121	Aldehyde-alcohol dehydrogenase OS=Vibrio parahaemolyticus serotype O3:K6 (strain RIMD 2210633) OX=223926 GN=VP2121 PE=1 SV=1	97.123			99	FASHKAHVLSK		missed K-A@5	-0.00113948	1223.68	408.899	1223.68	408.9	3	1.1.1.69.25	2.5542	1190.69	2.6174
9	41.73	25.44	Q87MW0	VP2121	Aldehyde-alcohol dehydrogenase OS=Vibrio parahaemolyticus serotype O3:K6 (strain RIMD 2210633) OX=223926 GN=VP2121 PE=1 SV=1	97.123			99	FLFNNGYADDVVSLLK			0.00321176	1813.93	907.971	1813.93	907.97	2	1.1.1.296.31	12.1828	7338.4	12.1963
9	41.73	25.44	Q87MW0	VP2121	Aldehyde-alcohol dehydrogenase OS=Vibrio parahaemolyticus serotype O3:K6 (strain RIMD 2210633) OX=223926 GN=VP2121 PE=1 SV=1	97.123			99	GSLPIALGDLEGK			-0.00224218	1268.7	635.355	1268.7	635.356	2	1.1.1.247.22	10.1049	43039.4	10.041
9	41.73	25.44	Q87MW0	VP2121	Aldehyde-alcohol dehydrogenase OS=Vibrio parahaemolyticus serotype O3:K6 (strain RIMD 2210633) OX=223926 GN=VP2121 PE=1 SV=1	97.123			99	IYKFPK		missed K-F@3	-0.00067238	794.468	398.241	794.469	398.242	2	1.1.1.132.10	5.2065	65502.3	5.28
9	41.73	25.44	Q87MW0	VP2121	Aldehyde-alcohol dehydrogenase OS=Vibrio parahaemolyticus serotype O3:K6 (strain RIMD 2210633) OX=223926 GN=VP2121 PE=1 SV=1	97.123			99	KVLLIDGALNAK		missed K-V@1	0.000128782	1253.77	627.893	1253.77	627.893	2	1.1.1.189.37	7.6544	17180.9	7.6628
9	41.73	25.44	Q87MW0	VP2121	Aldehyde-alcohol dehydrogenase OS=Vibrio parahaemolyticus serotype O3:K6 (strain RIMD 2210633) OX=223926 GN=VP2121 PE=1 SV=1	97.123			99	LLAWLDELK			-0.00282129	1099.63	550.82	1099.63	550.821	2	1.1.1.279.4	11.4434	12220.7	11.437
9	41.73	25.44	Q87MW0	VP2121	Aldehyde-alcohol dehydrogenase OS=Vibrio parahaemolyticus serotype O3:K6 (strain RIMD 2210633) OX=223926 GN=VP2121 PE=1 SV=1	97.123			99	LSPTLGMFR			-0.000332903	1020.54	511.278	1020.54	511.279	2	1.1.1.230.9	9.3733	43002.4	9.4051
9	41.73	25.44	Q87MW0	VP2121	Aldehyde-alcohol dehydrogenase OS=Vibrio parahaemolyticus serotype O3:K6 (strain RIMD 2210633) OX=223926 GN=VP2121 PE=1 SV=1	97.123			99	LVLDAAVAAGAPK			-0.00474033	1194.69	598.354	1194.7	598.356	2	1.1.1.198.31	8.0319	7390.07	8.0453
9	41.73	25.44	Q87MW0	VP2121	Aldehyde-alcohol dehydrogenase OS=Vibrio parahaemolyticus serotype O3:K6 (strain RIMD 2210633) OX=223926 GN=VP2121 PE=1 SV=1	97.123			99	NGIIFSPHPR	Deamidated(N)@1		0.000439126	1137.59	569.804	1137.59	569.804	2	1.1.1.186.33	7.5237	21060.7	7.4928
9	41.73	25.44	Q87MW0	VP2121	Aldehyde-alcohol dehydrogenase OS=Vibrio parahaemolyticus serotype O3:K6 (strain RIMD 2210633) OX=223926 GN=VP2121 PE=1 SV=1	97.123			99	QTAFSQYDRPQAR			0.00133944	1566.76	523.259	1566.75	523.259	3	1.1.1.132.32	5.2249	15990.1	5.2375
9	41.73	25.44	Q87MW0	VP2121	Aldehyde-alcohol dehydrogenase OS=Vibrio parahaemolyticus serotype O3:K6 (strain RIMD 2210633) OX=223926 GN=VP2121 PE=1 SV=1	97.123			99	RGSLPIALGDLEGK		missed R-G@1	-0.00659843	1424.79	475.938	1424.8	475.94	3	1.1.1.216.5	8.7758	15814.1	8.7686
9	41.73	25.44	Q87MW0	VP2121	Aldehyde-alcohol dehydrogenase OS=Vibrio parahaemolyticus serotype O3:K6 (strain RIMD 2210633) OX=223926 GN=VP2121 PE=1 SV=1	97.123			99	VLIGEGLGK			-0.00168857	884.531	443.273	884.533	443.274	2	1.1.1.178.13	7.1664	24395.1	7.1949
9	41.73	25.44	Q87MW0	VP2121	Aldehyde-alcohol dehydrogenase OS=Vibrio parahaemolyticus serotype O3:K6 (strain RIMD 2210633) OX=223926 GN=VP2121 PE=1 SV=1	97.123			99	YAEVADHLGLSQAGDR			0.00240647	1700.81	567.945	1700.81	567.945	3	1.1.1.170.32	6.8419	8136.52	6.8119
9	41.73	25.44	Q87MW0	VP2121	Aldehyde-alcohol dehydrogenase OS=Vibrio parahaemolyticus serotype O3:K6 (strain RIMD 2210633) OX=223926 GN=VP2121 PE=1 SV=1	97.123			99	YPLISELK			0.00046225	961.549	481.782	961.548	481.781	2	1.1.1.217.11	8.8232	27526	8.811
9	41.73	25.44	Q87MW0	VP2121	Aldehyde-alcohol dehydrogenase OS=Vibrio parahaemolyticus serotype O3:K6 (strain RIMD 2210633) OX=223926 GN=VP2121 PE=1 SV=1	97.123			98.29	TRNGIIFSPHPR	Deamidated(N)@3	missed R-N@2	-0.0029508	1394.74	465.92	1394.74	465.921	3	1.1.1.142.22	5.6413	4642.67	5.6198
9	41.73	25.44	Q87MW0	VP2121	Aldehyde-alcohol dehydrogenase OS=Vibrio parahaemolyticus serotype O3:K6 (strain RIMD 2210633) OX=223926 GN=VP2121 PE=1 SV=1	97.123			99	FLFNNGYADDVVSLLK	Deamidated(N)@5		0.00185542	1814.91	908.463	1814.91	908.462	2	1.1.1.303.27	12.4738	5964.6	12.4486
9	41.73	25.44	Q87MW0	VP2121	Aldehyde-alcohol dehydrogenase OS=Vibrio parahaemolyticus serotype O3:K6 (strain RIMD 2210633) OX=223926 GN=VP2121 PE=1 SV=1	97.123			99	GSLPIALGDLEGK			-0.00224218	1268.7	635.355	1268.7	635.356	2	1.1.1.245.23	10.0209	43039.4	10.041
9	41.73	25.44	Q87MW0	VP2121	Aldehyde-alcohol dehydrogenase OS=Vibrio parahaemolyticus serotype O3:K6 (strain RIMD 2210633) OX=223926 GN=VP2121 PE=1 SV=1	97.123			97.5	IYKFPK		missed K-F@3	-0.00067238	794.468	398.241	794.469	398.242	2	1.1.1.135.11	5.335	65502.3	5.28
10	41.22	48.93	Q87KH7	rho	Transcription termination factor Rho OS=Vibrio parahaemolyticus serotype O3:K6 (strain RIMD 2210633) OX=223926 GN=rho PE=3 SV=1	46.818			99	AYNTVVPSSGK			-0.00186831	1121.57	561.792	1121.57	561.793	2	1.1.1.127.36	5.0155	12733.4	5.0248
10	41.22	48.93	Q87KH7	rho	Transcription termination factor Rho OS=Vibrio parahaemolyticus serotype O3:K6 (strain RIMD 2210633) OX=223926 GN=rho PE=3 SV=1	46.818			99	DVVILLDSITR			-0.000820661	1242.72	622.366	1242.72	622.366	2	1.1.1.284.6	11.656	23530.1	11.6903
10	41.22	48.93	Q87KH7	rho	Transcription termination factor Rho OS=Vibrio parahaemolyticus serotype O3:K6 (strain RIMD 2210633) OX=223926 GN=rho PE=3 SV=1	46.818			99	GGEDIFGDGVLEILQDGFGFLR			-0.0128877	2353.15	1177.58	2353.16	1177.59	2	1.1.1.324.10	13.3648	0	-1
10	41.22	48.93	Q87KH7	rho	Transcription termination factor Rho OS=Vibrio parahaemolyticus serotype O3:K6 (strain RIMD 2210633) OX=223926 GN=rho PE=3 SV=1	46.818			99	GLIVAPPK			-0.000365569	793.506	397.76	793.506	397.76	2	1.1.1.166.7	6.6508	28194.9	6.6416
10	41.22	48.93	Q87KH7	rho	Transcription termination factor Rho OS=Vibrio parahaemolyticus serotype O3:K6 (strain RIMD 2210633) OX=223926 GN=rho PE=3 SV=1	46.818			99	HVQVAEMVIEK			-0.00023752	1281.67	641.845	1281.68	641.845	2	1.1.1.173.39	6.9753	26312.3	6.897
10	41.22	48.93	Q87KH7	rho	Transcription termination factor Rho OS=Vibrio parahaemolyticus serotype O3:K6 (strain RIMD 2210633) OX=223926 GN=rho PE=3 SV=1	46.818			99	ILFENLTPLHANER			-0.000600923	1665.88	556.302	1665.88	556.302	3	1.1.1.226.15	9.2086	41120.1	9.1931
10	41.22	48.93	Q87KH7	rho	Transcription termination factor Rho OS=Vibrio parahaemolyticus serotype O3:K6 (strain RIMD 2210633) OX=223926 GN=rho PE=3 SV=1	46.818			99	IVHPMGEIDAMEFLIDKLAMTK		missed K-L@17	-0.00183318	2501.27	626.325	2501.27	626.326	4	1.1.1.300.5	12.3295	12391.1	12.3224
10	41.22	48.93	Q87KH7	rho	Transcription termination factor Rho OS=Vibrio parahaemolyticus serotype O3:K6 (strain RIMD 2210633) OX=223926 GN=rho PE=3 SV=1	46.818			99	KDVVILLDSITR		missed K-D@1	0.00163796	1370.81	457.946	1370.81	457.945	3	1.1.1.239.3	9.7499	8195.34	9.7019
10	41.22	48.93	Q87KH7	rho	Transcription termination factor Rho OS=Vibrio parahaemolyticus serotype O3:K6 (strain RIMD 2210633) OX=223926 GN=rho PE=3 SV=1	46.818			99	LGESLGLENLAR			-0.00166538	1270.69	636.351	1270.69	636.351	2	1.1.1.228.24	9.3008	56405.9	9.2778
10	41.22	48.93	Q87KH7	rho	Transcription termination factor Rho OS=Vibrio parahaemolyticus serotype O3:K6 (strain RIMD 2210633) OX=223926 GN=rho PE=3 SV=1	46.818			99	NRPVSDLVK			-0.000834235	1026.58	514.298	1026.58	514.298	2	1.1.1.117.33	4.5877	43323.5	4.5995
10	41.22	48.93	Q87KH7	rho	Transcription termination factor Rho OS=Vibrio parahaemolyticus serotype O3:K6 (strain RIMD 2210633) OX=223926 GN=rho PE=3 SV=1	46.818			99	RVFPAIDFNR		missed R-V@1	-0.00906381	1233.65	617.834	1233.66	617.838	2	1.1.1.201.30	8.1585	20714.8	8.2153
10	41.22	48.93	Q87KH7	rho	Transcription termination factor Rho OS=Vibrio parahaemolyticus serotype O3:K6 (strain RIMD 2210633) OX=223926 GN=rho PE=3 SV=1	46.818			99	SADSSYLAGPDDIYVSPSQIR			-0.00850383	2240.05	1121.03	2240.06	1121.04	2	1.1.1.232.41	9.4848	4951.62	9.4051
10	41.22	48.93	Q87KH7	rho	Transcription termination factor Rho OS=Vibrio parahaemolyticus serotype O3:K6 (strain RIMD 2210633) OX=223926 GN=rho PE=3 SV=1	46.818			99	TDELQKMWILR		missed K-M@6	-0.00296029	1431.75	478.258	1431.75	478.259	3	1.1.1.243.2	9.9186	11682.6	9.9562
10	41.22	48.93	Q87KH7	rho	Transcription termination factor Rho OS=Vibrio parahaemolyticus serotype O3:K6 (strain RIMD 2210633) OX=223926 GN=rho PE=3 SV=1	46.818			99	VFPAIDFNR			0.00197619	1077.56	539.789	1077.56	539.788	2	1.1.1.233.7	9.4991	72204.7	9.4051
10	41.22	48.93	Q87KH7	rho	Transcription termination factor Rho OS=Vibrio parahaemolyticus serotype O3:K6 (strain RIMD 2210633) OX=223926 GN=rho PE=3 SV=1	46.818			99	VLDLASPIGK			-0.00347975	1011.59	506.804	1011.6	506.806	2	1.1.1.210.16	8.5298	57433.2	8.5983
10	41.22	48.93	Q87KH7	rho	Transcription termination factor Rho OS=Vibrio parahaemolyticus serotype O3:K6 (strain RIMD 2210633) OX=223926 GN=rho PE=3 SV=1	46.818			99	VLTGGVDANALHRPK			-0.000136891	1546.86	516.626	1546.86	516.627	3	1.1.1.129.33	5.098	26157.5	5.1523
10	41.22	48.93	Q87KH7	rho	Transcription termination factor Rho OS=Vibrio parahaemolyticus serotype O3:K6 (strain RIMD 2210633) OX=223926 GN=rho PE=3 SV=1	46.818			99	VLTGGVDANALHRPKR		missed K-R@15	0.00102976	1702.96	426.747	1702.96	426.747	4	1.1.1.115.18	4.4905	6480.6	4.4725
10	41.22	48.93	Q87KH7	rho	Transcription termination factor Rho OS=Vibrio parahaemolyticus serotype O3:K6 (strain RIMD 2210633) OX=223926 GN=rho PE=3 SV=1	46.818			99	YFALLK			0.00213953	753.445	377.73	753.443	377.729	2	1.1.1.223.2	9.0708	64626.2	8.9811
10	41.22	48.93	Q87KH7	rho	Transcription termination factor Rho OS=Vibrio parahaemolyticus serotype O3:K6 (strain RIMD 2210633) OX=223926 GN=rho PE=3 SV=1	46.818			98.9	MNLTELK			0.00753557	847.455	424.735	847.447	424.731	2	1.1.1.181.10	7.2916	18554.1	7.28
10	41.22	48.93	Q87KH7	rho	Transcription termination factor Rho OS=Vibrio parahaemolyticus serotype O3:K6 (strain RIMD 2210633) OX=223926 GN=rho PE=3 SV=1	46.818			96.57	GLIVAPPKAGK		missed K-A@8	-0.00294709	1049.66	350.893	1049.66	350.894	3	1.1.1.140.2	5.5397	14796.6	5.5348
10	41.22	48.93	Q87KH7	rho	Transcription termination factor Rho OS=Vibrio parahaemolyticus serotype O3:K6 (strain RIMD 2210633) OX=223926 GN=rho PE=3 SV=1	46.818			99	NRPVSDLVK			-0.000834235	1026.58	514.298	1026.58	514.298	2	1.1.1.120.35	4.7169	43323.5	4.5995
10	41.22	48.93	Q87KH7	rho	Transcription termination factor Rho OS=Vibrio parahaemolyticus serotype O3:K6 (strain RIMD 2210633) OX=223926 GN=rho PE=3 SV=1	46.818			99	VFPAIDFNR			0.0023424	1077.56	539.789	1077.56	539.788	2	1.1.1.230.13	9.3766	60551	9.3626
10	41.22	48.93	Q87KH7	rho	Transcription termination factor Rho OS=Vibrio parahaemolyticus serotype O3:K6 (strain RIMD 2210633) OX=223926 GN=rho PE=3 SV=1	46.818			99	VLDLASPIGK			-0.00347975	1011.59	506.804	1011.6	506.806	2	1.1.1.213.18	8.659	57433.2	8.5983
10	41.22	48.93	Q87KH7	rho	Transcription termination factor Rho OS=Vibrio parahaemolyticus serotype O3:K6 (strain RIMD 2210633) OX=223926 GN=rho PE=3 SV=1	46.818			99	YFALLK			0.00213953	753.445	377.73	753.443	377.729	2	1.1.1.220.2	8.9431	64626.2	8.9811
11	39.94	49.77	Q87R81	tig	Trigger factor OS=Vibrio parahaemolyticus serotype O3:K6 (strain RIMD 2210633) OX=223926 GN=tig PE=3 SV=1	48.255			99	AVRQDVLGEVMQR		missed R-Q@3	-0.000928165	1499.79	500.936	1499.79	500.937	3	1.1.1.187.20	7.5552	16612.6	7.5778
11	39.94	49.77	Q87R81	tig	Trigger factor OS=Vibrio parahaemolyticus serotype O3:K6 (strain RIMD 2210633) OX=223926 GN=tig PE=3 SV=1	48.255			99	EADVEEMIETLR			8.61053e-05	1433.67	717.843	1433.67	717.843	2	1.1.1.271.14	11.1135	11168.2	11.1412
11	39.94	49.77	Q87R81	tig	Trigger factor OS=Vibrio parahaemolyticus serotype O3:K6 (strain RIMD 2210633) OX=223926 GN=tig PE=3 SV=1	48.255			99	ELPELNDEFVAK			-0.00419226	1402.69	702.354	1402.7	702.356	2	1.1.1.225.32	9.1805	22133.9	9.1508
11	39.94	49.77	Q87R81	tig	Trigger factor OS=Vibrio parahaemolyticus serotype O3:K6 (strain RIMD 2210633) OX=223926 GN=tig PE=3 SV=1	48.255			99	ENEIDVPAALIEQEIHVLR			-0.00366129	2187.15	730.057	2187.15	730.058	3	1.1.1.289.17	11.876	6155.47	11.8589
11	39.94	49.77	Q87R81	tig	Trigger factor OS=Vibrio parahaemolyticus serotype O3:K6 (strain RIMD 2210633) OX=223926 GN=tig PE=3 SV=1	48.255			99	FAIKVNKVEAR		missed K-V@4; missed K-V@7	-0.00607278	1273.74	425.589	1273.75	425.591	3	1.1.1.133.20	5.2573	5284.53	5.2375
11	39.94	49.77	Q87R81	tig	Trigger factor OS=Vibrio parahaemolyticus serotype O3:K6 (strain RIMD 2210633) OX=223926 GN=tig PE=3 SV=1	48.255			99	FGGNPEAAAQLPR			0.000834438	1326.67	664.342	1326.67	664.341	2	1.1.1.170.40	6.8486	30886.2	6.8545
11	39.94	49.77	Q87R81	tig	Trigger factor OS=Vibrio parahaemolyticus serotype O3:K6 (strain RIMD 2210633) OX=223926 GN=tig PE=3 SV=1	48.255			99	FGVAEGGVDALK			-0.000561069	1161.6	581.808	1161.6	581.809	2	1.1.1.193.27	7.8162	21137.2	7.7903
11	39.94	49.77	Q87R81	tig	Trigger factor OS=Vibrio parahaemolyticus serotype O3:K6 (strain RIMD 2210633) OX=223926 GN=tig PE=3 SV=1	48.255			99	FGVAEGGVDALKAEVR		missed K-A@12	0.00233287	1616.85	539.959	1616.85	539.958	3	1.1.1.202.19	8.1919	27878.5	8.2153
11	39.94	49.77	Q87R81	tig	Trigger factor OS=Vibrio parahaemolyticus serotype O3:K6 (strain RIMD 2210633) OX=223926 GN=tig PE=3 SV=1	48.255			99	HFIEAIVK			0.000696144	955.55	478.782	955.549	478.782	2	1.1.1.163.20	6.5339	70680.9	6.5991
11	39.94	49.77	Q87R81	tig	Trigger factor OS=Vibrio parahaemolyticus serotype O3:K6 (strain RIMD 2210633) OX=223926 GN=tig PE=3 SV=1	48.255			99	HFIEAIVKEK		missed K-E@8	0.00260939	1212.69	405.237	1212.69	405.236	3	1.1.1.147.13	5.847	37823.7	5.8329
11	39.94	49.77	Q87R81	tig	Trigger factor OS=Vibrio parahaemolyticus serotype O3:K6 (strain RIMD 2210633) OX=223926 GN=tig PE=3 SV=1	48.255			99	IKEQAIEGLVK		missed K-E@2	-0.000871469	1226.72	409.915	1226.72	409.915	3	1.1.1.166.9	6.6524	20210.3	6.6842
11	39.94	49.77	Q87R81	tig	Trigger factor OS=Vibrio parahaemolyticus serotype O3:K6 (strain RIMD 2210633) OX=223926 GN=tig PE=3 SV=1	48.255			99	INPAGAPTFAPVENK			0.00172501	1524.8	763.405	1524.79	763.404	2	1.1.1.181.40	7.3166	9322.06	7.3225
11	39.94	49.77	Q87R81	tig	Trigger factor OS=Vibrio parahaemolyticus serotype O3:K6 (strain RIMD 2210633) OX=223926 GN=tig PE=3 SV=1	48.255			99	KQQATWVEVEEAAEAGKR		missed K-Q@1; missed K-R@17	0.00477735	2029.03	677.35	2029.02	677.348	3	1.1.1.183.37	7.3992	5985.86	7.365
11	39.94	49.77	Q87R81	tig	Trigger factor OS=Vibrio parahaemolyticus serotype O3:K6 (strain RIMD 2210633) OX=223926 GN=tig PE=3 SV=1	48.255			99	LNITVPAANIEDAVTAELR			0.000801113	2009.08	1005.55	2009.08	1005.55	2	1.1.1.289.38	11.8935	12266.8	11.8589
11	39.94	49.77	Q87R81	tig	Trigger factor OS=Vibrio parahaemolyticus serotype O3:K6 (strain RIMD 2210633) OX=223926 GN=tig PE=3 SV=1	48.255			99	MIPGFEDGIAGK			3.12832e-05	1233.61	617.811	1233.61	617.81	2	1.1.1.214.32	8.7135	36289.5	8.7686
11	39.94	49.77	Q87R81	tig	Trigger factor OS=Vibrio parahaemolyticus serotype O3:K6 (strain RIMD 2210633) OX=223926 GN=tig PE=3 SV=1	48.255			99	MQVTVETLEGLER			-0.000288908	1503.76	752.887	1503.76	752.887	2	1.1.1.242.31	9.9004	18241.2	9.8715
11	39.94	49.77	Q87R81	tig	Trigger factor OS=Vibrio parahaemolyticus serotype O3:K6 (strain RIMD 2210633) OX=223926 GN=tig PE=3 SV=1	48.255			99	NVALEEQAIDAIIAK			-0.00209173	1596.87	799.442	1596.87	799.443	2	1.1.1.272.35	11.1734	36311.3	11.1412
11	39.94	49.77	Q87R81	tig	Trigger factor OS=Vibrio parahaemolyticus serotype O3:K6 (strain RIMD 2210633) OX=223926 GN=tig PE=3 SV=1	48.255			99	RLNITVPAANIEDAVTAELR		missed R-L@1	0.000615122	2165.18	722.734	2165.18	722.734	3	1.1.1.269.25	11.0381	24602.9	11.0147
11	39.94	49.77	Q87R81	tig	Trigger factor OS=Vibrio parahaemolyticus serotype O3:K6 (strain RIMD 2210633) OX=223926 GN=tig PE=3 SV=1	48.255			98.28	EADVEEMIETLRK		missed R-K@12	-0.000666911	1561.76	521.596	1561.77	521.596	3	1.1.1.246.5	10.0484	8585.51	10.041
11	39.94	49.77	Q87R81	tig	Trigger factor OS=Vibrio parahaemolyticus serotype O3:K6 (strain RIMD 2210633) OX=223926 GN=tig PE=3 SV=1	48.255			96.45	RFDGFR		missed R-F@1	0.00333853	796.401	399.208	796.398	399.206	2	1.1.1.126.14	4.9545	3256.23	4.9397
11	39.94	49.77	Q87R81	tig	Trigger factor OS=Vibrio parahaemolyticus serotype O3:K6 (strain RIMD 2210633) OX=223926 GN=tig PE=3 SV=1	48.255			99	MIPGFEDGIAGK			3.12832e-05	1233.61	617.811	1233.61	617.81	2	1.1.1.217.29	8.8382	36289.5	8.7686
11	39.94	49.77	Q87R81	tig	Trigger factor OS=Vibrio parahaemolyticus serotype O3:K6 (strain RIMD 2210633) OX=223926 GN=tig PE=3 SV=1	48.255			99	MIPGFEDGIAGK			0.00125198	1233.61	617.811	1233.61	617.81	2	1.1.1.220.24	8.9615	19758	8.9383
11	39.94	49.77	Q87R81	tig	Trigger factor OS=Vibrio parahaemolyticus serotype O3:K6 (strain RIMD 2210633) OX=223926 GN=tig PE=3 SV=1	48.255			96.35	RFDGFR		missed R-F@1	0.000530934	796.398	399.207	796.398	399.206	2	1.1.1.135.12	5.3358	30115.2	5.28
12	36.37	20.58	Q87R04	VP0994	Formate acetyltransferase OS=Vibrio parahaemolyticus serotype O3:K6 (strain RIMD 2210633) OX=223926 GN=VP0994 PE=4 SV=1	84.52			99	AYDRELDPQVKK		missed R-E@4; missed K-K@11	-0.00458135	1460.76	487.926	1460.76	487.928	3	1.1.1.108.29	4.2031	9060.8	4.2182
12	36.37	20.58	Q87R04	VP0994	Formate acetyltransferase OS=Vibrio parahaemolyticus serotype O3:K6 (strain RIMD 2210633) OX=223926 GN=VP0994 PE=4 SV=1	84.52			99	DIAAGKLTEEQAQEMIDHFVMK		missed K-L@6	0.00942179	2503.22	835.413	2503.21	835.41	3	1.1.1.271.27	11.1244	5908.74	11.1412
12	36.37	20.58	Q87R04	VP0994	Formate acetyltransferase OS=Vibrio parahaemolyticus serotype O3:K6 (strain RIMD 2210633) OX=223926 GN=VP0994 PE=4 SV=1	84.52			99	DKLAQFK		missed K-L@2	-0.00315625	848.472	425.243	848.476	425.245	2	1.1.1.122.23	4.7919	16427.9	4.7695
12	36.37	20.58	Q87R04	VP0994	Formate acetyltransferase OS=Vibrio parahaemolyticus serotype O3:K6 (strain RIMD 2210633) OX=223926 GN=VP0994 PE=4 SV=1	84.52			99	FNSLTAEQQADVIAR			0.00555959	1661.84	831.929	1661.84	831.926	2	1.1.1.191.41	7.7427	4425.9	7.7053
12	36.37	20.58	Q87R04	VP0994	Formate acetyltransferase OS=Vibrio parahaemolyticus serotype O3:K6 (strain RIMD 2210633) OX=223926 GN=VP0994 PE=4 SV=1	84.52			99	GAVASLTSVAK			-0.00343615	1002.57	502.291	1002.57	502.293	2	1.1.1.163.24	6.5373	17281.1	6.5139
12	36.37	20.58	Q87R04	VP0994	Formate acetyltransferase OS=Vibrio parahaemolyticus serotype O3:K6 (strain RIMD 2210633) OX=223926 GN=VP0994 PE=4 SV=1	84.52			99	GRIIGDYR		missed R-I@2	0.00191336	948.516	475.265	948.514	475.264	2	1.1.1.123.24	4.8354	6344.09	4.812
12	36.37	20.58	Q87R04	VP0994	Formate acetyltransferase OS=Vibrio parahaemolyticus serotype O3:K6 (strain RIMD 2210633) OX=223926 GN=VP0994 PE=4 SV=1	84.52			99	LTEEQAQEMIDHFVMK			0.000944663	1947.91	650.31	1947.91	650.31	3	1.1.1.272.19	11.16	17803.6	11.1835
12	36.37	20.58	Q87R04	VP0994	Formate acetyltransferase OS=Vibrio parahaemolyticus serotype O3:K6 (strain RIMD 2210633) OX=223926 GN=VP0994 PE=4 SV=1	84.52			99	RAGAPFAPGANPMHGR		missed R-A@1	0.00118448	1605.8	536.273	1605.79	536.272	3	1.1.1.129.37	5.1014	4588.72	5.1098
12	36.37	20.58	Q87R04	VP0994	Formate acetyltransferase OS=Vibrio parahaemolyticus serotype O3:K6 (strain RIMD 2210633) OX=223926 GN=VP0994 PE=4 SV=1	84.52			99	SGVLTGLPDAYGR			-0.00163677	1304.67	653.343	1304.67	653.344	2	1.1.1.212.34	8.6298	34515.6	8.6408
12	36.37	20.58	Q87R04	VP0994	Formate acetyltransferase OS=Vibrio parahaemolyticus serotype O3:K6 (strain RIMD 2210633) OX=223926 GN=VP0994 PE=4 SV=1	84.52			99	SQNGAAMSLGR			0.00161967	1090.52	546.268	1090.52	546.267	2	1.1.1.132.35	5.2274	4501.27	5.2375
12	36.37	20.58	Q87R04	VP0994	Formate acetyltransferase OS=Vibrio parahaemolyticus serotype O3:K6 (strain RIMD 2210633) OX=223926 GN=VP0994 PE=4 SV=1	84.52			99	TMLYTINGGVDEK			0.00544596	1439.7	720.858	1439.7	720.856	2	1.1.1.195.40	7.9119	5498.61	7.8755
12	36.37	20.58	Q87R04	VP0994	Formate acetyltransferase OS=Vibrio parahaemolyticus serotype O3:K6 (strain RIMD 2210633) OX=223926 GN=VP0994 PE=4 SV=1	84.52			99	TSTFLDVFIER			0.00152301	1326.68	664.349	1326.68	664.348	2	1.1.1.283.10	11.617	49918.9	11.6903
12	36.37	20.58	Q87R04	VP0994	Formate acetyltransferase OS=Vibrio parahaemolyticus serotype O3:K6 (strain RIMD 2210633) OX=223926 GN=VP0994 PE=4 SV=1	84.52			99	TSTFLDVFIERDIAAGK		missed R-D@11	0.0102058	1881.99	942.004	1881.98	941.999	2	1.1.1.274.38	11.2604	2479.26	11.268
12	36.37	20.58	Q87R04	VP0994	Formate acetyltransferase OS=Vibrio parahaemolyticus serotype O3:K6 (strain RIMD 2210633) OX=223926 GN=VP0994 PE=4 SV=1	84.52			99	VALYGIDFLMK			0.000995651	1268.68	635.35	1268.68	635.349	2	1.1.1.286.9	11.743	36442.4	11.6903
12	36.37	20.58	Q87R04	VP0994	Formate acetyltransferase OS=Vibrio parahaemolyticus serotype O3:K6 (strain RIMD 2210633) OX=223926 GN=VP0994 PE=4 SV=1	84.52			99	VALYGIDFLMKDK		missed K-D@11	0.00365545	1511.81	504.944	1511.81	504.943	3	1.1.1.261.3	10.6819	14081.9	10.6763
12	36.37	20.58	Q87R04	VP0994	Formate acetyltransferase OS=Vibrio parahaemolyticus serotype O3:K6 (strain RIMD 2210633) OX=223926 GN=VP0994 PE=4 SV=1	84.52			98.92	KIFTEYR		missed K-I@1	0.000460778	955.513	478.764	955.513	478.764	2	1.1.1.130.31	5.1389	35862.5	5.1523
12	36.37	20.58	Q87R04	VP0994	Formate acetyltransferase OS=Vibrio parahaemolyticus serotype O3:K6 (strain RIMD 2210633) OX=223926 GN=VP0994 PE=4 SV=1	84.52			99	SGVLTGLPDAYGR			-0.00163677	1304.67	653.343	1304.67	653.344	2	1.1.1.212.35	8.6307	34515.6	8.6408
13	35.05	37.23	Q87SB1	lysS	Lysine--tRNA ligase OS=Vibrio parahaemolyticus serotype O3:K6 (strain RIMD 2210633) OX=223926 GN=lysS PE=3 SV=1	57.557			99	ALRPLPEKFHGLTDQEMR		missed K-F@8	0.000714465	2137.11	535.285	2137.11	535.285	4	1.1.1.165.31	6.6281	51472.6	6.6416
13	35.05	37.23	Q87SB1	lysS	Lysine--tRNA ligase OS=Vibrio parahaemolyticus serotype O3:K6 (strain RIMD 2210633) OX=223926 GN=lysS PE=3 SV=1	57.557			99	DVILFPAMRPQA			-0.00163838	1356.72	679.368	1356.72	679.368	2	1.1.1.264.21	10.8239	35017.5	10.8457
13	35.05	37.23	Q87SB1	lysS	Lysine--tRNA ligase OS=Vibrio parahaemolyticus serotype O3:K6 (strain RIMD 2210633) OX=223926 GN=lysS PE=3 SV=1	57.557			99	EKYQGLDIGDIIGVK		missed K-Y@2	0.00375381	1646.89	549.971	1646.89	549.97	3	1.1.1.252.5	10.3027	18388.4	10.2954
13	35.05	37.23	Q87SB1	lysS	Lysine--tRNA ligase OS=Vibrio parahaemolyticus serotype O3:K6 (strain RIMD 2210633) OX=223926 GN=lysS PE=3 SV=1	57.557			99	FKAQVEAK		missed K-A@2	-0.000482128	919.512	460.763	919.513	460.764	2	1.1.1.89.26	3.3963	12997.5	3.3717
13	35.05	37.23	Q87SB1	lysS	Lysine--tRNA ligase OS=Vibrio parahaemolyticus serotype O3:K6 (strain RIMD 2210633) OX=223926 GN=lysS PE=3 SV=1	57.557			99	IAPELYLK			-0.00346919	945.55	473.782	945.554	473.784	2	1.1.1.202.11	8.1852	32637.6	8.1728
13	35.05	37.23	Q87SB1	lysS	Lysine--tRNA ligase OS=Vibrio parahaemolyticus serotype O3:K6 (strain RIMD 2210633) OX=223926 GN=lysS PE=3 SV=1	57.557			99	IAPELYLKR		missed K-R@8	0.00201601	1101.66	368.226	1101.65	368.225	3	1.1.1.168.2	6.7318	64399.3	6.7694
13	35.05	37.23	Q87SB1	lysS	Lysine--tRNA ligase OS=Vibrio parahaemolyticus serotype O3:K6 (strain RIMD 2210633) OX=223926 GN=lysS PE=3 SV=1	57.557			99	LMQPTFITGYPADISPLAR			0.00521494	2090.09	1046.05	2090.09	1046.05	2	1.1.1.271.40	11.1352	5291.82	11.1412
13	35.05	37.23	Q87SB1	lysS	Lysine--tRNA ligase OS=Vibrio parahaemolyticus serotype O3:K6 (strain RIMD 2210633) OX=223926 GN=lysS PE=3 SV=1	57.557			99	LVMLLTNTHTIR			-0.00513997	1410.8	471.273	1410.8	471.275	3	1.1.1.200.15	8.1034	6855.98	8.1301
13	35.05	37.23	Q87SB1	lysS	Lysine--tRNA ligase OS=Vibrio parahaemolyticus serotype O3:K6 (strain RIMD 2210633) OX=223926 GN=lysS PE=3 SV=1	57.557			99	LVVGGFDR			-7.22839e-05	861.471	431.743	861.471	431.743	2	1.1.1.178.11	7.1647	49960.2	7.1949
13	35.05	37.23	Q87SB1	lysS	Lysine--tRNA ligase OS=Vibrio parahaemolyticus serotype O3:K6 (strain RIMD 2210633) OX=223926 GN=lysS PE=3 SV=1	57.557			99	MSMFEAIK			0.00124511	955.452	478.733	955.451	478.733	2	1.1.1.221.9	8.9918	56153.3	8.9811
13	35.05	37.23	Q87SB1	lysS	Lysine--tRNA ligase OS=Vibrio parahaemolyticus serotype O3:K6 (strain RIMD 2210633) OX=223926 GN=lysS PE=3 SV=1	57.557			99	NFRNEGLSPR		missed R-N@3	0.00119337	1188.6	397.208	1188.6	397.207	3	1.1.1.117.13	4.571	21184.5	4.5572
13	35.05	37.23	Q87SB1	lysS	Lysine--tRNA ligase OS=Vibrio parahaemolyticus serotype O3:K6 (strain RIMD 2210633) OX=223926 GN=lysS PE=3 SV=1	57.557			99	RGPFLVIQETSGR		missed R-G@1	-6.99816e-05	1458.79	487.272	1458.79	487.272	3	1.1.1.189.18	7.6386	41405.4	7.5778
13	35.05	37.23	Q87SB1	lysS	Lysine--tRNA ligase OS=Vibrio parahaemolyticus serotype O3:K6 (strain RIMD 2210633) OX=223926 GN=lysS PE=3 SV=1	57.557			99	RSDDNPFFTDRFEFFIGGR		missed R-S@1; missed R-F@11	0.00727962	2322.09	581.529	2322.08	581.528	4	1.1.1.271.4	11.1052	2283.25	11.0988
13	35.05	37.23	Q87SB1	lysS	Lysine--tRNA ligase OS=Vibrio parahaemolyticus serotype O3:K6 (strain RIMD 2210633) OX=223926 GN=lysS PE=3 SV=1	57.557			99	SGKGDLYVNMEEYELLTK		missed K-G@3	0.000335901	2088.01	697.01	2088.01	697.01	3	1.1.1.236.31	9.6461	16629.4	9.6596
13	35.05	37.23	Q87SB1	lysS	Lysine--tRNA ligase OS=Vibrio parahaemolyticus serotype O3:K6 (strain RIMD 2210633) OX=223926 GN=lysS PE=3 SV=1	57.557			99	SKVMSAIR		missed K-V@2	-0.00117837	890.5	446.257	890.501	446.258	2	1.1.1.103.23	3.9861	6076.55	3.964
13	35.05	37.23	Q87SB1	lysS	Lysine--tRNA ligase OS=Vibrio parahaemolyticus serotype O3:K6 (strain RIMD 2210633) OX=223926 GN=lysS PE=3 SV=1	57.557			99	YQGLDIGDIIGVK			-0.00190573	1389.75	695.881	1389.75	695.882	2	1.1.1.274.13	11.2395	47138.5	11.268
13	35.05	37.23	Q87SB1	lysS	Lysine--tRNA ligase OS=Vibrio parahaemolyticus serotype O3:K6 (strain RIMD 2210633) OX=223926 GN=lysS PE=3 SV=1	57.557			99	YVDLIVNEDSR			-0.00229342	1321.65	661.832	1321.65	661.833	2	1.1.1.202.35	8.2052	25754.6	8.2153
13	35.05	37.23	Q87SB1	lysS	Lysine--tRNA ligase OS=Vibrio parahaemolyticus serotype O3:K6 (strain RIMD 2210633) OX=223926 GN=lysS PE=3 SV=1	57.557			99	RGPFLVIQETSGR		missed R-G@1	-6.99816e-05	1458.79	487.272	1458.79	487.272	3	1.1.1.186.22	7.5146	41405.4	7.5778
13	35.05	37.23	Q87SB1	lysS	Lysine--tRNA ligase OS=Vibrio parahaemolyticus serotype O3:K6 (strain RIMD 2210633) OX=223926 GN=lysS PE=3 SV=1	57.557			99	YVDLIVNEDSR			-0.00229342	1321.65	661.832	1321.65	661.833	2	1.1.1.203.37	8.2494	25754.6	8.2153
14	34.57	60.78	Q87T07	rpsC	30S ribosomal protein S3 OS=Vibrio parahaemolyticus serotype O3:K6 (strain RIMD 2210633) OX=223926 GN=rpsC PE=3 SV=1	25.581			99	ADIDYATSSAHTQYGVIGIK			0.00205258	2109.04	704.021	2109.04	704.02	3	1.1.1.196.40	7.9544	78076.3	7.8755
14	34.57	60.78	Q87T07	rpsC	30S ribosomal protein S3 OS=Vibrio parahaemolyticus serotype O3:K6 (strain RIMD 2210633) OX=223926 GN=rpsC PE=3 SV=1	25.581			99	DFADNLDGDFK			0.0035215	1255.54	628.777	1255.54	628.775	2	1.1.1.231.24	9.4283	23397.2	9.4476
14	34.57	60.78	Q87T07	rpsC	30S ribosomal protein S3 OS=Vibrio parahaemolyticus serotype O3:K6 (strain RIMD 2210633) OX=223926 GN=rpsC PE=3 SV=1	25.581			99	DFADNLDGDFKVR		missed K-V@11	-0.0036505	1510.7	504.575	1510.71	504.576	3	1.1.1.223.14	9.0808	27329.4	9.1084
14	34.57	60.78	Q87T07	rpsC	30S ribosomal protein S3 OS=Vibrio parahaemolyticus serotype O3:K6 (strain RIMD 2210633) OX=223926 GN=rpsC PE=3 SV=1	25.581			99	EGRVPLHTLR		missed R-V@3	0.00201431	1176.67	393.232	1176.67	393.232	3	1.1.1.111.9	4.3134	377471	4.2182
14	34.57	60.78	Q87T07	rpsC	30S ribosomal protein S3 OS=Vibrio parahaemolyticus serotype O3:K6 (strain RIMD 2210633) OX=223926 GN=rpsC PE=3 SV=1	25.581			99	GIKVEVSGR		missed K-V@3	0.00277675	943.548	472.781	943.545	472.78	2	1.1.1.113.26	4.4124	56543.1	4.43
14	34.57	60.78	Q87T07	rpsC	30S ribosomal protein S3 OS=Vibrio parahaemolyticus serotype O3:K6 (strain RIMD 2210633) OX=223926 GN=rpsC PE=3 SV=1	25.581			99	IAGVPAQINIAEVR			0.00106466	1449.83	725.923	1449.83	725.922	2	1.1.1.221.34	9.0127	121746	9.0236
14	34.57	60.78	Q87T07	rpsC	30S ribosomal protein S3 OS=Vibrio parahaemolyticus serotype O3:K6 (strain RIMD 2210633) OX=223926 GN=rpsC PE=3 SV=1	25.581			99	IVIERPAK			-0.00143563	924.574	463.294	924.576	463.295	2	1.1.1.108.24	4.1989	179502	4.2182
14	34.57	60.78	Q87T07	rpsC	30S ribosomal protein S3 OS=Vibrio parahaemolyticus serotype O3:K6 (strain RIMD 2210633) OX=223926 GN=rpsC PE=3 SV=1	25.581			99	KPELDAQLVGDSIASQLER			0.000850078	2068.08	690.368	2068.08	690.367	3	1.1.1.248.30	10.1539	16499.6	10.1682
14	34.57	60.78	Q87T07	rpsC	30S ribosomal protein S3 OS=Vibrio parahaemolyticus serotype O3:K6 (strain RIMD 2210633) OX=223926 GN=rpsC PE=3 SV=1	25.581			99	KPELDAQLVGDSIASQLERR		missed R-R@19	0.00454782	2224.19	557.054	2224.18	557.053	4	1.1.1.237.16	9.676	9849.71	9.6596
14	34.57	60.78	Q87T07	rpsC	30S ribosomal protein S3 OS=Vibrio parahaemolyticus serotype O3:K6 (strain RIMD 2210633) OX=223926 GN=rpsC PE=3 SV=1	25.581			99	LGGAEIAR			0.000512306	785.44	393.727	785.44	393.727	2	1.1.1.120.11	4.6969	56459.3	4.642
14	34.57	60.78	Q87T07	rpsC	30S ribosomal protein S3 OS=Vibrio parahaemolyticus serotype O3:K6 (strain RIMD 2210633) OX=223926 GN=rpsC PE=3 SV=1	25.581			99	LGIVKPWNATWFANTKDFADNLDGDFK		missed K-D@16	0.0216102	3082.54	771.642	3082.52	771.637	4	1.1.1.273.33	11.2141	14657.9	11.1835
14	34.57	60.78	Q87T07	rpsC	30S ribosomal protein S3 OS=Vibrio parahaemolyticus serotype O3:K6 (strain RIMD 2210633) OX=223926 GN=rpsC PE=3 SV=1	25.581			99	QFLTSELK			0.000796643	964.524	483.269	964.523	483.269	2	1.1.1.192.15	7.7635	70892.7	7.7053
14	34.57	60.78	Q87T07	rpsC	30S ribosomal protein S3 OS=Vibrio parahaemolyticus serotype O3:K6 (strain RIMD 2210633) OX=223926 GN=rpsC PE=3 SV=1	25.581			99	QFLTSELKK	Gln->pyro-Glu@N-term	missed K-K@8	-0.0016635	1075.59	538.802	1075.59	538.803	2	1.1.1.211.21	8.5765	118335	8.5983
14	34.57	60.78	Q87T07	rpsC	30S ribosomal protein S3 OS=Vibrio parahaemolyticus serotype O3:K6 (strain RIMD 2210633) OX=223926 GN=rpsC PE=3 SV=1	25.581			99	VPLHTLR			-0.000248604	834.507	418.261	834.508	418.261	2	1.1.1.111.14	4.3176	74227.1	4.3028
14	34.57	60.78	Q87T07	rpsC	30S ribosomal protein S3 OS=Vibrio parahaemolyticus serotype O3:K6 (strain RIMD 2210633) OX=223926 GN=rpsC PE=3 SV=1	25.581			99	VRQFLTSELK		missed R-Q@2	0.000810784	1219.69	407.572	1219.69	407.571	3	1.1.1.167.11	6.6968	4210.31	6.6842
14	34.57	60.78	Q87T07	rpsC	30S ribosomal protein S3 OS=Vibrio parahaemolyticus serotype O3:K6 (strain RIMD 2210633) OX=223926 GN=rpsC PE=3 SV=1	25.581			99	VRQFLTSELKK		missed R-Q@2; missed K-K@10	0.000883303	1347.79	450.27	1347.79	450.27	3	1.1.1.138.13	5.464	8820.11	5.4501
14	34.57	60.78	Q87T07	rpsC	30S ribosomal protein S3 OS=Vibrio parahaemolyticus serotype O3:K6 (strain RIMD 2210633) OX=223926 GN=rpsC PE=3 SV=1	25.581			99	VTIHTARPGVVIGK			-0.00488831	1446.86	724.438	1446.87	724.441	2	1.1.1.131.41	5.1899	4406.37	5.2375
14	34.57	60.78	Q87T07	rpsC	30S ribosomal protein S3 OS=Vibrio parahaemolyticus serotype O3:K6 (strain RIMD 2210633) OX=223926 GN=rpsC PE=3 SV=1	25.581			99	ADIDYATSSAHTQYGVIGIK			0.00205258	2109.04	704.021	2109.04	704.02	3	1.1.1.193.37	7.8246	78076.3	7.8755
14	34.57	60.78	Q87T07	rpsC	30S ribosomal protein S3 OS=Vibrio parahaemolyticus serotype O3:K6 (strain RIMD 2210633) OX=223926 GN=rpsC PE=3 SV=1	25.581			99	EGRVPLHTLR		missed R-V@3	-0.000818251	1176.67	589.343	1176.67	589.344	2	1.1.1.108.39	4.2114	13722.1	4.2182
14	34.57	60.78	Q87T07	rpsC	30S ribosomal protein S3 OS=Vibrio parahaemolyticus serotype O3:K6 (strain RIMD 2210633) OX=223926 GN=rpsC PE=3 SV=1	25.581			99	EGRVPLHTLR	Glu->pyro-Glu@N-term	missed R-V@3	-0.00601997	1158.66	580.335	1158.66	580.338	2	1.1.1.136.36	5.3983	3060.8	5.3651
14	34.57	60.78	Q87T07	rpsC	30S ribosomal protein S3 OS=Vibrio parahaemolyticus serotype O3:K6 (strain RIMD 2210633) OX=223926 GN=rpsC PE=3 SV=1	25.581			98.53	IAGVPAQINIAEVR			0.00106466	1449.83	725.923	1449.83	725.922	2	1.1.1.224.38	9.1432	121746	9.0236
14	34.57	60.78	Q87T07	rpsC	30S ribosomal protein S3 OS=Vibrio parahaemolyticus serotype O3:K6 (strain RIMD 2210633) OX=223926 GN=rpsC PE=3 SV=1	25.581			99	IVIERPAK			-0.00143563	924.574	463.294	924.576	463.295	2	1.1.1.111.25	4.3267	179502	4.2182
14	34.57	60.78	Q87T07	rpsC	30S ribosomal protein S3 OS=Vibrio parahaemolyticus serotype O3:K6 (strain RIMD 2210633) OX=223926 GN=rpsC PE=3 SV=1	25.581			99	LGGAEIAR			0.000878515	785.44	393.728	785.44	393.727	2	1.1.1.117.12	4.5702	25962.8	4.5572
14	34.57	60.78	Q87T07	rpsC	30S ribosomal protein S3 OS=Vibrio parahaemolyticus serotype O3:K6 (strain RIMD 2210633) OX=223926 GN=rpsC PE=3 SV=1	25.581			99	LGGAEIAR			0.000878515	785.44	393.728	785.44	393.727	2	1.1.1.117.11	4.5694	25962.8	4.5572
14	34.57	60.78	Q87T07	rpsC	30S ribosomal protein S3 OS=Vibrio parahaemolyticus serotype O3:K6 (strain RIMD 2210633) OX=223926 GN=rpsC PE=3 SV=1	25.581			99	QFLTSELKK		missed K-K@8	-0.00348936	1092.61	547.314	1092.62	547.316	2	1.1.1.153.33	6.1191	95384.2	6.1309
14	34.57	60.78	Q87T07	rpsC	30S ribosomal protein S3 OS=Vibrio parahaemolyticus serotype O3:K6 (strain RIMD 2210633) OX=223926 GN=rpsC PE=3 SV=1	25.581			99	VTIHTARPGVVIGK			0.00101876	1446.87	362.724	1446.87	362.724	4	1.1.1.130.4	5.1163	105998	5.2375
14	34.57	60.78	Q87T07	rpsC	30S ribosomal protein S3 OS=Vibrio parahaemolyticus serotype O3:K6 (strain RIMD 2210633) OX=223926 GN=rpsC PE=3 SV=1	25.581			99	VTIHTARPGVVIGK			0.00101876	1446.87	362.724	1446.87	362.724	4	1.1.1.133.7	5.2465	105998	5.2375
14	34.57	60.78	Q87T07	rpsC	30S ribosomal protein S3 OS=Vibrio parahaemolyticus serotype O3:K6 (strain RIMD 2210633) OX=223926 GN=rpsC PE=3 SV=1	25.581			99	VTIHTARPGVVIGK			0.00102172	1446.87	483.297	1446.87	483.296	3	1.1.1.135.23	5.345	60872.4	5.3225
14	34.57	60.78	Q87T07	rpsC	30S ribosomal protein S3 OS=Vibrio parahaemolyticus serotype O3:K6 (strain RIMD 2210633) OX=223926 GN=rpsC PE=3 SV=1	25.581			99	VTIHTARPGVVIGK			0.00101876	1446.87	362.724	1446.87	362.724	4	1.1.1.136.3	5.3708	105998	5.2375
15	34.41	32.65	Q87RH5	htpG	Chaperone protein HtpG OS=Vibrio parahaemolyticus serotype O3:K6 (strain RIMD 2210633) OX=223926 GN=htpG PE=3 SV=1	72.161			99	APWDMMNR			0.000620408	1019.43	510.723	1019.43	510.723	2	1.1.1.212.13	8.6123	21725.2	8.5983
15	34.41	32.65	Q87RH5	htpG	Chaperone protein HtpG OS=Vibrio parahaemolyticus serotype O3:K6 (strain RIMD 2210633) OX=223926 GN=htpG PE=3 SV=1	72.161			99	EILQDNKVTQSLR		missed K-V@7	0.000111715	1542.84	515.286	1542.84	515.286	3	1.1.1.163.25	6.5381	31254.4	6.5566
15	34.41	32.65	Q87RH5	htpG	Chaperone protein HtpG OS=Vibrio parahaemolyticus serotype O3:K6 (strain RIMD 2210633) OX=223926 GN=htpG PE=3 SV=1	72.161			99	ELISNASDASDKLR		missed K-L@12	0.000225266	1517.77	506.93	1517.77	506.93	3	1.1.1.149.22	5.9398	27429.2	5.9181
15	34.41	32.65	Q87RH5	htpG	Chaperone protein HtpG OS=Vibrio parahaemolyticus serotype O3:K6 (strain RIMD 2210633) OX=223926 GN=htpG PE=3 SV=1	72.161			99	FQALSNPDLYEGNADLGVK			0.000248566	2050	1026.01	2050	1026.01	2	1.1.1.225.41	9.188	6839.62	9.1508
15	34.41	32.65	Q87RH5	htpG	Chaperone protein HtpG OS=Vibrio parahaemolyticus serotype O3:K6 (strain RIMD 2210633) OX=223926 GN=htpG PE=3 SV=1	72.161			99	GLIDSNDLPLNVSR			-0.00195167	1511.79	756.904	1511.79	756.904	2	1.1.1.236.36	9.6503	66182.9	9.6596
15	34.41	32.65	Q87RH5	htpG	Chaperone protein HtpG OS=Vibrio parahaemolyticus serotype O3:K6 (strain RIMD 2210633) OX=223926 GN=htpG PE=3 SV=1	72.161			99	GTDIILHMRDEGKEFLNEWR		missed R-D@9; missed K-E@13	0.00334321	2458.21	615.56	2458.21	615.559	4	1.1.1.259.10	10.6029	23639.5	10.6339
15	34.41	32.65	Q87RH5	htpG	Chaperone protein HtpG OS=Vibrio parahaemolyticus serotype O3:K6 (strain RIMD 2210633) OX=223926 GN=htpG PE=3 SV=1	72.161			99	IYYLTADSYAAAK			0.0121026	1448.73	725.373	1448.72	725.367	2	1.1.1.203.39	8.251	16620.9	8.2153
15	34.41	32.65	Q87RH5	htpG	Chaperone protein HtpG OS=Vibrio parahaemolyticus serotype O3:K6 (strain RIMD 2210633) OX=223926 GN=htpG PE=3 SV=1	72.161			99	LLAAAGQAVPEVK			-0.000906221	1265.73	633.874	1265.73	633.874	2	1.1.1.175.36	7.0579	18167	7.0245
15	34.41	32.65	Q87RH5	htpG	Chaperone protein HtpG OS=Vibrio parahaemolyticus serotype O3:K6 (strain RIMD 2210633) OX=223926 GN=htpG PE=3 SV=1	72.161			99	NDEEKYQSFWKEFGLVLK		missed K-Y@5; missed K-E@11	-0.000183591	2259.12	754.048	2259.12	754.048	3	1.1.1.273.29	11.2107	12057.9	11.2258
15	34.41	32.65	Q87RH5	htpG	Chaperone protein HtpG OS=Vibrio parahaemolyticus serotype O3:K6 (strain RIMD 2210633) OX=223926 GN=htpG PE=3 SV=1	72.161			99	NDVIEHLGTIAK			0.00159415	1308.71	655.36	1308.7	655.359	2	1.1.1.183.35	7.3976	28227.4	7.365
15	34.41	32.65	Q87RH5	htpG	Chaperone protein HtpG OS=Vibrio parahaemolyticus serotype O3:K6 (strain RIMD 2210633) OX=223926 GN=htpG PE=3 SV=1	72.161			99	NSPHLEQFK			-0.00258839	1098.54	550.279	1098.55	550.28	2	1.1.1.127.32	5.0122	29590.9	5.0248
15	34.41	32.65	Q87RH5	htpG	Chaperone protein HtpG OS=Vibrio parahaemolyticus serotype O3:K6 (strain RIMD 2210633) OX=223926 GN=htpG PE=3 SV=1	72.161			99	SGTAEFFSK			1.4505e-05	972.455	487.235	972.455	487.235	2	1.1.1.174.22	7.0036	24001	6.982
15	34.41	32.65	Q87RH5	htpG	Chaperone protein HtpG OS=Vibrio parahaemolyticus serotype O3:K6 (strain RIMD 2210633) OX=223926 GN=htpG PE=3 SV=1	72.161			99	SYLGDRVK		missed R-V@6	-0.0013684	936.501	469.258	936.503	469.259	2	1.1.1.115.33	4.5031	9580.93	4.5148
15	34.41	32.65	Q87RH5	htpG	Chaperone protein HtpG OS=Vibrio parahaemolyticus serotype O3:K6 (strain RIMD 2210633) OX=223926 GN=htpG PE=3 SV=1	72.161			99	VFIMDDAEQFMPSYLR			0.00214757	1960.91	981.462	1960.91	981.46	2	1.1.1.291.36	11.9762	43292.9	11.9011
15	34.41	32.65	Q87RH5	htpG	Chaperone protein HtpG OS=Vibrio parahaemolyticus serotype O3:K6 (strain RIMD 2210633) OX=223926 GN=htpG PE=3 SV=1	72.161			99	WVEVLLGQAMLAER			-0.000247073	1613.86	807.937	1613.86	807.937	2	1.1.1.284.22	11.6694	9328.15	11.6903
15	34.41	32.65	Q87RH5	htpG	Chaperone protein HtpG OS=Vibrio parahaemolyticus serotype O3:K6 (strain RIMD 2210633) OX=223926 GN=htpG PE=3 SV=1	72.161			97.89	AQALWTR			0.00375169	844.459	423.237	844.456	423.235	2	1.1.1.165.10	6.6106	19837.8	6.6416
15	34.41	32.65	Q87RH5	htpG	Chaperone protein HtpG OS=Vibrio parahaemolyticus serotype O3:K6 (strain RIMD 2210633) OX=223926 GN=htpG PE=3 SV=1	72.161			96.27	EFGLVLK			-0.000665422	804.474	403.244	804.475	403.245	2	1.1.1.223.4	9.0725	17404.5	9.0659
15	34.41	32.65	Q87RH5	htpG	Chaperone protein HtpG OS=Vibrio parahaemolyticus serotype O3:K6 (strain RIMD 2210633) OX=223926 GN=htpG PE=3 SV=1	72.161			99	EILQDNKVTQSLR		missed K-V@7	0.000111715	1542.84	515.286	1542.84	515.286	3	1.1.1.166.26	6.6666	31254.4	6.5566
15	34.41	32.65	Q87RH5	htpG	Chaperone protein HtpG OS=Vibrio parahaemolyticus serotype O3:K6 (strain RIMD 2210633) OX=223926 GN=htpG PE=3 SV=1	72.161			99	NSPHLEQFK			-0.00258839	1098.54	550.279	1098.55	550.28	2	1.1.1.130.39	5.1455	29590.9	5.0248
15	34.41	32.65	Q87RH5	htpG	Chaperone protein HtpG OS=Vibrio parahaemolyticus serotype O3:K6 (strain RIMD 2210633) OX=223926 GN=htpG PE=3 SV=1	72.161			99	VFIMDDAEQFMPSYLR			0.00214757	1960.91	981.462	1960.91	981.46	2	1.1.1.288.34	11.848	43292.9	11.9011
15	34.41	32.65	Q87RH5	htpG	Chaperone protein HtpG OS=Vibrio parahaemolyticus serotype O3:K6 (strain RIMD 2210633) OX=223926 GN=htpG PE=3 SV=1	72.161			99	WVEVLLGQAMLAER			-0.000247073	1613.86	807.937	1613.86	807.937	2	1.1.1.285.23	11.7125	9328.15	11.6903
16	33.21	24.89	Q87M06	pnp	Polyribonucleotide nucleotidyltransferase OS=Vibrio parahaemolyticus serotype O3:K6 (strain RIMD 2210633) OX=223926 GN=pnp PE=3 SV=1	76.738			99	ASVAGIAMGLVK			-0.00439831	1115.63	558.824	1115.64	558.826	2	1.1.1.246.8	10.0509	13148.6	10.041
16	33.21	24.89	Q87M06	pnp	Polyribonucleotide nucleotidyltransferase OS=Vibrio parahaemolyticus serotype O3:K6 (strain RIMD 2210633) OX=223926 GN=pnp PE=3 SV=1	76.738			99	DAQIIDELTGERK		missed R-K@12	-0.00261285	1486.76	744.387	1486.76	744.389	2	1.1.1.221.36	9.0143	6322.22	8.9811
16	33.21	24.89	Q87M06	pnp	Polyribonucleotide nucleotidyltransferase OS=Vibrio parahaemolyticus serotype O3:K6 (strain RIMD 2210633) OX=223926 GN=pnp PE=3 SV=1	76.738			99	EAVAGQDFFPLTVNYQER			0.00701302	2083.01	1042.51	2083	1042.51	2	1.1.1.263.40	10.7976	5115.99	10.7612
16	33.21	24.89	Q87M06	pnp	Polyribonucleotide nucleotidyltransferase OS=Vibrio parahaemolyticus serotype O3:K6 (strain RIMD 2210633) OX=223926 GN=pnp PE=3 SV=1	76.738			99	EIHTIFHDLEK			0.000674437	1380.7	461.242	1380.7	461.242	3	1.1.1.179.18	7.2132	24610.1	7.1949
16	33.21	24.89	Q87M06	pnp	Polyribonucleotide nucleotidyltransferase OS=Vibrio parahaemolyticus serotype O3:K6 (strain RIMD 2210633) OX=223926 GN=pnp PE=3 SV=1	76.738			99	EIMQIALNQAQGAR			-0.00278274	1541.8	771.905	1541.8	771.906	2	1.1.1.209.40	8.5074	18457.7	8.5133
16	33.21	24.89	Q87M06	pnp	Polyribonucleotide nucleotidyltransferase OS=Vibrio parahaemolyticus serotype O3:K6 (strain RIMD 2210633) OX=223926 GN=pnp PE=3 SV=1	76.738			99	GIAAVMPSVDEFPYTVR			-0.00298705	1850.92	926.468	1850.92	926.469	2	1.1.1.264.40	10.8397	6735.16	10.8035
16	33.21	24.89	Q87M06	pnp	Polyribonucleotide nucleotidyltransferase OS=Vibrio parahaemolyticus serotype O3:K6 (strain RIMD 2210633) OX=223926 GN=pnp PE=3 SV=1	76.738			99	IKDVIGK		missed K-D@2	-0.000121051	771.485	386.75	771.485	386.75	2	1.1.1.102.7	3.9306	11903.6	3.964
16	33.21	24.89	Q87M06	pnp	Polyribonucleotide nucleotidyltransferase OS=Vibrio parahaemolyticus serotype O3:K6 (strain RIMD 2210633) OX=223926 GN=pnp PE=3 SV=1	76.738			99	KHILSVMDEALAGAR		missed K-H@1	0.00427372	1609.87	537.629	1609.86	537.628	3	1.1.1.201.22	8.1519	9478.98	8.1301
16	33.21	24.89	Q87M06	pnp	Polyribonucleotide nucleotidyltransferase OS=Vibrio parahaemolyticus serotype O3:K6 (strain RIMD 2210633) OX=223926 GN=pnp PE=3 SV=1	76.738			99	LVEAYQITEK			-0.000697596	1192.63	597.324	1192.63	597.324	2	1.1.1.168.37	6.7609	21734.3	6.7694
16	33.21	24.89	Q87M06	pnp	Polyribonucleotide nucleotidyltransferase OS=Vibrio parahaemolyticus serotype O3:K6 (strain RIMD 2210633) OX=223926 GN=pnp PE=3 SV=1	76.738			99	MFEKPVVK			-0.000323925	976.541	489.278	976.542	489.278	2	1.1.1.123.26	4.837	16559	4.812
16	33.21	24.89	Q87M06	pnp	Polyribonucleotide nucleotidyltransferase OS=Vibrio parahaemolyticus serotype O3:K6 (strain RIMD 2210633) OX=223926 GN=pnp PE=3 SV=1	76.738			99	RGIAAVMPSVDEFPYTVR		missed R-G@1	-0.00473259	2007.02	670.014	2007.02	670.016	3	1.1.1.237.32	9.6893	5243.54	9.6596
16	33.21	24.89	Q87M06	pnp	Polyribonucleotide nucleotidyltransferase OS=Vibrio parahaemolyticus serotype O3:K6 (strain RIMD 2210633) OX=223926 GN=pnp PE=3 SV=1	76.738			99	RIEEITAEVEVGR		missed R-I@1	0.00179347	1499.8	500.939	1499.79	500.939	3	1.1.1.175.20	7.0446	9651.69	7.0245
16	33.21	24.89	Q87M06	pnp	Polyribonucleotide nucleotidyltransferase OS=Vibrio parahaemolyticus serotype O3:K6 (strain RIMD 2210633) OX=223926 GN=pnp PE=3 SV=1	76.738			99	THGSALFTR			-0.00105258	988.508	495.261	988.509	495.262	2	1.1.1.125.31	4.9262	29721.7	4.9821
16	33.21	24.89	Q87M06	pnp	Polyribonucleotide nucleotidyltransferase OS=Vibrio parahaemolyticus serotype O3:K6 (strain RIMD 2210633) OX=223926 GN=pnp PE=3 SV=1	76.738			99	VSDYLTEGQEVQVK			0.000401423	1593.79	797.902	1593.79	797.902	2	1.1.1.181.41	7.3174	3639.04	7.28
16	33.21	24.89	Q87M06	pnp	Polyribonucleotide nucleotidyltransferase OS=Vibrio parahaemolyticus serotype O3:K6 (strain RIMD 2210633) OX=223926 GN=pnp PE=3 SV=1	76.738			98.21	IAELAEAK			-0.0136967	843.456	422.736	843.47	422.742	2	1.1.1.130.17	5.1272	12977.7	5.0248
16	33.21	24.89	Q87M06	pnp	Polyribonucleotide nucleotidyltransferase OS=Vibrio parahaemolyticus serotype O3:K6 (strain RIMD 2210633) OX=223926 GN=pnp PE=3 SV=1	76.738			96.92	IPGGFFK			0.0080546	764.43	383.222	764.422	383.218	2	1.1.1.205.3	8.3062	41532.1	8.2153
16	33.21	24.89	Q87M06	pnp	Polyribonucleotide nucleotidyltransferase OS=Vibrio parahaemolyticus serotype O3:K6 (strain RIMD 2210633) OX=223926 GN=pnp PE=3 SV=1	76.738			95.44	THGSALFTR			-0.00105258	988.508	495.261	988.509	495.262	2	1.1.1.128.28	5.0514	29721.7	4.9821
17	32.71	36.14	Q87KA6	atpA	ATP synthase subunit alpha OS=Vibrio parahaemolyticus serotype O3:K6 (strain RIMD 2210633) OX=223926 GN=atpA PE=3 SV=1	56.637			99	ASTIANVVR			-0.00187449	929.528	465.771	929.529	465.772	2	1.1.1.149.17	5.9356	57321.5	5.9181
17	32.71	36.14	Q87KA6	atpA	ATP synthase subunit alpha OS=Vibrio parahaemolyticus serotype O3:K6 (strain RIMD 2210633) OX=223926 GN=atpA PE=3 SV=1	56.637			99	DRGEDALIVYDDLSK		missed R-G@2	-0.000776082	1707.83	570.284	1707.83	570.284	3	1.1.1.230.20	9.3825	24891.5	9.4051
17	32.71	36.14	Q87KA6	atpA	ATP synthase subunit alpha OS=Vibrio parahaemolyticus serotype O3:K6 (strain RIMD 2210633) OX=223926 GN=atpA PE=3 SV=1	56.637			99	EAFPGDVFYLHSR			-0.000992468	1536.74	513.252	1536.74	513.253	3	1.1.1.228.10	9.2891	43396	9.3201
17	32.71	36.14	Q87KA6	atpA	ATP synthase subunit alpha OS=Vibrio parahaemolyticus serotype O3:K6 (strain RIMD 2210633) OX=223926 GN=atpA PE=3 SV=1	56.637			99	GYLDDVELNKVLDFEAALLSYAR		missed K-V@10	-0.00114303	2613.33	872.118	2613.33	872.118	3	1.1.1.319.17	13.1379	12950.3	13.1209
17	32.71	36.14	Q87KA6	atpA	ATP synthase subunit alpha OS=Vibrio parahaemolyticus serotype O3:K6 (strain RIMD 2210633) OX=223926 GN=atpA PE=3 SV=1	56.637			99	IHGLADVMQGEMIELPGGR			-0.0012163	2022	675.008	2022	675.008	3	1.1.1.251.20	10.2728	47599.3	10.2954
17	32.71	36.14	Q87KA6	atpA	ATP synthase subunit alpha OS=Vibrio parahaemolyticus serotype O3:K6 (strain RIMD 2210633) OX=223926 GN=atpA PE=3 SV=1	56.637			99	ILEVPVGPELLGR			0.00111167	1390.82	696.417	1390.82	696.417	2	1.1.1.262.21	10.7394	82727.9	10.8035
17	32.71	36.14	Q87KA6	atpA	ATP synthase subunit alpha OS=Vibrio parahaemolyticus serotype O3:K6 (strain RIMD 2210633) OX=223926 GN=atpA PE=3 SV=1	56.637			99	NEGTIVSVSDGIIR			-0.00420628	1458.76	730.389	1458.77	730.391	2	1.1.1.220.37	8.9723	17787.7	8.9811
17	32.71	36.14	Q87KA6	atpA	ATP synthase subunit alpha OS=Vibrio parahaemolyticus serotype O3:K6 (strain RIMD 2210633) OX=223926 GN=atpA PE=3 SV=1	56.637			99	QISLLLK			-0.00175786	813.531	407.773	813.532	407.773	2	1.1.1.217.4	8.8173	96203	8.811
17	32.71	36.14	Q87KA6	atpA	ATP synthase subunit alpha OS=Vibrio parahaemolyticus serotype O3:K6 (strain RIMD 2210633) OX=223926 GN=atpA PE=3 SV=1	56.637			99	QRIESFEVVSEAR	Gln->pyro-Glu@N-term	missed R-I@2	-0.00594723	1531.76	766.886	1531.76	766.889	2	1.1.1.214.38	8.7185	6695.53	8.6834
17	32.71	36.14	Q87KA6	atpA	ATP synthase subunit alpha OS=Vibrio parahaemolyticus serotype O3:K6 (strain RIMD 2210633) OX=223926 GN=atpA PE=3 SV=1	56.637			99	SVDSMIPIGR			1.5887e-05	1073.55	537.784	1073.55	537.784	2	1.1.1.207.23	8.4079	52639.9	8.3855
17	32.71	36.14	Q87KA6	atpA	ATP synthase subunit alpha OS=Vibrio parahaemolyticus serotype O3:K6 (strain RIMD 2210633) OX=223926 GN=atpA PE=3 SV=1	56.637			99	TAMAIDAIINQK			-0.00166228	1287.68	644.849	1287.69	644.85	2	1.1.1.228.26	9.3025	69951.8	9.2778
17	32.71	36.14	Q87KA6	atpA	ATP synthase subunit alpha OS=Vibrio parahaemolyticus serotype O3:K6 (strain RIMD 2210633) OX=223926 GN=atpA PE=3 SV=1	56.637			99	VLDFEAALLSYAR			-0.00299455	1466.77	734.394	1466.78	734.396	2	1.1.1.296.10	12.1653	14857.5	12.1118
17	32.71	36.14	Q87KA6	atpA	ATP synthase subunit alpha OS=Vibrio parahaemolyticus serotype O3:K6 (strain RIMD 2210633) OX=223926 GN=atpA PE=3 SV=1	56.637			99	VVNTLGEPIDGKGPIEAK		missed K-G@12	-0.00272365	1836	613.006	1836	613.007	3	1.1.1.167.35	6.7168	8996.8	6.6842
17	32.71	36.14	Q87KA6	atpA	ATP synthase subunit alpha OS=Vibrio parahaemolyticus serotype O3:K6 (strain RIMD 2210633) OX=223926 GN=atpA PE=3 SV=1	56.637			99	YALALNLER			0.000656657	1061.59	531.801	1061.59	531.801	2	1.1.1.220.10	8.9498	36425.3	8.9383
17	32.71	36.14	Q87KA6	atpA	ATP synthase subunit alpha OS=Vibrio parahaemolyticus serotype O3:K6 (strain RIMD 2210633) OX=223926 GN=atpA PE=3 SV=1	56.637			98.85	TALAAYR			-0.00169467	764.417	383.216	764.418	383.216	2	1.1.1.130.9	5.1205	27634	5.1523
17	32.71	36.14	Q87KA6	atpA	ATP synthase subunit alpha OS=Vibrio parahaemolyticus serotype O3:K6 (strain RIMD 2210633) OX=223926 GN=atpA PE=3 SV=1	56.637			95.24	ELVIGDR			0.001912	800.441	401.228	800.439	401.227	2	1.1.1.155.8	6.1831	16789.8	6.2158
17	32.71	36.14	Q87KA6	atpA	ATP synthase subunit alpha OS=Vibrio parahaemolyticus serotype O3:K6 (strain RIMD 2210633) OX=223926 GN=atpA PE=3 SV=1	56.637			99	ASTIANVVR			-0.00187449	929.528	465.771	929.529	465.772	2	1.1.1.148.25	5.8996	57321.5	5.9181
17	32.71	36.14	Q87KA6	atpA	ATP synthase subunit alpha OS=Vibrio parahaemolyticus serotype O3:K6 (strain RIMD 2210633) OX=223926 GN=atpA PE=3 SV=1	56.637			99	EAFPGDVFYLHSR			-0.000992468	1536.74	513.252	1536.74	513.253	3	1.1.1.231.10	9.4166	43396	9.3201
17	32.71	36.14	Q87KA6	atpA	ATP synthase subunit alpha OS=Vibrio parahaemolyticus serotype O3:K6 (strain RIMD 2210633) OX=223926 GN=atpA PE=3 SV=1	56.637			99	EAFPGDVFYLHSR			-0.000992468	1536.74	513.252	1536.74	513.253	3	1.1.1.225.12	9.1638	43396	9.3201
17	32.71	36.14	Q87KA6	atpA	ATP synthase subunit alpha OS=Vibrio parahaemolyticus serotype O3:K6 (strain RIMD 2210633) OX=223926 GN=atpA PE=3 SV=1	56.637			99	ILEVPVGPELLGR			0.00111167	1390.82	696.417	1390.82	696.417	2	1.1.1.265.20	10.8654	82727.9	10.8035
17	32.71	36.14	Q87KA6	atpA	ATP synthase subunit alpha OS=Vibrio parahaemolyticus serotype O3:K6 (strain RIMD 2210633) OX=223926 GN=atpA PE=3 SV=1	56.637			99	QRIESFEVVSEAR		missed R-I@2	0.00491262	1548.79	517.272	1548.79	517.271	3	1.1.1.174.27	7.0078	10469.9	6.9395
17	32.71	36.14	Q87KA6	atpA	ATP synthase subunit alpha OS=Vibrio parahaemolyticus serotype O3:K6 (strain RIMD 2210633) OX=223926 GN=atpA PE=3 SV=1	56.637			99	SVDSMIPIGR			1.5887e-05	1073.55	537.784	1073.55	537.784	2	1.1.1.206.20	8.3629	52639.9	8.3855
17	32.71	36.14	Q87KA6	atpA	ATP synthase subunit alpha OS=Vibrio parahaemolyticus serotype O3:K6 (strain RIMD 2210633) OX=223926 GN=atpA PE=3 SV=1	56.637			99	TAMAIDAIINQK			-0.00166228	1287.68	644.849	1287.69	644.85	2	1.1.1.227.31	9.2643	69951.8	9.2778
18	32.64	30.95	O50286	lpd	Dihydrolipoyl dehydrogenase OS=Vibrio parahaemolyticus serotype O3:K6 (strain RIMD 2210633) OX=223926 GN=lpd PE=3 SV=2	50.988			99	AGLEIDER			0.00104274	901.452	451.733	901.451	451.733	2	1.1.1.154.17	6.1481	8830.61	6.1309
18	32.64	30.95	O50286	lpd	Dihydrolipoyl dehydrogenase OS=Vibrio parahaemolyticus serotype O3:K6 (strain RIMD 2210633) OX=223926 GN=lpd PE=3 SV=2	50.988			99	ALLHVSK			0.000211799	766.47	384.242	766.47	384.242	2	1.1.1.115.8	4.4822	151315	4.43
18	32.64	30.95	O50286	lpd	Dihydrolipoyl dehydrogenase OS=Vibrio parahaemolyticus serotype O3:K6 (strain RIMD 2210633) OX=223926 GN=lpd PE=3 SV=2	50.988			99	AMADHGVVFGEPQTDINK			0.00553949	1927.92	643.646	1927.91	643.644	3	1.1.1.175.37	7.0588	14587.9	7.0672
18	32.64	30.95	O50286	lpd	Dihydrolipoyl dehydrogenase OS=Vibrio parahaemolyticus serotype O3:K6 (strain RIMD 2210633) OX=223926 GN=lpd PE=3 SV=2	50.988			99	AMADHGVVFGEPQTDINKIR		missed K-I@18	0.00780972	2197.1	550.283	2197.09	550.281	4	1.1.1.182.32	7.3524	11773.1	7.365
18	32.64	30.95	O50286	lpd	Dihydrolipoyl dehydrogenase OS=Vibrio parahaemolyticus serotype O3:K6 (strain RIMD 2210633) OX=223926 GN=lpd PE=3 SV=2	50.988			99	GFINVDK			0.00182596	791.42	396.717	791.418	396.716	2	1.1.1.165.7	6.6081	24683.6	6.6416
18	32.64	30.95	O50286	lpd	Dihydrolipoyl dehydrogenase OS=Vibrio parahaemolyticus serotype O3:K6 (strain RIMD 2210633) OX=223926 GN=lpd PE=3 SV=2	50.988			99	GFINVDKQMR		missed K-Q@7	-8.43599e-06	1206.62	604.316	1206.62	604.316	2	1.1.1.159.40	6.3803	35401.3	6.3862
18	32.64	30.95	O50286	lpd	Dihydrolipoyl dehydrogenase OS=Vibrio parahaemolyticus serotype O3:K6 (strain RIMD 2210633) OX=223926 GN=lpd PE=3 SV=2	50.988			99	GVHEGHVAAEVISGK			0.000120835	1488.77	497.264	1488.77	497.263	3	1.1.1.119.32	4.6719	14735.7	4.642
18	32.64	30.95	O50286	lpd	Dihydrolipoyl dehydrogenase OS=Vibrio parahaemolyticus serotype O3:K6 (strain RIMD 2210633) OX=223926 GN=lpd PE=3 SV=2	50.988			99	GVHEGHVAAEVISGKK		missed K-K@15	0.000505299	1616.86	539.962	1616.86	539.962	3	1.1.1.102.39	3.9573	4512.47	3.964
18	32.64	30.95	O50286	lpd	Dihydrolipoyl dehydrogenase OS=Vibrio parahaemolyticus serotype O3:K6 (strain RIMD 2210633) OX=223926 GN=lpd PE=3 SV=2	50.988			99	IWDSTDALELK			0.00363415	1289.65	645.834	1289.65	645.832	2	1.1.1.229.27	9.3458	62930.7	9.3201
18	32.64	30.95	O50286	lpd	Dihydrolipoyl dehydrogenase OS=Vibrio parahaemolyticus serotype O3:K6 (strain RIMD 2210633) OX=223926 GN=lpd PE=3 SV=2	50.988			99	KHYFDPK		missed K-H@1	9.96565e-05	933.471	467.743	933.471	467.743	2	1.1.1.87.28	3.3138	8362.39	3.2874
18	32.64	30.95	O50286	lpd	Dihydrolipoyl dehydrogenase OS=Vibrio parahaemolyticus serotype O3:K6 (strain RIMD 2210633) OX=223926 GN=lpd PE=3 SV=2	50.988			99	LIDGEKAGLEIDER		missed K-A@6	-0.00218119	1556.8	519.941	1556.8	519.942	3	1.1.1.168.25	6.7509	10348.1	6.7269
18	32.64	30.95	O50286	lpd	Dihydrolipoyl dehydrogenase OS=Vibrio parahaemolyticus serotype O3:K6 (strain RIMD 2210633) OX=223926 GN=lpd PE=3 SV=2	50.988			99	LIFDKETHR		missed K-E@5	0.00380947	1157.62	386.882	1157.62	386.88	3	1.1.1.129.11	5.0797	127633	4.9821
18	32.64	30.95	O50286	lpd	Dihydrolipoyl dehydrogenase OS=Vibrio parahaemolyticus serotype O3:K6 (strain RIMD 2210633) OX=223926 GN=lpd PE=3 SV=2	50.988			99	LPFIPHEDPR			0.00165487	1219.64	407.553	1219.64	407.552	3	1.1.1.181.6	7.2882	94415.3	7.3225
18	32.64	30.95	O50286	lpd	Dihydrolipoyl dehydrogenase OS=Vibrio parahaemolyticus serotype O3:K6 (strain RIMD 2210633) OX=223926 GN=lpd PE=3 SV=2	50.988			99	NVTVVNGYGK	Deamidated(N)@6		-0.00255021	1050.53	526.273	1050.53	526.275	2	1.1.1.146.32	5.8203	12238.1	5.7904
18	32.64	30.95	O50286	lpd	Dihydrolipoyl dehydrogenase OS=Vibrio parahaemolyticus serotype O3:K6 (strain RIMD 2210633) OX=223926 GN=lpd PE=3 SV=2	50.988			99	VEVVEMFDQVIPAADKDIVK		missed K-D@16	0.00541519	2244.18	749.066	2244.17	749.064	3	1.1.1.273.26	11.2082	5747.83	11.1835
18	32.64	30.95	O50286	lpd	Dihydrolipoyl dehydrogenase OS=Vibrio parahaemolyticus serotype O3:K6 (strain RIMD 2210633) OX=223926 GN=lpd PE=3 SV=2	50.988			99	VVNQLTGGLSGMAK			0.00268737	1373.74	687.875	1373.73	687.874	2	1.1.1.192.37	7.7819	72855.9	7.7903
18	32.64	30.95	O50286	lpd	Dihydrolipoyl dehydrogenase OS=Vibrio parahaemolyticus serotype O3:K6 (strain RIMD 2210633) OX=223926 GN=lpd PE=3 SV=2	50.988			96.65	LPFIPHEDPR			0.00165487	1219.64	407.553	1219.64	407.552	3	1.1.1.184.7	7.4167	94415.3	7.3225
18	32.64	30.95	O50286	lpd	Dihydrolipoyl dehydrogenase OS=Vibrio parahaemolyticus serotype O3:K6 (strain RIMD 2210633) OX=223926 GN=lpd PE=3 SV=2	50.988			99	NVTVVNGYGK	Deamidated(N)@6		0.00050153	1050.54	526.275	1050.53	526.275	2	1.1.1.137.36	5.4408	10959.2	5.4076
18	32.64	30.95	O50286	lpd	Dihydrolipoyl dehydrogenase OS=Vibrio parahaemolyticus serotype O3:K6 (strain RIMD 2210633) OX=223926 GN=lpd PE=3 SV=2	50.988			99	VVNQLTGGLSGMAK	Oxidation(M)@12		0.00597608	1389.73	695.875	1389.73	695.872	2	1.1.1.193.36	7.8237	7381.98	7.7903
19	32.41	67.77	Q87MD8	rpsB	30S ribosomal protein S2 OS=Vibrio parahaemolyticus serotype O3:K6 (strain RIMD 2210633) OX=223926 GN=rpsB PE=3 SV=1	26.808			99	AGVHFGHQTR			5.84924e-05	1108.55	555.284	1108.55	555.284	2	1.1.1.72.37	2.6947	5162.47	2.7031
19	32.41	67.77	Q87MD8	rpsB	30S ribosomal protein S2 OS=Vibrio parahaemolyticus serotype O3:K6 (strain RIMD 2210633) OX=223926 GN=rpsB PE=3 SV=1	26.808			99	AVQLYLNAAASAVTEGR			-0.00175122	1732.91	867.462	1732.91	867.463	2	1.1.1.243.38	9.9486	9768.13	9.9562
19	32.41	67.77	Q87MD8	rpsB	30S ribosomal protein S2 OS=Vibrio parahaemolyticus serotype O3:K6 (strain RIMD 2210633) OX=223926 GN=rpsB PE=3 SV=1	26.808			99	EAAIASNQFYVNNR			0.000379746	1595.77	798.892	1595.77	798.892	2	1.1.1.177.41	7.1471	24092	7.1097
19	32.41	67.77	Q87MD8	rpsB	30S ribosomal protein S2 OS=Vibrio parahaemolyticus serotype O3:K6 (strain RIMD 2210633) OX=223926 GN=rpsB PE=3 SV=1	26.808			99	ELEIQSQDGTFDKLTK		missed K-L@13	0.00364721	1850.93	617.984	1850.93	617.983	3	1.1.1.192.34	7.7794	23804.7	7.833
19	32.41	67.77	Q87MD8	rpsB	30S ribosomal protein S2 OS=Vibrio parahaemolyticus serotype O3:K6 (strain RIMD 2210633) OX=223926 GN=rpsB PE=3 SV=1	26.808			99	ELEIQSQDGTFDKLTKK		missed K-L@13; missed K-K@16	0.00196315	1979.02	660.682	1979.02	660.681	3	1.1.1.175.38	7.0596	15114.7	7.0245
19	32.41	67.77	Q87MD8	rpsB	30S ribosomal protein S2 OS=Vibrio parahaemolyticus serotype O3:K6 (strain RIMD 2210633) OX=223926 GN=rpsB PE=3 SV=1	26.808			99	LKELEIQSQDGTFDK		missed K-E@2	-0.00822141	1749.87	584.297	1749.88	584.3	3	1.1.1.171.36	6.8878	11226.4	6.8545
19	32.41	67.77	Q87MD8	rpsB	30S ribosomal protein S2 OS=Vibrio parahaemolyticus serotype O3:K6 (strain RIMD 2210633) OX=223926 GN=rpsB PE=3 SV=1	26.808			99	LKELEIQSQDGTFDKLTK		missed K-E@2; missed K-L@15	0.00284618	2092.11	524.034	2092.11	524.034	4	1.1.1.184.29	7.4351	48776.4	7.4502
19	32.41	67.77	Q87MD8	rpsB	30S ribosomal protein S2 OS=Vibrio parahaemolyticus serotype O3:K6 (strain RIMD 2210633) OX=223926 GN=rpsB PE=3 SV=1	26.808			99	MKPFIFGAR			-0.000207149	1065.58	533.797	1065.58	533.797	2	1.1.1.198.22	8.0244	290408	8.0453
19	32.41	67.77	Q87MD8	rpsB	30S ribosomal protein S2 OS=Vibrio parahaemolyticus serotype O3:K6 (strain RIMD 2210633) OX=223926 GN=rpsB PE=3 SV=1	26.808			99	NKDVAVVAEKDGFVEAE		missed K-D@2; missed K-D@10	-0.0024281	1818.9	607.307	1818.9	607.307	3	1.1.1.172.33	6.9278	7892.59	6.9395
19	32.41	67.77	Q87MD8	rpsB	30S ribosomal protein S2 OS=Vibrio parahaemolyticus serotype O3:K6 (strain RIMD 2210633) OX=223926 GN=rpsB PE=3 SV=1	26.808			99	NRVHIINLEK		missed R-V@2	-0.00218925	1234.71	412.578	1234.71	412.579	3	1.1.1.132.14	5.2098	90665.7	5.2375
19	32.41	67.77	Q87MD8	rpsB	30S ribosomal protein S2 OS=Vibrio parahaemolyticus serotype O3:K6 (strain RIMD 2210633) OX=223926 GN=rpsB PE=3 SV=1	26.808			99	SLGGIKDMGGLPDALFVIDADHEHIAIK		missed K-D@6	0.00508925	2931.52	733.888	2931.52	733.886	4	1.1.1.260.32	10.6637	104194	10.7187
19	32.41	67.77	Q87MD8	rpsB	30S ribosomal protein S2 OS=Vibrio parahaemolyticus serotype O3:K6 (strain RIMD 2210633) OX=223926 GN=rpsB PE=3 SV=1	26.808			99	TREMEKLEK		missed R-E@2; missed K-L@6	-0.000343134	1162.6	388.541	1162.6	388.541	3	1.1.1.81.17	3.0515	11578.5	3.0766
19	32.41	67.77	Q87MD8	rpsB	30S ribosomal protein S2 OS=Vibrio parahaemolyticus serotype O3:K6 (strain RIMD 2210633) OX=223926 GN=rpsB PE=3 SV=1	26.808			99	TVPMFNEALAELAK			0.000796794	1532.79	767.403	1532.79	767.403	2	1.1.1.276.23	11.3325	334138	11.564
19	32.41	67.77	Q87MD8	rpsB	30S ribosomal protein S2 OS=Vibrio parahaemolyticus serotype O3:K6 (strain RIMD 2210633) OX=223926 GN=rpsB PE=3 SV=1	26.808			99	VHIINLEK			-0.00281618	964.568	483.291	964.571	483.293	2	1.1.1.151.29	6.0308	393091	6.0884
19	32.41	67.77	Q87MD8	rpsB	30S ribosomal protein S2 OS=Vibrio parahaemolyticus serotype O3:K6 (strain RIMD 2210633) OX=223926 GN=rpsB PE=3 SV=1	26.808			99	WLGGMLTNYK			0.000454329	1181.59	591.803	1181.59	591.802	2	1.1.1.241.17	9.8464	377792	9.8715
19	32.41	67.77	Q87MD8	rpsB	30S ribosomal protein S2 OS=Vibrio parahaemolyticus serotype O3:K6 (strain RIMD 2210633) OX=223926 GN=rpsB PE=3 SV=1	26.808			99	VLFVGTK			0.000220705	762.464	382.239	762.464	382.239	2	1.1.1.179.7	7.2041	68083.6	7.1097
19	32.41	67.77	Q87MD8	rpsB	30S ribosomal protein S2 OS=Vibrio parahaemolyticus serotype O3:K6 (strain RIMD 2210633) OX=223926 GN=rpsB PE=3 SV=1	26.808			99	AGVHFGHQTR			0.00156022	1108.55	370.525	1108.55	370.525	3	1.1.1.71.5	2.6253	88207.3	2.7031
19	32.41	67.77	Q87MD8	rpsB	30S ribosomal protein S2 OS=Vibrio parahaemolyticus serotype O3:K6 (strain RIMD 2210633) OX=223926 GN=rpsB PE=3 SV=1	26.808			99	AGVHFGHQTR			0.00156022	1108.55	370.525	1108.55	370.525	3	1.1.1.75.2	2.7948	88207.3	2.7031
19	32.41	67.77	Q87MD8	rpsB	30S ribosomal protein S2 OS=Vibrio parahaemolyticus serotype O3:K6 (strain RIMD 2210633) OX=223926 GN=rpsB PE=3 SV=1	26.808			99	AGVHFGHQTR			0.00247574	1108.55	370.526	1108.55	370.525	3	1.1.1.78.8	2.9175	112554	3.0339
19	32.41	67.77	Q87MD8	rpsB	30S ribosomal protein S2 OS=Vibrio parahaemolyticus serotype O3:K6 (strain RIMD 2210633) OX=223926 GN=rpsB PE=3 SV=1	26.808			99	AGVHFGHQTR			0.00247574	1108.55	370.526	1108.55	370.525	3	1.1.1.81.9	3.0448	112554	3.0339
19	32.41	67.77	Q87MD8	rpsB	30S ribosomal protein S2 OS=Vibrio parahaemolyticus serotype O3:K6 (strain RIMD 2210633) OX=223926 GN=rpsB PE=3 SV=1	26.808			99	AGVHFGHQTR			0.00247574	1108.55	370.526	1108.55	370.525	3	1.1.1.84.9	3.1713	112554	3.0339
19	32.41	67.77	Q87MD8	rpsB	30S ribosomal protein S2 OS=Vibrio parahaemolyticus serotype O3:K6 (strain RIMD 2210633) OX=223926 GN=rpsB PE=3 SV=1	26.808			95.59	AGVHFGHQTR			0.00156022	1108.55	370.525	1108.55	370.525	3	1.1.1.76.2	2.8333	88207.3	2.7031
19	32.41	67.77	Q87MD8	rpsB	30S ribosomal protein S2 OS=Vibrio parahaemolyticus serotype O3:K6 (strain RIMD 2210633) OX=223926 GN=rpsB PE=3 SV=1	26.808			99	MKPFIFGAR	Oxidation(M)@1		-0.00080199	1081.57	541.794	1081.57	541.794	2	1.1.1.175.26	7.0496	14821.9	7.0245
19	32.41	67.77	Q87MD8	rpsB	30S ribosomal protein S2 OS=Vibrio parahaemolyticus serotype O3:K6 (strain RIMD 2210633) OX=223926 GN=rpsB PE=3 SV=1	26.808			99	SLGGIKDMGGLPDALFVIDADHEHIAIK		missed K-D@6	0.00508925	2931.52	733.888	2931.52	733.886	4	1.1.1.263.29	10.7884	104194	10.7187
19	32.41	67.77	Q87MD8	rpsB	30S ribosomal protein S2 OS=Vibrio parahaemolyticus serotype O3:K6 (strain RIMD 2210633) OX=223926 GN=rpsB PE=3 SV=1	26.808			99	SLGGIKDMGGLPDALFVIDADHEHIAIK		missed K-D@6	0.00643174	2931.52	587.312	2931.52	587.311	5	1.1.1.260.10	10.6454	54728.6	10.7187
19	32.41	67.77	Q87MD8	rpsB	30S ribosomal protein S2 OS=Vibrio parahaemolyticus serotype O3:K6 (strain RIMD 2210633) OX=223926 GN=rpsB PE=3 SV=1	26.808			99	SLGGIKDMGGLPDALFVIDADHEHIAIK		missed K-D@6	0.00643174	2931.52	587.312	2931.52	587.311	5	1.1.1.264.7	10.8122	54728.6	10.7187
19	32.41	67.77	Q87MD8	rpsB	30S ribosomal protein S2 OS=Vibrio parahaemolyticus serotype O3:K6 (strain RIMD 2210633) OX=223926 GN=rpsB PE=3 SV=1	26.808			99	TVPMFNEALAELAK	Oxidation(M)@4		-0.00179777	1548.78	775.399	1548.79	775.4	2	1.1.1.259.30	10.6196	9572.27	10.6763
19	32.41	67.77	Q87MD8	rpsB	30S ribosomal protein S2 OS=Vibrio parahaemolyticus serotype O3:K6 (strain RIMD 2210633) OX=223926 GN=rpsB PE=3 SV=1	26.808			99	TVPMFNEALAELAK			0.000796794	1532.79	767.403	1532.79	767.403	2	1.1.1.279.28	11.4634	334138	11.564
19	32.41	67.77	Q87MD8	rpsB	30S ribosomal protein S2 OS=Vibrio parahaemolyticus serotype O3:K6 (strain RIMD 2210633) OX=223926 GN=rpsB PE=3 SV=1	26.808			99	TVPMFNEALAELAK	Oxidation(M)@4		-0.00484951	1548.78	775.398	1548.79	775.4	2	1.1.1.282.18	11.5819	15622.3	11.564
19	32.41	67.77	Q87MD8	rpsB	30S ribosomal protein S2 OS=Vibrio parahaemolyticus serotype O3:K6 (strain RIMD 2210633) OX=223926 GN=rpsB PE=3 SV=1	26.808			99	TVPMFNEALAELAK			0.000796794	1532.79	767.403	1532.79	767.403	2	1.1.1.285.17	11.7075	334138	11.564
19	32.41	67.77	Q87MD8	rpsB	30S ribosomal protein S2 OS=Vibrio parahaemolyticus serotype O3:K6 (strain RIMD 2210633) OX=223926 GN=rpsB PE=3 SV=1	26.808			99	TVPMFNEALAELAK			0.00165128	1532.79	767.404	1532.79	767.403	2	1.1.1.346.11	14.1246	132.955	14.0998
19	32.41	67.77	Q87MD8	rpsB	30S ribosomal protein S2 OS=Vibrio parahaemolyticus serotype O3:K6 (strain RIMD 2210633) OX=223926 GN=rpsB PE=3 SV=1	26.808			99	TVPMFNEALAELAK			0.000796794	1532.79	767.403	1532.79	767.403	2	1.1.1.282.17	11.581	334138	11.564
19	32.41	67.77	Q87MD8	rpsB	30S ribosomal protein S2 OS=Vibrio parahaemolyticus serotype O3:K6 (strain RIMD 2210633) OX=223926 GN=rpsB PE=3 SV=1	26.808			99	TVPMFNEALAELAK			-0.00225494	1532.79	767.402	1532.79	767.403	2	1.1.1.310.9	12.7531	1199.53	12.7009
19	32.41	67.77	Q87MD8	rpsB	30S ribosomal protein S2 OS=Vibrio parahaemolyticus serotype O3:K6 (strain RIMD 2210633) OX=223926 GN=rpsB PE=3 SV=1	26.808			99	TVPMFNEALAELAK	Oxidation(M)@4		-0.00179777	1548.78	775.399	1548.79	775.4	2	1.1.1.262.31	10.7477	9572.27	10.6763
19	32.41	67.77	Q87MD8	rpsB	30S ribosomal protein S2 OS=Vibrio parahaemolyticus serotype O3:K6 (strain RIMD 2210633) OX=223926 GN=rpsB PE=3 SV=1	26.808			99	VHIINLEK			-0.00281618	964.568	483.291	964.571	483.293	2	1.1.1.154.25	6.1548	309859	6.1309
19	32.41	67.77	Q87MD8	rpsB	30S ribosomal protein S2 OS=Vibrio parahaemolyticus serotype O3:K6 (strain RIMD 2210633) OX=223926 GN=rpsB PE=3 SV=1	26.808			99	VHIINLEK			-0.00281618	964.568	483.291	964.571	483.293	2	1.1.1.154.24	6.154	309859	6.1309
19	32.41	67.77	Q87MD8	rpsB	30S ribosomal protein S2 OS=Vibrio parahaemolyticus serotype O3:K6 (strain RIMD 2210633) OX=223926 GN=rpsB PE=3 SV=1	26.808			99	VLFVGTK			0.000220705	762.464	382.239	762.464	382.239	2	1.1.1.176.7	7.0762	57143.4	7.0672
19	32.41	67.77	Q87MD8	rpsB	30S ribosomal protein S2 OS=Vibrio parahaemolyticus serotype O3:K6 (strain RIMD 2210633) OX=223926 GN=rpsB PE=3 SV=1	26.808			99	WLGGMLTNYK			0.000454329	1181.59	591.803	1181.59	591.802	2	1.1.1.244.15	9.9719	377792	9.8715
19	32.41	67.77	Q87MD8	rpsB	30S ribosomal protein S2 OS=Vibrio parahaemolyticus serotype O3:K6 (strain RIMD 2210633) OX=223926 GN=rpsB PE=3 SV=1	26.808			99	WLGGMLTNYK			0.000454329	1181.59	591.803	1181.59	591.802	2	1.1.1.240.19	9.8056	377792	9.8715
19	32.41	67.77	Q87MD8	rpsB	30S ribosomal protein S2 OS=Vibrio parahaemolyticus serotype O3:K6 (strain RIMD 2210633) OX=223926 GN=rpsB PE=3 SV=1	26.808			99	WLGGMLTNYK	Oxidation(M)@5		-0.00141022	1197.58	599.799	1197.59	599.8	2	1.1.1.207.30	8.4137	13494.4	8.3855
19	32.41	67.77	Q87MD8	rpsB	30S ribosomal protein S2 OS=Vibrio parahaemolyticus serotype O3:K6 (strain RIMD 2210633) OX=223926 GN=rpsB PE=3 SV=1	26.808			99	WLGGMLTNYK	Oxidation(M)@5		0.00493739	1197.59	599.802	1197.59	599.8	2	1.1.1.241.19	9.8481	13195.2	9.8715
20	32.36	32.19	Q87NH5	asnS	Asparagine--tRNA ligase OS=Vibrio parahaemolyticus serotype O3:K6 (strain RIMD 2210633) OX=223926 GN=asnS PE=3 SV=1	52.59			99	EMGIDPEHMSWYR			0.000198891	1649.7	550.906	1649.7	550.906	3	1.1.1.223.19	9.085	15598.7	9.1084
20	32.36	32.19	Q87NH5	asnS	Asparagine--tRNA ligase OS=Vibrio parahaemolyticus serotype O3:K6 (strain RIMD 2210633) OX=223926 GN=asnS PE=3 SV=1	52.59			99	EVAHLRPR			-0.000382598	976.556	489.285	976.557	489.286	2	1.1.1.71.29	2.6453	2686.03	2.6174
20	32.36	32.19	Q87NH5	asnS	Asparagine--tRNA ligase OS=Vibrio parahaemolyticus serotype O3:K6 (strain RIMD 2210633) OX=223926 GN=asnS PE=3 SV=1	52.59			99	HSIEYLR			-0.00384129	916.473	459.244	916.477	459.246	2	1.1.1.130.25	5.1339	38158.1	5.1098
20	32.36	32.19	Q87NH5	asnS	Asparagine--tRNA ligase OS=Vibrio parahaemolyticus serotype O3:K6 (strain RIMD 2210633) OX=223926 GN=asnS PE=3 SV=1	52.59			99	LAEDMLK			0.00502903	818.426	410.22	818.421	410.218	2	1.1.1.163.6	6.5223	14818.1	6.4714
20	32.36	32.19	Q87NH5	asnS	Asparagine--tRNA ligase OS=Vibrio parahaemolyticus serotype O3:K6 (strain RIMD 2210633) OX=223926 GN=asnS PE=3 SV=1	52.59			99	LAVDSEVTVR			-0.00133074	1087.59	544.8	1087.59	544.801	2	1.1.1.163.28	6.5406	23869.7	6.5139
20	32.36	32.19	Q87NH5	asnS	Asparagine--tRNA ligase OS=Vibrio parahaemolyticus serotype O3:K6 (strain RIMD 2210633) OX=223926 GN=asnS PE=3 SV=1	52.59			99	LDVLDAR			0.00154579	800.441	401.228	800.439	401.227	2	1.1.1.178.5	7.1597	19422.3	7.1949
20	32.36	32.19	Q87NH5	asnS	Asparagine--tRNA ligase OS=Vibrio parahaemolyticus serotype O3:K6 (strain RIMD 2210633) OX=223926 GN=asnS PE=3 SV=1	52.59			99	LVSYVTGMGNVR			-0.0016624	1294.67	648.342	1294.67	648.342	2	1.1.1.191.36	7.7386	11498.8	7.7053
20	32.36	32.19	Q87NH5	asnS	Asparagine--tRNA ligase OS=Vibrio parahaemolyticus serotype O3:K6 (strain RIMD 2210633) OX=223926 GN=asnS PE=3 SV=1	52.59			99	MREMGIDPEHMSWYR		missed R-E@2	0.000722231	1936.84	646.62	1936.84	646.62	3	1.1.1.206.36	8.3762	18007.5	8.3855
20	32.36	32.19	Q87NH5	asnS	Asparagine--tRNA ligase OS=Vibrio parahaemolyticus serotype O3:K6 (strain RIMD 2210633) OX=223926 GN=asnS PE=3 SV=1	52.59			99	MTYAPVSDVLSGK			0.00515268	1366.69	684.35	1366.68	684.347	2	1.1.1.220.35	8.9707	11844.3	8.9811
20	32.36	32.19	Q87NH5	asnS	Asparagine--tRNA ligase OS=Vibrio parahaemolyticus serotype O3:K6 (strain RIMD 2210633) OX=223926 GN=asnS PE=3 SV=1	52.59			99	RDDLEFFAQR		missed R-D@1	-0.000122967	1295.63	648.82	1295.63	648.82	2	1.1.1.206.37	8.377	20951.1	8.343
20	32.36	32.19	Q87NH5	asnS	Asparagine--tRNA ligase OS=Vibrio parahaemolyticus serotype O3:K6 (strain RIMD 2210633) OX=223926 GN=asnS PE=3 SV=1	52.59			99	TNVIGAVAR			0.00105952	899.52	450.767	899.519	450.767	2	1.1.1.150.12	5.9741	41020.2	6.0034
20	32.36	32.19	Q87NH5	asnS	Asparagine--tRNA ligase OS=Vibrio parahaemolyticus serotype O3:K6 (strain RIMD 2210633) OX=223926 GN=asnS PE=3 SV=1	52.59			99	TRHSIEYLR		missed R-H@2	0.000154279	1173.63	392.216	1173.63	392.216	3	1.1.1.112.13	4.3591	23325.6	4.3452
20	32.36	32.19	Q87NH5	asnS	Asparagine--tRNA ligase OS=Vibrio parahaemolyticus serotype O3:K6 (strain RIMD 2210633) OX=223926 GN=asnS PE=3 SV=1	52.59			99	VSTLDMENLPR			0.00225502	1273.64	637.825	1273.63	637.824	2	1.1.1.202.31	8.2019	19741.5	8.1728
20	32.36	32.19	Q87NH5	asnS	Asparagine--tRNA ligase OS=Vibrio parahaemolyticus serotype O3:K6 (strain RIMD 2210633) OX=223926 GN=asnS PE=3 SV=1	52.59			99	VVGWVEDAETYPMAK			0.00059132	1693.8	847.909	1693.8	847.908	2	1.1.1.231.40	9.4416	9700.07	9.4051
20	32.36	32.19	Q87NH5	asnS	Asparagine--tRNA ligase OS=Vibrio parahaemolyticus serotype O3:K6 (strain RIMD 2210633) OX=223926 GN=asnS PE=3 SV=1	52.59			99	VYTFGPTFR			-0.000983303	1086.55	544.282	1086.55	544.282	2	1.1.1.214.21	8.7043	87514.4	8.7261
20	32.36	32.19	Q87NH5	asnS	Asparagine--tRNA ligase OS=Vibrio parahaemolyticus serotype O3:K6 (strain RIMD 2210633) OX=223926 GN=asnS PE=3 SV=1	52.59			99	YGTVPHAGFGLGFER			0.000458033	1606.79	536.604	1606.79	536.604	3	1.1.1.205.18	8.3187	32908.5	8.343
21	32.16	36.03	Q87M70	VP2388	Glycerol-3-phosphate dehydrogenase OS=Vibrio parahaemolyticus serotype O3:K6 (strain RIMD 2210633) OX=223926 GN=VP2388 PE=3 SV=1	58.595			99	ALVNAAGPWVK			-0.00691946	1124.63	563.321	1124.63	563.324	2	1.1.1.208.27	8.4539	10265.8	8.4706
21	32.16	36.03	Q87M70	VP2388	Glycerol-3-phosphate dehydrogenase OS=Vibrio parahaemolyticus serotype O3:K6 (strain RIMD 2210633) OX=223926 GN=VP2388 PE=3 SV=1	58.595			99	EIDYLMNHEMALTDEDILWR			0.00517789	2506.16	836.393	2506.15	836.391	3	1.1.1.276.32	11.34	4197.81	11.3103
21	32.16	36.03	Q87M70	VP2388	Glycerol-3-phosphate dehydrogenase OS=Vibrio parahaemolyticus serotype O3:K6 (strain RIMD 2210633) OX=223926 GN=VP2388 PE=3 SV=1	58.595			99	EVAISDDEVDYLIDIVNQHFVHQLTR			-0.000605905	3067.52	767.888	3067.53	767.889	4	1.1.1.305.12	12.5456	3650.42	12.5328
21	32.16	36.03	Q87M70	VP2388	Glycerol-3-phosphate dehydrogenase OS=Vibrio parahaemolyticus serotype O3:K6 (strain RIMD 2210633) OX=223926 GN=VP2388 PE=3 SV=1	58.595			99	GSHIVVPR			-0.000601025	863.497	432.756	863.498	432.756	2	1.1.1.109.19	4.2371	87319.4	4.2605
21	32.16	36.03	Q87M70	VP2388	Glycerol-3-phosphate dehydrogenase OS=Vibrio parahaemolyticus serotype O3:K6 (strain RIMD 2210633) OX=223926 GN=VP2388 PE=3 SV=1	58.595			99	IHNEPQAYILQNKDNR		missed K-D@13	0.00294485	1951.99	489.005	1951.99	489.004	4	1.1.1.138.26	5.4748	23342	5.4501
21	32.16	36.03	Q87M70	VP2388	Glycerol-3-phosphate dehydrogenase OS=Vibrio parahaemolyticus serotype O3:K6 (strain RIMD 2210633) OX=223926 GN=VP2388 PE=3 SV=1	58.595			99	KAPHVALPMR		missed K-A@1	-0.00236108	1118.64	373.886	1118.64	373.887	3	1.1.1.129.8	5.0772	9373.34	5.0673
21	32.16	36.03	Q87M70	VP2388	Glycerol-3-phosphate dehydrogenase OS=Vibrio parahaemolyticus serotype O3:K6 (strain RIMD 2210633) OX=223926 GN=VP2388 PE=3 SV=1	58.595			99	KLGEAAMK		missed K-L@1	-0.00246127	846.461	424.238	846.463	424.239	2	1.1.1.85.20	3.2224	5548.76	3.2451
21	32.16	36.03	Q87M70	VP2388	Glycerol-3-phosphate dehydrogenase OS=Vibrio parahaemolyticus serotype O3:K6 (strain RIMD 2210633) OX=223926 GN=VP2388 PE=3 SV=1	58.595			99	LGLYMNDEEKQALADYLK		missed K-Q@10	-0.00443597	2113.04	705.352	2113.04	705.354	3	1.1.1.260.25	10.6579	2747.21	10.6339
21	32.16	36.03	Q87M70	VP2388	Glycerol-3-phosphate dehydrogenase OS=Vibrio parahaemolyticus serotype O3:K6 (strain RIMD 2210633) OX=223926 GN=VP2388 PE=3 SV=1	58.595			99	LIHGGLR			0.000246654	764.466	383.24	764.466	383.24	2	1.1.1.100.10	3.8482	53589.5	3.7942
21	32.16	36.03	Q87M70	VP2388	Glycerol-3-phosphate dehydrogenase OS=Vibrio parahaemolyticus serotype O3:K6 (strain RIMD 2210633) OX=223926 GN=VP2388 PE=3 SV=1	58.595			99	LIKGSHIVVPR		missed K-G@3	-0.00103369	1217.76	406.927	1217.76	406.928	3	1.1.1.122.15	4.7852	9955.18	4.812
21	32.16	36.03	Q87M70	VP2388	Glycerol-3-phosphate dehydrogenase OS=Vibrio parahaemolyticus serotype O3:K6 (strain RIMD 2210633) OX=223926 GN=VP2388 PE=3 SV=1	58.595			99	LVLLNVMAAR			-0.00605921	1098.65	550.333	1098.66	550.336	2	1.1.1.255.7	10.4314	7973.19	10.4227
21	32.16	36.03	Q87M70	VP2388	Glycerol-3-phosphate dehydrogenase OS=Vibrio parahaemolyticus serotype O3:K6 (strain RIMD 2210633) OX=223926 GN=VP2388 PE=3 SV=1	58.595			99	LVSEALAER			0.000554268	986.54	494.277	986.54	494.277	2	1.1.1.149.20	5.9381	46462	6.0034
21	32.16	36.03	Q87M70	VP2388	Glycerol-3-phosphate dehydrogenase OS=Vibrio parahaemolyticus serotype O3:K6 (strain RIMD 2210633) OX=223926 GN=VP2388 PE=3 SV=1	58.595			99	QFFDEGLEQTSPR			-0.00092316	1552.71	777.365	1552.72	777.365	2	1.1.1.207.40	8.422	13153.4	8.428
21	32.16	36.03	Q87M70	VP2388	Glycerol-3-phosphate dehydrogenase OS=Vibrio parahaemolyticus serotype O3:K6 (strain RIMD 2210633) OX=223926 GN=VP2388 PE=3 SV=1	58.595			99	SGLLKPEMK			-0.00220242	1001.56	501.785	1001.56	501.786	2	1.1.1.132.30	5.2232	62992.6	5.2375
21	32.16	36.03	Q87M70	VP2388	Glycerol-3-phosphate dehydrogenase OS=Vibrio parahaemolyticus serotype O3:K6 (strain RIMD 2210633) OX=223926 GN=VP2388 PE=3 SV=1	58.595			99	YLEHYEFR			0.00173421	1155.54	386.186	1155.53	386.186	3	1.1.1.161.10	6.4404	61631.7	6.4714
21	32.16	36.03	Q87M70	VP2388	Glycerol-3-phosphate dehydrogenase OS=Vibrio parahaemolyticus serotype O3:K6 (strain RIMD 2210633) OX=223926 GN=VP2388 PE=3 SV=1	58.595			99	YSWAPQALILR			0.00071352	1316.72	659.37	1316.72	659.369	2	1.1.1.263.18	10.7792	84356.3	10.7612
21	32.16	36.03	Q87M70	VP2388	Glycerol-3-phosphate dehydrogenase OS=Vibrio parahaemolyticus serotype O3:K6 (strain RIMD 2210633) OX=223926 GN=VP2388 PE=3 SV=1	58.595			99	GSHIVVPR			-0.000601025	863.497	432.756	863.498	432.756	2	1.1.1.105.20	4.0686	87319.4	4.2605
22	30.27	46.06	Q87SZ0	rpoA	DNA-directed RNA polymerase subunit alpha OS=Vibrio parahaemolyticus serotype O3:K6 (strain RIMD 2210633) OX=223926 GN=rpoA PE=3 SV=1	36.472			99	AATILAEQLDAFVDLR			-0.0022062	1744.93	873.474	1744.94	873.475	2	1.1.1.311.22	12.806	4835.28	12.6589
22	30.27	46.06	Q87SZ0	rpoA	DNA-directed RNA polymerase subunit alpha OS=Vibrio parahaemolyticus serotype O3:K6 (strain RIMD 2210633) OX=223926 GN=rpoA PE=3 SV=1	36.472			99	AEAIHYIGDLVQR			0.00052647	1483.78	495.6	1483.78	495.6	3	1.1.1.203.17	8.2327	24882.8	8.2153
22	30.27	46.06	Q87SZ0	rpoA	DNA-directed RNA polymerase subunit alpha OS=Vibrio parahaemolyticus serotype O3:K6 (strain RIMD 2210633) OX=223926 GN=rpoA PE=3 SV=1	36.472			99	EGVQEDILEILLNLK			-0.000284191	1724.96	863.485	1724.96	863.485	2	1.1.1.324.9	13.3606	5673.36	13.246
22	30.27	46.06	Q87SZ0	rpoA	DNA-directed RNA polymerase subunit alpha OS=Vibrio parahaemolyticus serotype O3:K6 (strain RIMD 2210633) OX=223926 GN=rpoA PE=3 SV=1	36.472			99	GFGHTLGNALR			-0.000863429	1141.6	381.54	1141.6	381.54	3	1.1.1.157.5	6.266	72475.5	6.3011
22	30.27	46.06	Q87SZ0	rpoA	DNA-directed RNA polymerase subunit alpha OS=Vibrio parahaemolyticus serotype O3:K6 (strain RIMD 2210633) OX=223926 GN=rpoA PE=3 SV=1	36.472			99	GFGHTLGNALRR		missed R-R@11	-0.000593887	1297.7	433.574	1297.7	433.574	3	1.1.1.139.20	5.5122	49240.8	5.5348
22	30.27	46.06	Q87SZ0	rpoA	DNA-directed RNA polymerase subunit alpha OS=Vibrio parahaemolyticus serotype O3:K6 (strain RIMD 2210633) OX=223926 GN=rpoA PE=3 SV=1	36.472			99	GRGYVPASAR		missed R-G@2	-0.00311637	1032.54	517.279	1032.55	517.281	2	1.1.1.91.34	3.4878	1976.06	3.4562
22	30.27	46.06	Q87SZ0	rpoA	DNA-directed RNA polymerase subunit alpha OS=Vibrio parahaemolyticus serotype O3:K6 (strain RIMD 2210633) OX=223926 GN=rpoA PE=3 SV=1	36.472			99	IHNEEDERPIGR			0.0049324	1463.72	488.913	1463.71	488.911	3	1.1.1.86.30	3.2731	3020.78	3.2451
22	30.27	46.06	Q87SZ0	rpoA	DNA-directed RNA polymerase subunit alpha OS=Vibrio parahaemolyticus serotype O3:K6 (strain RIMD 2210633) OX=223926 GN=rpoA PE=3 SV=1	36.472			99	LVDIEQISSTHAK			-0.00119187	1439.76	480.928	1439.76	480.928	3	1.1.1.173.22	6.9611	100248	6.897
22	30.27	46.06	Q87SZ0	rpoA	DNA-directed RNA polymerase subunit alpha OS=Vibrio parahaemolyticus serotype O3:K6 (strain RIMD 2210633) OX=223926 GN=rpoA PE=3 SV=1	36.472			99	MQGSVTEFLKPR			0.00237075	1391.73	464.916	1391.72	464.915	3	1.1.1.191.10	7.7169	65757.4	7.7478
22	30.27	46.06	Q87SZ0	rpoA	DNA-directed RNA polymerase subunit alpha OS=Vibrio parahaemolyticus serotype O3:K6 (strain RIMD 2210633) OX=223926 GN=rpoA PE=3 SV=1	36.472			99	RAATILAEQLDAFVDLR		missed R-A@1	0.000644505	1901.04	634.687	1901.04	634.686	3	1.1.1.278.12	11.4077	10978.9	11.437
22	30.27	46.06	Q87SZ0	rpoA	DNA-directed RNA polymerase subunit alpha OS=Vibrio parahaemolyticus serotype O3:K6 (strain RIMD 2210633) OX=223926 GN=rpoA PE=3 SV=1	36.472			99	SLTEIKDVLASR		missed K-D@6	0.000189102	1330.75	444.589	1330.75	444.589	3	1.1.1.206.8	8.3528	40802.4	8.3855
22	30.27	46.06	Q87SZ0	rpoA	DNA-directed RNA polymerase subunit alpha OS=Vibrio parahaemolyticus serotype O3:K6 (strain RIMD 2210633) OX=223926 GN=rpoA PE=3 SV=1	36.472			99	TEVELLK			0.000614669	830.476	416.245	830.475	416.245	2	1.1.1.173.11	6.9519	16369.2	6.9395
22	30.27	46.06	Q87SZ0	rpoA	DNA-directed RNA polymerase subunit alpha OS=Vibrio parahaemolyticus serotype O3:K6 (strain RIMD 2210633) OX=223926 GN=rpoA PE=3 SV=1	36.472			99	TEVELLKTPNLGKK		missed K-T@7; missed K-K@13	-0.00209475	1568.91	523.978	1568.91	523.979	3	1.1.1.164.27	6.5823	14049.2	6.5566
22	30.27	46.06	Q87SZ0	rpoA	DNA-directed RNA polymerase subunit alpha OS=Vibrio parahaemolyticus serotype O3:K6 (strain RIMD 2210633) OX=223926 GN=rpoA PE=3 SV=1	36.472			99	VAEGKDEVFITLNK		missed K-D@5	-0.00104427	1561.83	521.619	1561.84	521.619	3	1.1.1.185.20	7.4702	22921.5	7.5355
22	30.27	46.06	Q87SZ0	rpoA	DNA-directed RNA polymerase subunit alpha OS=Vibrio parahaemolyticus serotype O3:K6 (strain RIMD 2210633) OX=223926 GN=rpoA PE=3 SV=1	36.472			98.46	VTLEPLER			0.00276877	955.537	478.776	955.534	478.774	2	1.1.1.179.22	7.2166	78874.6	7.28
22	30.27	46.06	Q87SZ0	rpoA	DNA-directed RNA polymerase subunit alpha OS=Vibrio parahaemolyticus serotype O3:K6 (strain RIMD 2210633) OX=223926 GN=rpoA PE=3 SV=1	36.472			99	AATILAEQLDAFVDLR			0.000845541	1744.94	873.476	1744.94	873.475	2	1.1.1.299.20	12.2998	52036	12.2804
22	30.27	46.06	Q87SZ0	rpoA	DNA-directed RNA polymerase subunit alpha OS=Vibrio parahaemolyticus serotype O3:K6 (strain RIMD 2210633) OX=223926 GN=rpoA PE=3 SV=1	36.472			99	AATILAEQLDAFVDLR			0.000845541	1744.94	873.476	1744.94	873.475	2	1.1.1.302.20	12.426	52036	12.2804
22	30.27	46.06	Q87SZ0	rpoA	DNA-directed RNA polymerase subunit alpha OS=Vibrio parahaemolyticus serotype O3:K6 (strain RIMD 2210633) OX=223926 GN=rpoA PE=3 SV=1	36.472			99	AATILAEQLDAFVDLR			0.0018221	1744.94	873.476	1744.94	873.475	2	1.1.1.314.17	12.9278	2407.36	12.9529
22	30.27	46.06	Q87SZ0	rpoA	DNA-directed RNA polymerase subunit alpha OS=Vibrio parahaemolyticus serotype O3:K6 (strain RIMD 2210633) OX=223926 GN=rpoA PE=3 SV=1	36.472			99	AATILAEQLDAFVDLR			0.00963454	1744.95	873.48	1744.94	873.475	2	1.1.1.343.5	14.0037	86.4555	14.0155
22	30.27	46.06	Q87SZ0	rpoA	DNA-directed RNA polymerase subunit alpha OS=Vibrio parahaemolyticus serotype O3:K6 (strain RIMD 2210633) OX=223926 GN=rpoA PE=3 SV=1	36.472			99	AATILAEQLDAFVDLR			0.0018221	1744.94	873.476	1744.94	873.475	2	1.1.1.317.23	13.0588	2407.36	12.9529
22	30.27	46.06	Q87SZ0	rpoA	DNA-directed RNA polymerase subunit alpha OS=Vibrio parahaemolyticus serotype O3:K6 (strain RIMD 2210633) OX=223926 GN=rpoA PE=3 SV=1	36.472			99	LVDIEQISSTHAK			-0.00119187	1439.76	480.928	1439.76	480.928	3	1.1.1.170.22	6.8336	100248	6.897
22	30.27	46.06	Q87SZ0	rpoA	DNA-directed RNA polymerase subunit alpha OS=Vibrio parahaemolyticus serotype O3:K6 (strain RIMD 2210633) OX=223926 GN=rpoA PE=3 SV=1	36.472			99	RAATILAEQLDAFVDLR		missed R-A@1	0.000644505	1901.04	634.687	1901.04	634.686	3	1.1.1.280.4	11.4857	10978.9	11.437
23	28.55	57.08	Q87KQ1	rplA	50S ribosomal protein L1 OS=Vibrio parahaemolyticus serotype O3:K6 (strain RIMD 2210633) OX=223926 GN=rplA PE=3 SV=1	24.691			99	ANFSAEQIKENLEALLVALK		missed K-E@9	-0.00530254	2200.2	734.409	2200.21	734.411	3	1.1.1.311.8	12.7943	7835.48	12.8689
23	28.55	57.08	Q87KQ1	rplA	50S ribosomal protein L1 OS=Vibrio parahaemolyticus serotype O3:K6 (strain RIMD 2210633) OX=223926 GN=rplA PE=3 SV=1	24.691			99	EKVDVTKEYEINEAVALLQELATAK	Glu->pyro-Glu@N-term	missed K-V@2; missed K-E@7	0.00709599	2785.48	929.501	2785.47	929.499	3	1.1.1.308.27	12.6841	1497.01	12.7009
23	28.55	57.08	Q87KQ1	rplA	50S ribosomal protein L1 OS=Vibrio parahaemolyticus serotype O3:K6 (strain RIMD 2210633) OX=223926 GN=rplA PE=3 SV=1	24.691			99	EYEINEAVALLQELATAK			-0.00312993	2004.04	1003.03	2004.04	1003.03	2	1.1.1.320.24	13.1854	3687.19	13.2047
23	28.55	57.08	Q87KQ1	rplA	50S ribosomal protein L1 OS=Vibrio parahaemolyticus serotype O3:K6 (strain RIMD 2210633) OX=223926 GN=rplA PE=3 SV=1	24.691			99	GATVLPHGTGR			0.00121651	1064.57	355.865	1064.57	355.865	3	1.1.1.105.3	4.0544	49948.7	4.0062
23	28.55	57.08	Q87KQ1	rplA	50S ribosomal protein L1 OS=Vibrio parahaemolyticus serotype O3:K6 (strain RIMD 2210633) OX=223926 GN=rplA PE=3 SV=1	24.691			99	GATVLPHGTGRDIR		missed R-D@11	-0.00244054	1448.78	483.935	1448.78	483.936	3	1.1.1.112.35	4.3774	17166.8	4.3875
23	28.55	57.08	Q87KQ1	rplA	50S ribosomal protein L1 OS=Vibrio parahaemolyticus serotype O3:K6 (strain RIMD 2210633) OX=223926 GN=rplA PE=3 SV=1	24.691			99	KGEMNFDVVVASPDAMR		missed K-G@1	-0.00267681	1864.88	622.633	1864.88	622.634	3	1.1.1.214.33	8.7143	28278.8	8.7261
23	28.55	57.08	Q87KQ1	rplA	50S ribosomal protein L1 OS=Vibrio parahaemolyticus serotype O3:K6 (strain RIMD 2210633) OX=223926 GN=rplA PE=3 SV=1	24.691			99	NDKNGIIHTTIGK		missed K-N@3	-0.00103969	1409.76	470.928	1409.76	470.928	3	1.1.1.120.26	4.7094	7919.64	4.727
23	28.55	57.08	Q87KQ1	rplA	50S ribosomal protein L1 OS=Vibrio parahaemolyticus serotype O3:K6 (strain RIMD 2210633) OX=223926 GN=rplA PE=3 SV=1	24.691			99	NGIIHTTIGK			0.00716674	1052.61	527.31	1052.6	527.306	2	1.1.1.131.34	5.184	14041.1	5.195
23	28.55	57.08	Q87KQ1	rplA	50S ribosomal protein L1 OS=Vibrio parahaemolyticus serotype O3:K6 (strain RIMD 2210633) OX=223926 GN=rplA PE=3 SV=1	24.691			99	VAVFTQGANAEAAK			-0.00092714	1375.71	688.862	1375.71	688.862	2	1.1.1.151.41	6.0408	34343.6	6.0459
23	28.55	57.08	Q87KQ1	rplA	50S ribosomal protein L1 OS=Vibrio parahaemolyticus serotype O3:K6 (strain RIMD 2210633) OX=223926 GN=rplA PE=3 SV=1	24.691			99	VDVTKEYEINEAVALLQELATAK		missed K-E@5	-0.00146887	2546.35	849.789	2546.35	849.79	3	1.1.1.310.17	12.7598	10416.4	12.7429
23	28.55	57.08	Q87KQ1	rplA	50S ribosomal protein L1 OS=Vibrio parahaemolyticus serotype O3:K6 (strain RIMD 2210633) OX=223926 GN=rplA PE=3 SV=1	24.691			99	VGTVTPNVAEAVK			-0.00155296	1283.71	642.861	1283.71	642.862	2	1.1.1.163.39	6.5498	48378	6.5139
23	28.55	57.08	Q87KQ1	rplA	50S ribosomal protein L1 OS=Vibrio parahaemolyticus serotype O3:K6 (strain RIMD 2210633) OX=223926 GN=rplA PE=3 SV=1	24.691			99	VIREKVDVTK		missed R-E@3; missed K-V@5	-0.0120932	1185.7	396.239	1185.71	396.243	3	1.1.1.89.14	3.3863	1923.23	3.3717
23	28.55	57.08	Q87KQ1	rplA	50S ribosomal protein L1 OS=Vibrio parahaemolyticus serotype O3:K6 (strain RIMD 2210633) OX=223926 GN=rplA PE=3 SV=1	24.691			99	VVGQLGTILGPR			-0.000107502	1208.72	605.369	1208.72	605.369	2	1.1.1.219.29	8.9232	398058	8.9383
23	28.55	57.08	Q87KQ1	rplA	50S ribosomal protein L1 OS=Vibrio parahaemolyticus serotype O3:K6 (strain RIMD 2210633) OX=223926 GN=rplA PE=3 SV=1	24.691			99	YRNDKNGIIHTTIGK	Deamidated(N)@6	missed R-N@2; missed K-N@5	0.00194202	1729.91	433.486	1729.91	433.485	4	1.1.1.124.14	4.8695	72310.4	4.812
23	28.55	57.08	Q87KQ1	rplA	50S ribosomal protein L1 OS=Vibrio parahaemolyticus serotype O3:K6 (strain RIMD 2210633) OX=223926 GN=rplA PE=3 SV=1	24.691			99	EKVDVTKEYEINEAVALLQELATAK		missed K-V@2; missed K-E@7	0.000533791	2803.49	701.879	2803.49	701.879	4	1.1.1.297.13	12.2098	17867.7	12.1963
23	28.55	57.08	Q87KQ1	rplA	50S ribosomal protein L1 OS=Vibrio parahaemolyticus serotype O3:K6 (strain RIMD 2210633) OX=223926 GN=rplA PE=3 SV=1	24.691			99	EYEINEAVALLQELATAK			-0.00312993	2004.04	1003.03	2004.04	1003.03	2	1.1.1.321.25	13.2276	3687.19	13.2047
23	28.55	57.08	Q87KQ1	rplA	50S ribosomal protein L1 OS=Vibrio parahaemolyticus serotype O3:K6 (strain RIMD 2210633) OX=223926 GN=rplA PE=3 SV=1	24.691			95.82	GATVLPHGTGR			0.00121651	1064.57	355.865	1064.57	355.865	3	1.1.1.102.3	3.9272	49948.7	4.0062
23	28.55	57.08	Q87KQ1	rplA	50S ribosomal protein L1 OS=Vibrio parahaemolyticus serotype O3:K6 (strain RIMD 2210633) OX=223926 GN=rplA PE=3 SV=1	24.691			99	GATVLPHGTGRDIR		missed R-D@11	-0.00244054	1448.78	483.935	1448.78	483.936	3	1.1.1.113.27	4.4132	17166.8	4.3875
23	28.55	57.08	Q87KQ1	rplA	50S ribosomal protein L1 OS=Vibrio parahaemolyticus serotype O3:K6 (strain RIMD 2210633) OX=223926 GN=rplA PE=3 SV=1	24.691			99	NDKNGIIHTTIGK	Deamidated(N)@4	missed K-N@3	-0.00132706	1410.75	471.256	1410.75	471.256	3	1.1.1.130.29	5.1372	16633.4	5.195
23	28.55	57.08	Q87KQ1	rplA	50S ribosomal protein L1 OS=Vibrio parahaemolyticus serotype O3:K6 (strain RIMD 2210633) OX=223926 GN=rplA PE=3 SV=1	24.691			99	NGIIHTTIGK	Deamidated(N)@1		0.000196227	1053.58	527.798	1053.58	527.798	2	1.1.1.149.28	5.9448	20673.5	5.9608
23	28.55	57.08	Q87KQ1	rplA	50S ribosomal protein L1 OS=Vibrio parahaemolyticus serotype O3:K6 (strain RIMD 2210633) OX=223926 GN=rplA PE=3 SV=1	24.691			99	NGIIHTTIGK	Deamidated(N)@1		0.000562436	1053.58	527.798	1053.58	527.798	2	1.1.1.160.33	6.417	60825.4	6.4287
23	28.55	57.08	Q87KQ1	rplA	50S ribosomal protein L1 OS=Vibrio parahaemolyticus serotype O3:K6 (strain RIMD 2210633) OX=223926 GN=rplA PE=3 SV=1	24.691			99	NGIIHTTIGK	Deamidated(N)@1		0.00551731	1053.59	352.203	1053.58	352.201	3	1.1.1.160.2	6.3911	10283.3	6.4287
23	28.55	57.08	Q87KQ1	rplA	50S ribosomal protein L1 OS=Vibrio parahaemolyticus serotype O3:K6 (strain RIMD 2210633) OX=223926 GN=rplA PE=3 SV=1	24.691			99	NGIIHTTIGK	Deamidated(N)@1		0.000196227	1053.58	527.798	1053.58	527.798	2	1.1.1.149.27	5.944	20673.5	5.9608
[truncated: 2,115 more rows]

## Sheet: 30min_Protein
N	Unused	%Cov(95)	Accession	Gene	Description	Mw(kD)	Equivalents	Others	Peptides(95%)	Spectra
[truncated: 509 more rows]

## Sheet: 30min_Peptide
N	Unused	%Cov(95)	Accession	Gene	Description	Mw(kD)	Equivalents	Others	Conf	Sequence	Modifications	Cleavages	dMass	Prec MW	Prec m/z	Theor MW	Theor m/z	Theor z	Spectrum	Time	PrecursorSignal	PrecursorElution
[truncated: 3,125 more rows]
